# Supplementary material for: South-American plate advance and forced Andean trench retreat as drivers for transient flat subduction episodes
Source: Nat Commun. 2017 May 16;8:15249. doi: 10.1038/ncomms15249 (PMC5440808; doi:10.1038/ncomms15249)
Supplement: Supplementary Data 1 — Andes.gpml: Gplates shape file of the Andean shortening reconstruction. [file ncomms15249-s2.xml]

<?xml version="1.0" encoding="UTF-8"?>
<gpml:FeatureCollection xmlns:gpml="http://www.gplates.org/gplates" xmlns:gml="http://www.opengis.net/gml" xmlns:xsi="http://www.w3.org/XMLSchema-instance" gpml:version="1.6.0327" xsi:schemaLocation="http://www.gplates.org/gplates ../xsd/gpml.xsd http://www.opengis.net/gml ../../../gml/current/base">
    <gml:featureMember>
        <gpml:UnclassifiedFeature>
            <gpml:identity>GPlates-552afff3-5e36-44a7-8a27-21704dfc01fa</gpml:identity>
            <gpml:revision>GPlates-9531f070-9263-44f8-a8b4-b68ca1ac3400</gpml:revision>
            <gpml:reconstructionPlateId>
                <gpml:ConstantValue>
                    <gpml:value>2549</gpml:value>
                    <gpml:valueType xmlns:gpml="http://www.gplates.org/gplates">gpml:plateId</gpml:valueType>
                </gpml:ConstantValue>
            </gpml:reconstructionPlateId>
            <gpml:unclassifiedGeometry>
                <gpml:ConstantValue>
                    <gpml:value>
                        <gml:OrientableCurve gml:orientation="+">
                            <gml:baseCurve>
                                <gml:LineString>
                                    <gml:posList gml:dimension="2">-5.3078333063601733 -78.157995067207011 -5.4287666350960979 -78.142266139224191 -5.5255581702501919 -78.147409936603324 -5.6500039575181304 -78.154028008410179 -5.7548568785846435 -78.158000124287398 -5.8762248696506658 -78.162319051685955 -6.0165034394736923 -78.202509166733734 -6.2268562255400948 -78.204878535728426 -6.4804434029664701 -78.198175350505565 -6.921586829096209 -78.175097660158073 -7.2015190793033144 -77.871341596627815 -7.2758661771543558 -77.836866068744541 -7.3739291193614518 -77.787010178446153 -7.610052526534087 -77.693305820793839 -7.7862824347940292 -77.553822246294914 -8.1885088869642146 -77.5150578037521 </gml:posList>
                                </gml:LineString>
                            </gml:baseCurve>
                        </gml:OrientableCurve>
                    </gpml:value>
                    <gpml:valueType xmlns:gml="http://www.opengis.net/gml">gml:OrientableCurve</gpml:valueType>
                </gpml:ConstantValue>
            </gpml:unclassifiedGeometry>
            <gml:name>Eastern Cordillera</gml:name>
            <gml:validTime>
                <gml:TimePeriod>
                    <gml:begin>
                        <gml:TimeInstant>
                            <gml:timePosition gml:frame="http://gplates.org/TRS/flat">250</gml:timePosition>
                        </gml:TimeInstant>
                    </gml:begin>
                    <gml:end>
                        <gml:TimeInstant>
                            <gml:timePosition gml:frame="http://gplates.org/TRS/flat">0</gml:timePosition>
                        </gml:TimeInstant>
                    </gml:end>
                </gml:TimePeriod>
            </gml:validTime>
        </gpml:UnclassifiedFeature>
    </gml:featureMember>
    <gml:featureMember>
        <gpml:UnclassifiedFeature>
            <gpml:identity>GPlates-abcadc3d-a0c3-4d73-8575-529300391932</gpml:identity>
            <gpml:revision>GPlates-906b1541-e65f-42d0-845a-e2ba9689687b</gpml:revision>
            <gpml:reconstructionPlateId>
                <gpml:ConstantValue>
                    <gpml:value>2547</gpml:value>
                    <gpml:valueType xmlns:gpml="http://www.gplates.org/gplates">gpml:plateId</gpml:valueType>
                </gpml:ConstantValue>
            </gpml:reconstructionPlateId>
            <gpml:unclassifiedGeometry>
                <gpml:ConstantValue>
                    <gpml:value>
                        <gml:OrientableCurve gml:orientation="+">
                            <gml:baseCurve>
                                <gml:LineString>
                                    <gml:posList gml:dimension="2">-9.9428935558091549 -76.334794110804353 -10.59565227503192 -76.108383769755591 -10.938410083981866 -76.14414173852667 -11.054965034932311 -76.0063068110247 -11.23295335057685 -75.891878122127437 -11.55131610809217 -75.452523158416838 -11.865831717749401 -75.476768997513318 -12.026847561151378 -75.383412362826945 -12.339276779046379 -74.85797023968712 -12.532203195367654 -74.866336319857325 -12.665293037084611 -74.763941678300583 -12.779329204106084 -74.713993200730812 -12.984341088291776 -74.51750516644563 </gml:posList>
                                </gml:LineString>
                            </gml:baseCurve>
                        </gml:OrientableCurve>
                    </gpml:value>
                    <gpml:valueType xmlns:gml="http://www.opengis.net/gml">gml:OrientableCurve</gpml:valueType>
                </gpml:ConstantValue>
            </gpml:unclassifiedGeometry>
            <gml:name>Eastern Cordillera</gml:name>
            <gml:validTime>
                <gml:TimePeriod>
                    <gml:begin>
                        <gml:TimeInstant>
                            <gml:timePosition gml:frame="http://gplates.org/TRS/flat">250</gml:timePosition>
                        </gml:TimeInstant>
                    </gml:begin>
                    <gml:end>
                        <gml:TimeInstant>
                            <gml:timePosition gml:frame="http://gplates.org/TRS/flat">0</gml:timePosition>
                        </gml:TimeInstant>
                    </gml:end>
                </gml:TimePeriod>
            </gml:validTime>
        </gpml:UnclassifiedFeature>
    </gml:featureMember>
    <gml:featureMember>
        <gpml:UnclassifiedFeature>
            <gpml:identity>GPlates-3357f236-b37d-4c71-90a0-a42c87f793a2</gpml:identity>
            <gpml:revision>GPlates-61edda01-6256-4811-bc03-00f288199867</gpml:revision>
            <gpml:reconstructionPlateId>
                <gpml:ConstantValue>
                    <gpml:value>2596</gpml:value>
                    <gpml:valueType xmlns:gpml="http://www.gplates.org/gplates">gpml:plateId</gpml:valueType>
                </gpml:ConstantValue>
            </gpml:reconstructionPlateId>
            <gpml:unclassifiedGeometry>
                <gpml:ConstantValue>
                    <gpml:value>
                        <gml:OrientableCurve gml:orientation="+">
                            <gml:baseCurve>
                                <gml:LineString>
                                    <gml:posList gml:dimension="2">-13.518619869540039 -73.845899086200077 -13.78531091023302 -73.50425866177082 -13.806922661545737 -72.875675777562037 -13.569863922185677 -72.299147096616579 -13.657141322112997 -71.962186728502061 -13.660363842009025 -71.957340975675052 -13.805308142045483 -71.857220177470211 -13.88731765982997 -71.845285528505158 -13.94029512086297 -71.756708413656241 -13.995825235060105 -71.633145278533192 </gml:posList>
                                </gml:LineString>
                            </gml:baseCurve>
                        </gml:OrientableCurve>
                    </gpml:value>
                    <gpml:valueType xmlns:gml="http://www.opengis.net/gml">gml:OrientableCurve</gpml:valueType>
                </gpml:ConstantValue>
            </gpml:unclassifiedGeometry>
            <gml:name>Eastern Cordillera</gml:name>
            <gml:validTime>
                <gml:TimePeriod>
                    <gml:begin>
                        <gml:TimeInstant>
                            <gml:timePosition gml:frame="http://gplates.org/TRS/flat">250</gml:timePosition>
                        </gml:TimeInstant>
                    </gml:begin>
                    <gml:end>
                        <gml:TimeInstant>
                            <gml:timePosition gml:frame="http://gplates.org/TRS/flat">0</gml:timePosition>
                        </gml:TimeInstant>
                    </gml:end>
                </gml:TimePeriod>
            </gml:validTime>
        </gpml:UnclassifiedFeature>
    </gml:featureMember>
    <gml:featureMember>
        <gpml:UnclassifiedFeature>
            <gpml:identity>GPlates-b4b80092-ebd4-4253-beb6-e4c030c4d4f8</gpml:identity>
            <gpml:revision>GPlates-c3ca1b01-01ef-47a3-9b92-84980b8c7cb4</gpml:revision>
            <gpml:reconstructionPlateId>
                <gpml:ConstantValue>
                    <gpml:value>2542</gpml:value>
                    <gpml:valueType xmlns:gpml="http://www.gplates.org/gplates">gpml:plateId</gpml:valueType>
                </gpml:ConstantValue>
            </gpml:reconstructionPlateId>
            <gpml:unclassifiedGeometry>
                <gpml:ConstantValue>
                    <gpml:value>
                        <gml:OrientableCurve gml:orientation="+">
                            <gml:baseCurve>
                                <gml:LineString>
                                    <gml:posList gml:dimension="2">-14.823697239133509 -71.469844355304829 -14.9051071617218 -71.352543097492884 -15.183688300441732 -70.991388530993447 -15.213167473059485 -70.600671196751193 -15.418302289924783 -70.369622324825372 -15.981297827736716 -70.119184408455141 -16.542056534546372 -69.526416669862698 -16.628328686443819 -69.495704131405788 </gml:posList>
                                </gml:LineString>
                            </gml:baseCurve>
                        </gml:OrientableCurve>
                    </gpml:value>
                    <gpml:valueType xmlns:gml="http://www.opengis.net/gml">gml:OrientableCurve</gpml:valueType>
                </gpml:ConstantValue>
            </gpml:unclassifiedGeometry>
            <gml:name>Altiplano</gml:name>
            <gml:validTime>
                <gml:TimePeriod>
                    <gml:begin>
                        <gml:TimeInstant>
                            <gml:timePosition gml:frame="http://gplates.org/TRS/flat">250</gml:timePosition>
                        </gml:TimeInstant>
                    </gml:begin>
                    <gml:end>
                        <gml:TimeInstant>
                            <gml:timePosition gml:frame="http://gplates.org/TRS/flat">0</gml:timePosition>
                        </gml:TimeInstant>
                    </gml:end>
                </gml:TimePeriod>
            </gml:validTime>
        </gpml:UnclassifiedFeature>
    </gml:featureMember>
    <gml:featureMember>
        <gpml:UnclassifiedFeature>
            <gpml:identity>GPlates-3f733a0c-5868-4061-b5cd-ef2bbfaea4ff</gpml:identity>
            <gpml:revision>GPlates-7bcdf5e9-cfd3-48ed-9bd1-098ee169380c</gpml:revision>
            <gpml:reconstructionPlateId>
                <gpml:ConstantValue>
                    <gpml:value>2541</gpml:value>
                    <gpml:valueType xmlns:gpml="http://www.gplates.org/gplates">gpml:plateId</gpml:valueType>
                </gpml:ConstantValue>
            </gpml:reconstructionPlateId>
            <gpml:unclassifiedGeometry>
                <gpml:ConstantValue>
                    <gpml:value>
                        <gml:OrientableCurve gml:orientation="+">
                            <gml:baseCurve>
                                <gml:LineString>
                                    <gml:posList gml:dimension="2">-14.622101396286389 -71.122882107898263 -14.784309826580966 -71.029667428648224 -14.983229626234177 -70.449719671600093 -15.527948702428429 -69.583366496311271 -16.149104514698692 -68.928864549791541 </gml:posList>
                                </gml:LineString>
                            </gml:baseCurve>
                        </gml:OrientableCurve>
                    </gpml:value>
                    <gpml:valueType xmlns:gml="http://www.opengis.net/gml">gml:OrientableCurve</gpml:valueType>
                </gpml:ConstantValue>
            </gpml:unclassifiedGeometry>
            <gml:name>Eastern Cordillera</gml:name>
            <gml:validTime>
                <gml:TimePeriod>
                    <gml:begin>
                        <gml:TimeInstant>
                            <gml:timePosition gml:frame="http://gplates.org/TRS/flat">250</gml:timePosition>
                        </gml:TimeInstant>
                    </gml:begin>
                    <gml:end>
                        <gml:TimeInstant>
                            <gml:timePosition gml:frame="http://gplates.org/TRS/flat">0</gml:timePosition>
                        </gml:TimeInstant>
                    </gml:end>
                </gml:TimePeriod>
            </gml:validTime>
        </gpml:UnclassifiedFeature>
    </gml:featureMember>
    <gml:featureMember>
        <gpml:UnclassifiedFeature>
            <gpml:identity>GPlates-60513e4a-1333-4a00-ae28-57119de6cffa</gpml:identity>
            <gpml:revision>GPlates-d9476a8e-926f-475c-ad4e-b28be0a0427e</gpml:revision>
            <gpml:reconstructionPlateId>
                <gpml:ConstantValue>
                    <gpml:value>2538</gpml:value>
                    <gpml:valueType xmlns:gpml="http://www.gplates.org/gplates">gpml:plateId</gpml:valueType>
                </gpml:ConstantValue>
            </gpml:reconstructionPlateId>
            <gpml:unclassifiedGeometry>
                <gpml:ConstantValue>
                    <gpml:value>
                        <gml:OrientableCurve gml:orientation="+">
                            <gml:baseCurve>
                                <gml:LineString>
                                    <gml:posList gml:dimension="2">-16.351902326081817 -68.706370608370506 -16.581883508314398 -68.384850750224615 -17.087032279891186 -68.199000051993181 -17.330109531161927 -67.651080382419764 </gml:posList>
                                </gml:LineString>
                            </gml:baseCurve>
                        </gml:OrientableCurve>
                    </gpml:value>
                    <gpml:valueType xmlns:gml="http://www.opengis.net/gml">gml:OrientableCurve</gpml:valueType>
                </gpml:ConstantValue>
            </gpml:unclassifiedGeometry>
            <gml:name>Eastern Cordillera</gml:name>
            <gml:validTime>
                <gml:TimePeriod>
                    <gml:begin>
                        <gml:TimeInstant>
                            <gml:timePosition gml:frame="http://gplates.org/TRS/flat">250</gml:timePosition>
                        </gml:TimeInstant>
                    </gml:begin>
                    <gml:end>
                        <gml:TimeInstant>
                            <gml:timePosition gml:frame="http://gplates.org/TRS/flat">0</gml:timePosition>
                        </gml:TimeInstant>
                    </gml:end>
                </gml:TimePeriod>
            </gml:validTime>
        </gpml:UnclassifiedFeature>
    </gml:featureMember>
    <gml:featureMember>
        <gpml:UnclassifiedFeature>
            <gpml:identity>GPlates-446c029e-89c0-43d9-9809-8f60717f1587</gpml:identity>
            <gpml:revision>GPlates-48f74d22-48fd-4eb6-9907-679bfe168c5b</gpml:revision>
            <gpml:reconstructionPlateId>
                <gpml:ConstantValue>
                    <gpml:value>2535</gpml:value>
                    <gpml:valueType xmlns:gpml="http://www.gplates.org/gplates">gpml:plateId</gpml:valueType>
                </gpml:ConstantValue>
            </gpml:reconstructionPlateId>
            <gpml:unclassifiedGeometry>
                <gpml:ConstantValue>
                    <gpml:value>
                        <gml:OrientableCurve gml:orientation="+">
                            <gml:baseCurve>
                                <gml:LineString>
                                    <gml:posList gml:dimension="2">-17.526964292004958 -67.455890833951344 -17.54829562953379 -67.444302380216911 -17.990808631113683 -67.109211503554363 -18.349615565462862 -66.933649099080455 </gml:posList>
                                </gml:LineString>
                            </gml:baseCurve>
                        </gml:OrientableCurve>
                    </gpml:value>
                    <gpml:valueType xmlns:gml="http://www.opengis.net/gml">gml:OrientableCurve</gpml:valueType>
                </gpml:ConstantValue>
            </gpml:unclassifiedGeometry>
            <gml:name>Eastern Cordillera</gml:name>
            <gml:validTime>
                <gml:TimePeriod>
                    <gml:begin>
                        <gml:TimeInstant>
                            <gml:timePosition gml:frame="http://gplates.org/TRS/flat">250</gml:timePosition>
                        </gml:TimeInstant>
                    </gml:begin>
                    <gml:end>
                        <gml:TimeInstant>
                            <gml:timePosition gml:frame="http://gplates.org/TRS/flat">0</gml:timePosition>
                        </gml:TimeInstant>
                    </gml:end>
                </gml:TimePeriod>
            </gml:validTime>
        </gpml:UnclassifiedFeature>
    </gml:featureMember>
    <gml:featureMember>
        <gpml:UnclassifiedFeature>
            <gpml:identity>GPlates-e8b4e5f0-54cf-4ac2-88ed-20fbb97f6533</gpml:identity>
            <gpml:revision>GPlates-0ba6aae0-2953-40c9-be51-89af1792d939</gpml:revision>
            <gpml:reconstructionPlateId>
                <gpml:ConstantValue>
                    <gpml:value>2525</gpml:value>
                    <gpml:valueType xmlns:gpml="http://www.gplates.org/gplates">gpml:plateId</gpml:valueType>
                </gpml:ConstantValue>
            </gpml:reconstructionPlateId>
            <gpml:unclassifiedGeometry>
                <gpml:ConstantValue>
                    <gpml:value>
                        <gml:OrientableCurve gml:orientation="+">
                            <gml:baseCurve>
                                <gml:LineString>
                                    <gml:posList gml:dimension="2">-19.05240019910093 -66.956479557208155 -19.457195580068802 -66.787153641861877 -19.967650926924644 -66.823316084565249 -20.191650503999703 -66.528000520822431 -20.345815480659677 -66.532041498067812 </gml:posList>
                                </gml:LineString>
                            </gml:baseCurve>
                        </gml:OrientableCurve>
                    </gpml:value>
                    <gpml:valueType xmlns:gml="http://www.opengis.net/gml">gml:OrientableCurve</gpml:valueType>
                </gpml:ConstantValue>
            </gpml:unclassifiedGeometry>
            <gml:name>Eastern Cordillera</gml:name>
            <gml:validTime>
                <gml:TimePeriod>
                    <gml:begin>
                        <gml:TimeInstant>
                            <gml:timePosition gml:frame="http://gplates.org/TRS/flat">250</gml:timePosition>
                        </gml:TimeInstant>
                    </gml:begin>
                    <gml:end>
                        <gml:TimeInstant>
                            <gml:timePosition gml:frame="http://gplates.org/TRS/flat">0</gml:timePosition>
                        </gml:TimeInstant>
                    </gml:end>
                </gml:TimePeriod>
            </gml:validTime>
        </gpml:UnclassifiedFeature>
    </gml:featureMember>
    <gml:featureMember>
        <gpml:UnclassifiedFeature>
            <gpml:identity>GPlates-3e4e71cc-768f-49ec-9e3c-8ca9eff4e193</gpml:identity>
            <gpml:revision>GPlates-a7e2f076-e215-42bf-bcb2-d075902f4e55</gpml:revision>
            <gpml:reconstructionPlateId>
                <gpml:ConstantValue>
                    <gpml:value>2522</gpml:value>
                    <gpml:valueType xmlns:gpml="http://www.gplates.org/gplates">gpml:plateId</gpml:valueType>
                </gpml:ConstantValue>
            </gpml:reconstructionPlateId>
            <gpml:unclassifiedGeometry>
                <gpml:ConstantValue>
                    <gpml:value>
                        <gml:OrientableCurve gml:orientation="+">
                            <gml:baseCurve>
                                <gml:LineString>
                                    <gml:posList gml:dimension="2">-20.701935945802905 -66.541937371142026 -21.043368871222373 -66.542037162405208 -21.402954280297266 -66.378534637773313 -21.769125044715267 -66.373907988127328 </gml:posList>
                                </gml:LineString>
                            </gml:baseCurve>
                        </gml:OrientableCurve>
                    </gpml:value>
                    <gpml:valueType xmlns:gml="http://www.opengis.net/gml">gml:OrientableCurve</gpml:valueType>
                </gpml:ConstantValue>
            </gpml:unclassifiedGeometry>
            <gml:name>Eastern Cordillera</gml:name>
            <gml:validTime>
                <gml:TimePeriod>
                    <gml:begin>
                        <gml:TimeInstant>
                            <gml:timePosition gml:frame="http://gplates.org/TRS/flat">250</gml:timePosition>
                        </gml:TimeInstant>
                    </gml:begin>
                    <gml:end>
                        <gml:TimeInstant>
                            <gml:timePosition gml:frame="http://gplates.org/TRS/flat">0</gml:timePosition>
                        </gml:TimeInstant>
                    </gml:end>
                </gml:TimePeriod>
            </gml:validTime>
        </gpml:UnclassifiedFeature>
    </gml:featureMember>
    <gml:featureMember>
        <gpml:UnclassifiedFeature>
            <gpml:identity>GPlates-13ef923a-75a3-446b-b8a4-59c5767e12c5</gpml:identity>
            <gpml:revision>GPlates-903b0fa5-a607-4929-9860-3e797378f315</gpml:revision>
            <gpml:reconstructionPlateId>
                <gpml:ConstantValue>
                    <gpml:value>2522</gpml:value>
                    <gpml:valueType xmlns:gpml="http://www.gplates.org/gplates">gpml:plateId</gpml:valueType>
                </gpml:ConstantValue>
            </gpml:reconstructionPlateId>
            <gpml:unclassifiedGeometry>
                <gpml:ConstantValue>
                    <gpml:value>
                        <gml:OrientableCurve gml:orientation="+">
                            <gml:baseCurve>
                                <gml:LineString>
                                    <gml:posList gml:dimension="2">-23.82749378159701 -65.829838725808969 -23.54880244958434 -65.953976304006559 -23.376995593527191 -65.977364207827023 -23.088459933434546 -66.016218948777123 -22.833055624811745 -66.032411630752378 -22.393833962259688 -66.068910304080404 </gml:posList>
                                </gml:LineString>
                            </gml:baseCurve>
                        </gml:OrientableCurve>
                    </gpml:value>
                    <gpml:valueType xmlns:gml="http://www.opengis.net/gml">gml:OrientableCurve</gpml:valueType>
                </gpml:ConstantValue>
            </gpml:unclassifiedGeometry>
            <gml:name>Eastern Cordillera</gml:name>
            <gml:validTime>
                <gml:TimePeriod>
                    <gml:begin>
                        <gml:TimeInstant>
                            <gml:timePosition gml:frame="http://gplates.org/TRS/flat">250</gml:timePosition>
                        </gml:TimeInstant>
                    </gml:begin>
                    <gml:end>
                        <gml:TimeInstant>
                            <gml:timePosition gml:frame="http://gplates.org/TRS/flat">0</gml:timePosition>
                        </gml:TimeInstant>
                    </gml:end>
                </gml:TimePeriod>
            </gml:validTime>
        </gpml:UnclassifiedFeature>
    </gml:featureMember>
    <gml:featureMember>
        <gpml:UnclassifiedFeature>
            <gpml:identity>GPlates-29a751e0-ab5c-4c89-a793-c90976616be3</gpml:identity>
            <gpml:revision>GPlates-a34e9936-ee39-4efe-a84c-9fea11b80b38</gpml:revision>
            <gpml:reconstructionPlateId>
                <gpml:ConstantValue>
                    <gpml:value>2521</gpml:value>
                    <gpml:valueType xmlns:gpml="http://www.gplates.org/gplates">gpml:plateId</gpml:valueType>
                </gpml:ConstantValue>
            </gpml:reconstructionPlateId>
            <gpml:unclassifiedGeometry>
                <gpml:ConstantValue>
                    <gpml:value>
                        <gml:OrientableCurve gml:orientation="+">
                            <gml:baseCurve>
                                <gml:LineString>
                                    <gml:posList gml:dimension="2">-24.256826289202994 -65.910556863457799 -24.318209052144823 -65.947155318234877 -24.454601146446358 -66.145709567578777 -24.659848213803851 -66.290293116572997 -24.975477258604865 -66.162803771905033 -25.110724208239617 -66.15037754200317 </gml:posList>
                                </gml:LineString>
                            </gml:baseCurve>
                        </gml:OrientableCurve>
                    </gpml:value>
                    <gpml:valueType xmlns:gml="http://www.opengis.net/gml">gml:OrientableCurve</gpml:valueType>
                </gpml:ConstantValue>
            </gpml:unclassifiedGeometry>
            <gml:name>Eastern Cordillera</gml:name>
            <gml:validTime>
                <gml:TimePeriod>
                    <gml:begin>
                        <gml:TimeInstant>
                            <gml:timePosition gml:frame="http://gplates.org/TRS/flat">250</gml:timePosition>
                        </gml:TimeInstant>
                    </gml:begin>
                    <gml:end>
                        <gml:TimeInstant>
                            <gml:timePosition gml:frame="http://gplates.org/TRS/flat">0</gml:timePosition>
                        </gml:TimeInstant>
                    </gml:end>
                </gml:TimePeriod>
            </gml:validTime>
        </gpml:UnclassifiedFeature>
    </gml:featureMember>
    <gml:featureMember>
        <gpml:UnclassifiedFeature>
            <gpml:identity>GPlates-c85612f5-c5e3-4fb6-be60-97a42ddf9a80</gpml:identity>
            <gpml:revision>GPlates-d1d5a2fc-7bd3-4277-b892-98580354df8c</gpml:revision>
            <gpml:reconstructionPlateId>
                <gpml:ConstantValue>
                    <gpml:value>2520</gpml:value>
                    <gpml:valueType xmlns:gpml="http://www.gplates.org/gplates">gpml:plateId</gpml:valueType>
                </gpml:ConstantValue>
            </gpml:reconstructionPlateId>
            <gpml:unclassifiedGeometry>
                <gpml:ConstantValue>
                    <gpml:value>
                        <gml:OrientableCurve gml:orientation="+">
                            <gml:baseCurve>
                                <gml:LineString>
                                    <gml:posList gml:dimension="2">-22.875347119199962 -64.788578101051598 -22.307718781736863 -64.771088965783278 -22.080583314296891 -64.827461571028323 -21.521940234502956 -64.68317761327836 -21.190602682324993 -64.542896049413642 -20.95456749948962 -64.524206431411343 -20.828329638117676 -64.558156864916924 -20.70836364438982 -64.542885459157304 </gml:posList>
                                </gml:LineString>
                            </gml:baseCurve>
                        </gml:OrientableCurve>
                    </gpml:value>
                    <gpml:valueType xmlns:gml="http://www.opengis.net/gml">gml:OrientableCurve</gpml:valueType>
                </gpml:ConstantValue>
            </gpml:unclassifiedGeometry>
            <gml:name>Interandes</gml:name>
            <gml:validTime>
                <gml:TimePeriod>
                    <gml:begin>
                        <gml:TimeInstant>
                            <gml:timePosition gml:frame="http://gplates.org/TRS/flat">250</gml:timePosition>
                        </gml:TimeInstant>
                    </gml:begin>
                    <gml:end>
                        <gml:TimeInstant>
                            <gml:timePosition gml:frame="http://gplates.org/TRS/flat">0</gml:timePosition>
                        </gml:TimeInstant>
                    </gml:end>
                </gml:TimePeriod>
            </gml:validTime>
        </gpml:UnclassifiedFeature>
    </gml:featureMember>
    <gml:featureMember>
        <gpml:UnclassifiedFeature>
            <gpml:identity>GPlates-d141ee64-989a-4273-9e53-e50183f80306</gpml:identity>
            <gpml:revision>GPlates-dc7e296d-c9c3-492e-ab26-2f8190a8a0e5</gpml:revision>
            <gpml:reconstructionPlateId>
                <gpml:ConstantValue>
                    <gpml:value>2524</gpml:value>
                    <gpml:valueType xmlns:gpml="http://www.gplates.org/gplates">gpml:plateId</gpml:valueType>
                </gpml:ConstantValue>
            </gpml:reconstructionPlateId>
            <gpml:unclassifiedGeometry>
                <gpml:ConstantValue>
                    <gpml:value>
                        <gml:OrientableCurve gml:orientation="+">
                            <gml:baseCurve>
                                <gml:LineString>
                                    <gml:posList gml:dimension="2">-20.350221525565608 -64.507814474841837 -19.881755072870533 -64.534458372023565 -19.720669175340969 -64.446522136231366 -19.707851650262317 -64.437598046864622 -19.406161849228084 -64.451371029433218 -19.289458409548917 -64.477098867121157 -19.115404755415351 -64.558334522317878 </gml:posList>
                                </gml:LineString>
                            </gml:baseCurve>
                        </gml:OrientableCurve>
                    </gpml:value>
                    <gpml:valueType xmlns:gml="http://www.opengis.net/gml">gml:OrientableCurve</gpml:valueType>
                </gpml:ConstantValue>
            </gpml:unclassifiedGeometry>
            <gml:name>Interandes</gml:name>
            <gml:validTime>
                <gml:TimePeriod>
                    <gml:begin>
                        <gml:TimeInstant>
                            <gml:timePosition gml:frame="http://gplates.org/TRS/flat">250</gml:timePosition>
                        </gml:TimeInstant>
                    </gml:begin>
                    <gml:end>
                        <gml:TimeInstant>
                            <gml:timePosition gml:frame="http://gplates.org/TRS/flat">0</gml:timePosition>
                        </gml:TimeInstant>
                    </gml:end>
                </gml:TimePeriod>
            </gml:validTime>
        </gpml:UnclassifiedFeature>
    </gml:featureMember>
    <gml:featureMember>
        <gpml:UnclassifiedFeature>
            <gpml:identity>GPlates-5acf5839-424b-49f9-b7a4-4ed9ea7da547</gpml:identity>
            <gpml:revision>GPlates-ff8c1a82-d187-46b7-a954-25076abcded2</gpml:revision>
            <gpml:reconstructionPlateId>
                <gpml:ConstantValue>
                    <gpml:value>2529</gpml:value>
                    <gpml:valueType xmlns:gpml="http://www.gplates.org/gplates">gpml:plateId</gpml:valueType>
                </gpml:ConstantValue>
            </gpml:reconstructionPlateId>
            <gpml:unclassifiedGeometry>
                <gpml:ConstantValue>
                    <gpml:value>
                        <gml:OrientableCurve gml:orientation="+">
                            <gml:baseCurve>
                                <gml:LineString>
                                    <gml:posList gml:dimension="2">-18.951532605269378 -64.6391629970406 -18.56556317686336 -64.799511503921039 </gml:posList>
                                </gml:LineString>
                            </gml:baseCurve>
                        </gml:OrientableCurve>
                    </gpml:value>
                    <gpml:valueType xmlns:gml="http://www.opengis.net/gml">gml:OrientableCurve</gpml:valueType>
                </gpml:ConstantValue>
            </gpml:unclassifiedGeometry>
            <gml:name>Interandes</gml:name>
            <gml:validTime>
                <gml:TimePeriod>
                    <gml:begin>
                        <gml:TimeInstant>
                            <gml:timePosition gml:frame="http://gplates.org/TRS/flat">250</gml:timePosition>
                        </gml:TimeInstant>
                    </gml:begin>
                    <gml:end>
                        <gml:TimeInstant>
                            <gml:timePosition gml:frame="http://gplates.org/TRS/flat">0</gml:timePosition>
                        </gml:TimeInstant>
                    </gml:end>
                </gml:TimePeriod>
            </gml:validTime>
        </gpml:UnclassifiedFeature>
    </gml:featureMember>
    <gml:featureMember>
        <gpml:UnclassifiedFeature>
            <gpml:identity>GPlates-4e0c8bd3-b2da-4d57-9f79-67fc83ae41a0</gpml:identity>
            <gpml:revision>GPlates-de122943-9468-45fe-ac59-20f89b939def</gpml:revision>
            <gpml:reconstructionPlateId>
                <gpml:ConstantValue>
                    <gpml:value>2531</gpml:value>
                    <gpml:valueType xmlns:gpml="http://www.gplates.org/gplates">gpml:plateId</gpml:valueType>
                </gpml:ConstantValue>
            </gpml:reconstructionPlateId>
            <gpml:unclassifiedGeometry>
                <gpml:ConstantValue>
                    <gpml:value>
                        <gml:OrientableCurve gml:orientation="+">
                            <gml:baseCurve>
                                <gml:LineString>
                                    <gml:posList gml:dimension="2">-18.355666266863135 -64.874172125564542 -18.238382228597057 -64.90592574861833 -17.877240023421809 -64.953531849120168 -17.775219286152126 -65.050004111155047 -17.595934526952821 -65.105040397372662 -17.595094753498099 -65.112844664115968 </gml:posList>
                                </gml:LineString>
                            </gml:baseCurve>
                        </gml:OrientableCurve>
                    </gpml:value>
                    <gpml:valueType xmlns:gml="http://www.opengis.net/gml">gml:OrientableCurve</gpml:valueType>
                </gpml:ConstantValue>
            </gpml:unclassifiedGeometry>
            <gml:name>Interandes</gml:name>
            <gml:validTime>
                <gml:TimePeriod>
                    <gml:begin>
                        <gml:TimeInstant>
                            <gml:timePosition gml:frame="http://gplates.org/TRS/flat">250</gml:timePosition>
                        </gml:TimeInstant>
                    </gml:begin>
                    <gml:end>
                        <gml:TimeInstant>
                            <gml:timePosition gml:frame="http://gplates.org/TRS/flat">0</gml:timePosition>
                        </gml:TimeInstant>
                    </gml:end>
                </gml:TimePeriod>
            </gml:validTime>
        </gpml:UnclassifiedFeature>
    </gml:featureMember>
    <gml:featureMember>
        <gpml:UnclassifiedFeature>
            <gpml:identity>GPlates-c19c96aa-47d5-4771-94b2-493aa3e82394</gpml:identity>
            <gpml:revision>GPlates-ff0371f8-fa6c-4f8b-8388-7aa26de2197f</gpml:revision>
            <gpml:reconstructionPlateId>
                <gpml:ConstantValue>
                    <gpml:value>2537</gpml:value>
                    <gpml:valueType xmlns:gpml="http://www.gplates.org/gplates">gpml:plateId</gpml:valueType>
                </gpml:ConstantValue>
            </gpml:reconstructionPlateId>
            <gpml:unclassifiedGeometry>
                <gpml:ConstantValue>
                    <gpml:value>
                        <gml:OrientableCurve gml:orientation="+">
                            <gml:baseCurve>
                                <gml:LineString>
                                    <gml:posList gml:dimension="2">-16.474171863737741 -66.559461965039645 -16.239523049635348 -66.828361826062661 -15.909624427014673 -67.254661035304451 -15.855433826288143 -67.357705993574626 -15.623473354632878 -67.591774254512444 </gml:posList>
                                </gml:LineString>
                            </gml:baseCurve>
                        </gml:OrientableCurve>
                    </gpml:value>
                    <gpml:valueType xmlns:gml="http://www.opengis.net/gml">gml:OrientableCurve</gpml:valueType>
                </gpml:ConstantValue>
            </gpml:unclassifiedGeometry>
            <gml:name>Interandes</gml:name>
            <gml:validTime>
                <gml:TimePeriod>
                    <gml:begin>
                        <gml:TimeInstant>
                            <gml:timePosition gml:frame="http://gplates.org/TRS/flat">250</gml:timePosition>
                        </gml:TimeInstant>
                    </gml:begin>
                    <gml:end>
                        <gml:TimeInstant>
                            <gml:timePosition gml:frame="http://gplates.org/TRS/flat">0</gml:timePosition>
                        </gml:TimeInstant>
                    </gml:end>
                </gml:TimePeriod>
            </gml:validTime>
        </gpml:UnclassifiedFeature>
    </gml:featureMember>
    <gml:featureMember>
        <gpml:UnclassifiedFeature>
            <gpml:identity>GPlates-b1ccfd83-05e6-4564-ab0b-01f7bc330269</gpml:identity>
            <gpml:revision>GPlates-e3b0fbec-3433-4807-b406-eac31eba349e</gpml:revision>
            <gpml:reconstructionPlateId>
                <gpml:ConstantValue>
                    <gpml:value>2540</gpml:value>
                    <gpml:valueType xmlns:gpml="http://www.gplates.org/gplates">gpml:plateId</gpml:valueType>
                </gpml:ConstantValue>
            </gpml:reconstructionPlateId>
            <gpml:unclassifiedGeometry>
                <gpml:ConstantValue>
                    <gpml:value>
                        <gml:OrientableCurve gml:orientation="+">
                            <gml:baseCurve>
                                <gml:LineString>
                                    <gml:posList gml:dimension="2">-15.420266985057141 -67.8032892698578 -15.127683332693579 -68.116182846036409 -14.659087013425061 -68.476470724182676 -14.078534810756247 -69.139280241454941 -13.826368402834762 -69.366579649235305 -13.585131992027302 -69.575629825898758 </gml:posList>
                                </gml:LineString>
                            </gml:baseCurve>
                        </gml:OrientableCurve>
                    </gpml:value>
                    <gpml:valueType xmlns:gml="http://www.opengis.net/gml">gml:OrientableCurve</gpml:valueType>
                </gpml:ConstantValue>
            </gpml:unclassifiedGeometry>
            <gml:name>Interandes</gml:name>
            <gml:validTime>
                <gml:TimePeriod>
                    <gml:begin>
                        <gml:TimeInstant>
                            <gml:timePosition gml:frame="http://gplates.org/TRS/flat">250</gml:timePosition>
                        </gml:TimeInstant>
                    </gml:begin>
                    <gml:end>
                        <gml:TimeInstant>
                            <gml:timePosition gml:frame="http://gplates.org/TRS/flat">0</gml:timePosition>
                        </gml:TimeInstant>
                    </gml:end>
                </gml:TimePeriod>
            </gml:validTime>
        </gpml:UnclassifiedFeature>
    </gml:featureMember>
    <gml:featureMember>
        <gpml:UnclassifiedFeature>
            <gpml:identity>GPlates-7ad9cefa-ae52-4ae1-93c8-1232000fc53e</gpml:identity>
            <gpml:revision>GPlates-d2f4268d-0773-40a9-bf77-835cca6d19e2</gpml:revision>
            <gpml:reconstructionPlateId>
                <gpml:ConstantValue>
                    <gpml:value>2519</gpml:value>
                    <gpml:valueType xmlns:gpml="http://www.gplates.org/gplates">gpml:plateId</gpml:valueType>
                </gpml:ConstantValue>
            </gpml:reconstructionPlateId>
            <gpml:unclassifiedGeometry>
                <gpml:ConstantValue>
                    <gpml:value>
                        <gml:OrientableCurve gml:orientation="+">
                            <gml:baseCurve>
                                <gml:LineString>
                                    <gml:posList gml:dimension="2">-22.874457043481794 -64.758798797480722 -22.330411041354349 -64.531124965009681 -21.837650070889453 -64.337296644472133 -21.730486319033588 -64.255551505051926 -21.338680019040314 -64.086014043875025 -20.798953842154138 -64.036829742493424 -20.632438758883076 -64.04427373059886 </gml:posList>
                                </gml:LineString>
                            </gml:baseCurve>
                        </gml:OrientableCurve>
                    </gpml:value>
                    <gpml:valueType xmlns:gml="http://www.opengis.net/gml">gml:OrientableCurve</gpml:valueType>
                </gpml:ConstantValue>
            </gpml:unclassifiedGeometry>
            <gml:name>Subandes</gml:name>
            <gml:validTime>
                <gml:TimePeriod>
                    <gml:begin>
                        <gml:TimeInstant>
                            <gml:timePosition gml:frame="http://gplates.org/TRS/flat">250</gml:timePosition>
                        </gml:TimeInstant>
                    </gml:begin>
                    <gml:end>
                        <gml:TimeInstant>
                            <gml:timePosition gml:frame="http://gplates.org/TRS/flat">0</gml:timePosition>
                        </gml:TimeInstant>
                    </gml:end>
                </gml:TimePeriod>
            </gml:validTime>
        </gpml:UnclassifiedFeature>
    </gml:featureMember>
    <gml:featureMember>
        <gpml:UnclassifiedFeature>
            <gpml:identity>GPlates-b78ef4a0-463c-42f6-8892-8f8e331a5c0b</gpml:identity>
            <gpml:revision>GPlates-ce231a6e-5de0-4cb7-ad99-cbb7fac9367d</gpml:revision>
            <gpml:reconstructionPlateId>
                <gpml:ConstantValue>
                    <gpml:value>2523</gpml:value>
                    <gpml:valueType xmlns:gpml="http://www.gplates.org/gplates">gpml:plateId</gpml:valueType>
                </gpml:ConstantValue>
            </gpml:reconstructionPlateId>
            <gpml:unclassifiedGeometry>
                <gpml:ConstantValue>
                    <gpml:value>
                        <gml:OrientableCurve gml:orientation="+">
                            <gml:baseCurve>
                                <gml:LineString>
                                    <gml:posList gml:dimension="2">-20.336801507780379 -64.018984199600297 -19.898861725344172 -63.937977604755282 -19.626054334290732 -63.935335647800116 -19.328670937764752 -63.962684986947735 -19.132618425175394 -64.011366471283011 </gml:posList>
                                </gml:LineString>
                            </gml:baseCurve>
                        </gml:OrientableCurve>
                    </gpml:value>
                    <gpml:valueType xmlns:gml="http://www.opengis.net/gml">gml:OrientableCurve</gpml:valueType>
                </gpml:ConstantValue>
            </gpml:unclassifiedGeometry>
            <gml:name>Subandes</gml:name>
            <gml:validTime>
                <gml:TimePeriod>
                    <gml:begin>
                        <gml:TimeInstant>
                            <gml:timePosition gml:frame="http://gplates.org/TRS/flat">250</gml:timePosition>
                        </gml:TimeInstant>
                    </gml:begin>
                    <gml:end>
                        <gml:TimeInstant>
                            <gml:timePosition gml:frame="http://gplates.org/TRS/flat">0</gml:timePosition>
                        </gml:TimeInstant>
                    </gml:end>
                </gml:TimePeriod>
            </gml:validTime>
        </gpml:UnclassifiedFeature>
    </gml:featureMember>
    <gml:featureMember>
        <gpml:UnclassifiedFeature>
            <gpml:identity>GPlates-992120dc-afae-4b17-b665-be536af145a7</gpml:identity>
            <gpml:revision>GPlates-541271e6-935a-4f14-90f6-7f8d00d70757</gpml:revision>
            <gpml:reconstructionPlateId>
                <gpml:ConstantValue>
                    <gpml:value>2528</gpml:value>
                    <gpml:valueType xmlns:gpml="http://www.gplates.org/gplates">gpml:plateId</gpml:valueType>
                </gpml:ConstantValue>
            </gpml:reconstructionPlateId>
            <gpml:unclassifiedGeometry>
                <gpml:ConstantValue>
                    <gpml:value>
                        <gml:OrientableCurve gml:orientation="+">
                            <gml:baseCurve>
                                <gml:LineString>
                                    <gml:posList gml:dimension="2">-18.950619713549177 -64.053707696565723 -18.732066334765701 -64.069312138176969 -18.63365000822748 -64.051579462452779 -18.527620255625425 -64.068922351338571 -18.434095495618912 -64.05454310321457 -18.331218262386585 -64.104587080483668 </gml:posList>
                                </gml:LineString>
                            </gml:baseCurve>
                        </gml:OrientableCurve>
                    </gpml:value>
                    <gpml:valueType xmlns:gml="http://www.opengis.net/gml">gml:OrientableCurve</gpml:valueType>
                </gpml:ConstantValue>
            </gpml:unclassifiedGeometry>
            <gml:name>Subandes</gml:name>
            <gml:validTime>
                <gml:TimePeriod>
                    <gml:begin>
                        <gml:TimeInstant>
                            <gml:timePosition gml:frame="http://gplates.org/TRS/flat">250</gml:timePosition>
                        </gml:TimeInstant>
                    </gml:begin>
                    <gml:end>
                        <gml:TimeInstant>
                            <gml:timePosition gml:frame="http://gplates.org/TRS/flat">0</gml:timePosition>
                        </gml:TimeInstant>
                    </gml:end>
                </gml:TimePeriod>
            </gml:validTime>
        </gpml:UnclassifiedFeature>
    </gml:featureMember>
    <gml:featureMember>
        <gpml:UnclassifiedFeature>
            <gpml:identity>GPlates-4315a0be-6f3c-40b6-8879-ee037a999634</gpml:identity>
            <gpml:revision>GPlates-31585438-fc3e-46dd-a76c-a53800b6db50</gpml:revision>
            <gpml:reconstructionPlateId>
                <gpml:ConstantValue>
                    <gpml:value>2599</gpml:value>
                    <gpml:valueType xmlns:gpml="http://www.gplates.org/gplates">gpml:plateId</gpml:valueType>
                </gpml:ConstantValue>
            </gpml:reconstructionPlateId>
            <gpml:unclassifiedGeometry>
                <gpml:ConstantValue>
                    <gpml:value>
                        <gml:OrientableCurve gml:orientation="+">
                            <gml:baseCurve>
                                <gml:LineString>
                                    <gml:posList gml:dimension="2">-18.19252806149262 -64.183121229549855 -18.116930350445813 -64.228126963938521 -18.05189126688547 -64.273326823421982 </gml:posList>
                                </gml:LineString>
                            </gml:baseCurve>
                        </gml:OrientableCurve>
                    </gpml:value>
                    <gpml:valueType xmlns:gml="http://www.opengis.net/gml">gml:OrientableCurve</gpml:valueType>
                </gpml:ConstantValue>
            </gpml:unclassifiedGeometry>
            <gml:name>Subandes</gml:name>
            <gml:validTime>
                <gml:TimePeriod>
                    <gml:begin>
                        <gml:TimeInstant>
                            <gml:timePosition gml:frame="http://gplates.org/TRS/flat">250</gml:timePosition>
                        </gml:TimeInstant>
                    </gml:begin>
                    <gml:end>
                        <gml:TimeInstant>
                            <gml:timePosition gml:frame="http://gplates.org/TRS/flat">0</gml:timePosition>
                        </gml:TimeInstant>
                    </gml:end>
                </gml:TimePeriod>
            </gml:validTime>
        </gpml:UnclassifiedFeature>
    </gml:featureMember>
    <gml:featureMember>
        <gpml:UnclassifiedFeature>
            <gpml:identity>GPlates-085c41e1-c262-4411-8137-4767826ca87d</gpml:identity>
            <gpml:revision>GPlates-8fe0b98d-f70f-4980-9f18-9b5195d5d896</gpml:revision>
            <gpml:reconstructionPlateId>
                <gpml:ConstantValue>
                    <gpml:value>2533</gpml:value>
                    <gpml:valueType xmlns:gpml="http://www.gplates.org/gplates">gpml:plateId</gpml:valueType>
                </gpml:ConstantValue>
            </gpml:reconstructionPlateId>
            <gpml:unclassifiedGeometry>
                <gpml:ConstantValue>
                    <gpml:value>
                        <gml:OrientableCurve gml:orientation="+">
                            <gml:baseCurve>
                                <gml:LineString>
                                    <gml:posList gml:dimension="2">-17.327957583862851 -65.444883321431604 -17.234362260508959 -65.610933801189049 -17.151555787027853 -65.680825308542978 -17.028555596525283 -65.69502725436088 -16.987605992194457 -65.709941821824827 -16.883896001677879 -65.7627693042799 -16.600111562550453 -66.04627714700851 -16.439537210101577 -66.257226592102015 </gml:posList>
                                </gml:LineString>
                            </gml:baseCurve>
                        </gml:OrientableCurve>
                    </gpml:value>
                    <gpml:valueType xmlns:gml="http://www.opengis.net/gml">gml:OrientableCurve</gpml:valueType>
                </gpml:ConstantValue>
            </gpml:unclassifiedGeometry>
            <gml:name>Subandes</gml:name>
            <gml:validTime>
                <gml:TimePeriod>
                    <gml:begin>
                        <gml:TimeInstant>
                            <gml:timePosition gml:frame="http://gplates.org/TRS/flat">250</gml:timePosition>
                        </gml:TimeInstant>
                    </gml:begin>
                    <gml:end>
                        <gml:TimeInstant>
                            <gml:timePosition gml:frame="http://gplates.org/TRS/flat">0</gml:timePosition>
                        </gml:TimeInstant>
                    </gml:end>
                </gml:TimePeriod>
            </gml:validTime>
        </gpml:UnclassifiedFeature>
    </gml:featureMember>
    <gml:featureMember>
        <gpml:UnclassifiedFeature>
            <gpml:identity>GPlates-474a9359-e2a0-4965-b2de-977275cbddeb</gpml:identity>
            <gpml:revision>GPlates-007825ef-9128-48ee-a4d4-59bef78847c4</gpml:revision>
            <gpml:reconstructionPlateId>
                <gpml:ConstantValue>
                    <gpml:value>2530</gpml:value>
                    <gpml:valueType xmlns:gpml="http://www.gplates.org/gplates">gpml:plateId</gpml:valueType>
                </gpml:ConstantValue>
            </gpml:reconstructionPlateId>
            <gpml:unclassifiedGeometry>
                <gpml:ConstantValue>
                    <gpml:value>
                        <gml:OrientableCurve gml:orientation="+">
                            <gml:baseCurve>
                                <gml:LineString>
                                    <gml:posList gml:dimension="2">-17.956313589700116 -64.354971750034764 -17.84002608997999 -64.540259756789609 -17.708790476853764 -64.662271937794515 -17.5698046311458 -64.896197756636482 -17.502328568067696 -65.018381752141323 </gml:posList>
                                </gml:LineString>
                            </gml:baseCurve>
                        </gml:OrientableCurve>
                    </gpml:value>
                    <gpml:valueType xmlns:gml="http://www.opengis.net/gml">gml:OrientableCurve</gpml:valueType>
                </gpml:ConstantValue>
            </gpml:unclassifiedGeometry>
            <gml:name>Subandes</gml:name>
            <gml:validTime>
                <gml:TimePeriod>
                    <gml:begin>
                        <gml:TimeInstant>
                            <gml:timePosition gml:frame="http://gplates.org/TRS/flat">250</gml:timePosition>
                        </gml:TimeInstant>
                    </gml:begin>
                    <gml:end>
                        <gml:TimeInstant>
                            <gml:timePosition gml:frame="http://gplates.org/TRS/flat">0</gml:timePosition>
                        </gml:TimeInstant>
                    </gml:end>
                </gml:TimePeriod>
            </gml:validTime>
        </gpml:UnclassifiedFeature>
    </gml:featureMember>
    <gml:featureMember>
        <gpml:UnclassifiedFeature>
            <gpml:identity>GPlates-54f9761b-90b2-4c65-add0-be9def9a8fc8</gpml:identity>
            <gpml:revision>GPlates-7a2cee01-ce52-478b-b446-4855211bd35f</gpml:revision>
            <gpml:reconstructionPlateId>
                <gpml:ConstantValue>
                    <gpml:value>2536</gpml:value>
                    <gpml:valueType xmlns:gpml="http://www.gplates.org/gplates">gpml:plateId</gpml:valueType>
                </gpml:ConstantValue>
            </gpml:reconstructionPlateId>
            <gpml:unclassifiedGeometry>
                <gpml:ConstantValue>
                    <gpml:value>
                        <gml:OrientableCurve gml:orientation="+">
                            <gml:baseCurve>
                                <gml:LineString>
                                    <gml:posList gml:dimension="2">-16.330019070878166 -66.397971007324443 -16.181877402177861 -66.568539503867186 -15.962568647411839 -66.888382973844287 -15.842182082295519 -67.098010806989038 -15.664449411165696 -67.427377036043751 -15.565026380235874 -67.534763904177439 </gml:posList>
                                </gml:LineString>
                            </gml:baseCurve>
                        </gml:OrientableCurve>
                    </gpml:value>
                    <gpml:valueType xmlns:gml="http://www.opengis.net/gml">gml:OrientableCurve</gpml:valueType>
                </gpml:ConstantValue>
            </gpml:unclassifiedGeometry>
            <gml:name>Subandes</gml:name>
            <gml:validTime>
                <gml:TimePeriod>
                    <gml:begin>
                        <gml:TimeInstant>
                            <gml:timePosition gml:frame="http://gplates.org/TRS/flat">250</gml:timePosition>
                        </gml:TimeInstant>
                    </gml:begin>
                    <gml:end>
                        <gml:TimeInstant>
                            <gml:timePosition gml:frame="http://gplates.org/TRS/flat">0</gml:timePosition>
                        </gml:TimeInstant>
                    </gml:end>
                </gml:TimePeriod>
            </gml:validTime>
        </gpml:UnclassifiedFeature>
    </gml:featureMember>
    <gml:featureMember>
        <gpml:UnclassifiedFeature>
            <gpml:identity>GPlates-97c5b9a7-df00-4afd-8341-16920e9aab10</gpml:identity>
            <gpml:revision>GPlates-aeb3306e-8386-4840-975d-bcc505f1791d</gpml:revision>
            <gpml:reconstructionPlateId>
                <gpml:ConstantValue>
                    <gpml:value>2539</gpml:value>
                    <gpml:valueType xmlns:gpml="http://www.gplates.org/gplates">gpml:plateId</gpml:valueType>
                </gpml:ConstantValue>
            </gpml:reconstructionPlateId>
            <gpml:unclassifiedGeometry>
                <gpml:ConstantValue>
                    <gpml:value>
                        <gml:OrientableCurve gml:orientation="+">
                            <gml:baseCurve>
                                <gml:LineString>
                                    <gml:posList gml:dimension="2">-15.367159214385614 -67.738675665664303 -15.190642669762047 -67.794590993457348 -15.11571208443524 -67.891493114341984 -14.96043084570624 -67.96713574977484 -14.86875153566087 -68.096412917692916 -14.808795898365638 -68.119505510657604 -14.773604436863076 -68.170867457272493 -14.513931373029964 -68.282170320601992 -14.470110477259475 -68.329115087008134 -14.344615865788926 -68.392411762184949 -13.949713389335999 -68.878211838909962 -13.744284249409125 -69.279469825713619 -13.594965932188588 -69.569948646397279 -13.308415383057662 -69.807212874619367 </gml:posList>
                                </gml:LineString>
                            </gml:baseCurve>
                        </gml:OrientableCurve>
                    </gpml:value>
                    <gpml:valueType xmlns:gml="http://www.opengis.net/gml">gml:OrientableCurve</gpml:valueType>
                </gpml:ConstantValue>
            </gpml:unclassifiedGeometry>
            <gml:name>Subandes</gml:name>
            <gml:validTime>
                <gml:TimePeriod>
                    <gml:begin>
                        <gml:TimeInstant>
                            <gml:timePosition gml:frame="http://gplates.org/TRS/flat">250</gml:timePosition>
                        </gml:TimeInstant>
                    </gml:begin>
                    <gml:end>
                        <gml:TimeInstant>
                            <gml:timePosition gml:frame="http://gplates.org/TRS/flat">0</gml:timePosition>
                        </gml:TimeInstant>
                    </gml:end>
                </gml:TimePeriod>
            </gml:validTime>
        </gpml:UnclassifiedFeature>
    </gml:featureMember>
    <gml:featureMember>
        <gpml:UnclassifiedFeature>
            <gpml:identity>GPlates-37ff769c-a8e6-4d5b-9bd2-89414523e0a2</gpml:identity>
            <gpml:revision>GPlates-ce6100ed-5d12-4492-8413-67deb45244a3</gpml:revision>
            <gpml:reconstructionPlateId>
                <gpml:ConstantValue>
                    <gpml:value>2534</gpml:value>
                    <gpml:valueType xmlns:gpml="http://www.gplates.org/gplates">gpml:plateId</gpml:valueType>
                </gpml:ConstantValue>
            </gpml:reconstructionPlateId>
            <gpml:unclassifiedGeometry>
                <gpml:ConstantValue>
                    <gpml:value>
                        <gml:OrientableCurve gml:orientation="+">
                            <gml:baseCurve>
                                <gml:LineString>
                                    <gml:posList gml:dimension="2">-16.586103205352554 -66.430521598792723 -16.747000915282626 -66.221940626213851 -16.784192740749475 -66.185534652904366 -16.842726469177929 -66.100725295357435 -16.954699561978348 -65.996118776146815 -17.164480701746758 -65.795766203722636 -17.279175523149313 -65.725390558631972 -17.386323497541245 -65.596525409389997 -17.434709005719537 -65.561113287720474 </gml:posList>
                                </gml:LineString>
                            </gml:baseCurve>
                        </gml:OrientableCurve>
                    </gpml:value>
                    <gpml:valueType xmlns:gml="http://www.opengis.net/gml">gml:OrientableCurve</gpml:valueType>
                </gpml:ConstantValue>
            </gpml:unclassifiedGeometry>
            <gml:name>Interbandes</gml:name>
            <gml:validTime>
                <gml:TimePeriod>
                    <gml:begin>
                        <gml:TimeInstant>
                            <gml:timePosition gml:frame="http://gplates.org/TRS/flat">250</gml:timePosition>
                        </gml:TimeInstant>
                    </gml:begin>
                    <gml:end>
                        <gml:TimeInstant>
                            <gml:timePosition gml:frame="http://gplates.org/TRS/flat">0</gml:timePosition>
                        </gml:TimeInstant>
                    </gml:end>
                </gml:TimePeriod>
            </gml:validTime>
        </gpml:UnclassifiedFeature>
    </gml:featureMember>
    <gml:featureMember>
        <gpml:UnclassifiedFeature>
            <gpml:identity>GPlates-723e2126-96f7-49d3-9b2c-74d3ae1e5593</gpml:identity>
            <gpml:revision>GPlates-d983336d-aa47-42b4-8ccb-144685fc60ff</gpml:revision>
            <gpml:reconstructionPlateId>
                <gpml:ConstantValue>
                    <gpml:value>2598</gpml:value>
                    <gpml:valueType xmlns:gpml="http://www.gplates.org/gplates">gpml:plateId</gpml:valueType>
                </gpml:ConstantValue>
            </gpml:reconstructionPlateId>
            <gpml:unclassifiedGeometry>
                <gpml:ConstantValue>
                    <gpml:value>
                        <gml:OrientableCurve gml:orientation="+">
                            <gml:baseCurve>
                                <gml:LineString>
                                    <gml:posList gml:dimension="2">-17.0496828605371 -69.316706955512458 -17.633499164397733 -68.981833797269289 -17.809253179731847 -68.813997795872027 -18.172532982314749 -68.563173869099856 </gml:posList>
                                </gml:LineString>
                            </gml:baseCurve>
                        </gml:OrientableCurve>
                    </gpml:value>
                    <gpml:valueType xmlns:gml="http://www.opengis.net/gml">gml:OrientableCurve</gpml:valueType>
                </gpml:ConstantValue>
            </gpml:unclassifiedGeometry>
            <gml:name>Altiplano</gml:name>
            <gml:validTime>
                <gml:TimePeriod>
                    <gml:begin>
                        <gml:TimeInstant>
                            <gml:timePosition gml:frame="http://gplates.org/TRS/flat">250</gml:timePosition>
                        </gml:TimeInstant>
                    </gml:begin>
                    <gml:end>
                        <gml:TimeInstant>
                            <gml:timePosition gml:frame="http://gplates.org/TRS/flat">0</gml:timePosition>
                        </gml:TimeInstant>
                    </gml:end>
                </gml:TimePeriod>
            </gml:validTime>
        </gpml:UnclassifiedFeature>
    </gml:featureMember>
    <gml:featureMember>
        <gpml:UnclassifiedFeature>
            <gpml:identity>GPlates-04656318-d18e-4548-bb82-64081d8c5c50</gpml:identity>
            <gpml:revision>GPlates-9d8df19e-ee2b-44d3-ba48-95aff417c73f</gpml:revision>
            <gpml:reconstructionPlateId>
                <gpml:ConstantValue>
                    <gpml:value>2526</gpml:value>
                    <gpml:valueType xmlns:gpml="http://www.gplates.org/gplates">gpml:plateId</gpml:valueType>
                </gpml:ConstantValue>
            </gpml:reconstructionPlateId>
            <gpml:unclassifiedGeometry>
                <gpml:ConstantValue>
                    <gpml:value>
                        <gml:OrientableCurve gml:orientation="+">
                            <gml:baseCurve>
                                <gml:LineString>
                                    <gml:posList gml:dimension="2">-19.315132430508861 -68.452714319708861 -19.457412530578743 -68.44405833200868 -19.696391061671942 -68.456680868440898 -20.147610593428166 -68.259222838414104 -20.588585385708413 -68.244456573005905 -21.340647022792638 -67.932654878935097 -21.666276313557539 -67.854129093236764 -22.208191617637787 -67.559990597263678 -22.58628845295015 -67.484421731294375 -23.071440337748168 -67.505223923931538 -23.226789137485536 -67.583419007456783 -23.945319893717166 -67.625409201936364 </gml:posList>
                                </gml:LineString>
                            </gml:baseCurve>
                        </gml:OrientableCurve>
                    </gpml:value>
                    <gpml:valueType xmlns:gml="http://www.opengis.net/gml">gml:OrientableCurve</gpml:valueType>
                </gpml:ConstantValue>
            </gpml:unclassifiedGeometry>
            <gml:name>Altiplano</gml:name>
            <gml:validTime>
                <gml:TimePeriod>
                    <gml:begin>
                        <gml:TimeInstant>
                            <gml:timePosition gml:frame="http://gplates.org/TRS/flat">250</gml:timePosition>
                        </gml:TimeInstant>
                    </gml:begin>
                    <gml:end>
                        <gml:TimeInstant>
                            <gml:timePosition gml:frame="http://gplates.org/TRS/flat">0</gml:timePosition>
                        </gml:TimeInstant>
                    </gml:end>
                </gml:TimePeriod>
            </gml:validTime>
        </gpml:UnclassifiedFeature>
    </gml:featureMember>
    <gml:featureMember>
        <gpml:UnclassifiedFeature>
            <gpml:identity>GPlates-c9fbc24c-f1dc-4679-8151-e047b00d16d6</gpml:identity>
            <gpml:revision>GPlates-f9682a69-c8ae-4773-bc6b-1cf0d7d1f549</gpml:revision>
            <gpml:reconstructionPlateId>
                <gpml:ConstantValue>
                    <gpml:value>2544</gpml:value>
                    <gpml:valueType xmlns:gpml="http://www.gplates.org/gplates">gpml:plateId</gpml:valueType>
                </gpml:ConstantValue>
            </gpml:reconstructionPlateId>
            <gpml:unclassifiedGeometry>
                <gpml:ConstantValue>
                    <gpml:value>
                        <gml:OrientableCurve gml:orientation="+">
                            <gml:baseCurve>
                                <gml:LineString>
                                    <gml:posList gml:dimension="2">-13.306691603377029 -69.810953297446929 -13.120009944587245 -70.917516662584731 -12.875817510880593 -71.329513145468027 -12.468891794123374 -71.477411401942561 -12.207877261757808 -71.522585637785724 -11.960623865549108 -72.257832258866102 -11.979279715382107 -72.60427195475954 -12.170404770986046 -72.719444985848654 -12.179451939413212 -73.135734469127328 </gml:posList>
                                </gml:LineString>
                            </gml:baseCurve>
                        </gml:OrientableCurve>
                    </gpml:value>
                    <gpml:valueType xmlns:gml="http://www.opengis.net/gml">gml:OrientableCurve</gpml:valueType>
                </gpml:ConstantValue>
            </gpml:unclassifiedGeometry>
            <gml:name>Subandes</gml:name>
            <gml:validTime>
                <gml:TimePeriod>
                    <gml:begin>
                        <gml:TimeInstant>
                            <gml:timePosition gml:frame="http://gplates.org/TRS/flat">250</gml:timePosition>
                        </gml:TimeInstant>
                    </gml:begin>
                    <gml:end>
                        <gml:TimeInstant>
                            <gml:timePosition gml:frame="http://gplates.org/TRS/flat">0</gml:timePosition>
                        </gml:TimeInstant>
                    </gml:end>
                </gml:TimePeriod>
            </gml:validTime>
        </gpml:UnclassifiedFeature>
    </gml:featureMember>
    <gml:featureMember>
        <gpml:UnclassifiedFeature>
            <gpml:identity>GPlates-4492ebb4-718f-4bc1-b9ac-10dc803fef9d</gpml:identity>
            <gpml:revision>GPlates-57d548ed-9f6f-42d5-aaca-64869330c1b0</gpml:revision>
            <gpml:reconstructionPlateId>
                <gpml:ConstantValue>
                    <gpml:value>2546</gpml:value>
                    <gpml:valueType xmlns:gpml="http://www.gplates.org/gplates">gpml:plateId</gpml:valueType>
                </gpml:ConstantValue>
            </gpml:reconstructionPlateId>
            <gpml:unclassifiedGeometry>
                <gpml:ConstantValue>
                    <gpml:value>
                        <gml:OrientableCurve gml:orientation="+">
                            <gml:baseCurve>
                                <gml:LineString>
                                    <gml:posList gml:dimension="2">-11.814797065466626 -74.278551698981317 -11.302055204565811 -74.751476114143614 -10.886528264923498 -75.102179676697531 -10.680197546417949 -75.291773667082666 -10.643316577652014 -75.325624631385963 -10.253809291381341 -75.700793095115699 -9.873876121900544 -75.89935766210202 -9.3705292267969753 -76.126364745512049 </gml:posList>
                                </gml:LineString>
                            </gml:baseCurve>
                        </gml:OrientableCurve>
                    </gpml:value>
                    <gpml:valueType xmlns:gml="http://www.opengis.net/gml">gml:OrientableCurve</gpml:valueType>
                </gpml:ConstantValue>
            </gpml:unclassifiedGeometry>
            <gml:name>Subandes</gml:name>
            <gml:validTime>
                <gml:TimePeriod>
                    <gml:begin>
                        <gml:TimeInstant>
                            <gml:timePosition gml:frame="http://gplates.org/TRS/flat">250</gml:timePosition>
                        </gml:TimeInstant>
                    </gml:begin>
                    <gml:end>
                        <gml:TimeInstant>
                            <gml:timePosition gml:frame="http://gplates.org/TRS/flat">0</gml:timePosition>
                        </gml:TimeInstant>
                    </gml:end>
                </gml:TimePeriod>
            </gml:validTime>
        </gpml:UnclassifiedFeature>
    </gml:featureMember>
    <gml:featureMember>
        <gpml:UnclassifiedFeature>
            <gpml:identity>GPlates-972497c5-9ec6-4653-b0bb-d64426a426dc</gpml:identity>
            <gpml:revision>GPlates-dbfbc89c-3225-467a-ada3-4f3e19dc61c3</gpml:revision>
            <gpml:reconstructionPlateId>
                <gpml:ConstantValue>
                    <gpml:value>2551</gpml:value>
                    <gpml:valueType xmlns:gpml="http://www.gplates.org/gplates">gpml:plateId</gpml:valueType>
                </gpml:ConstantValue>
            </gpml:reconstructionPlateId>
            <gpml:unclassifiedGeometry>
                <gpml:ConstantValue>
                    <gpml:value>
                        <gml:OrientableCurve gml:orientation="+">
                            <gml:baseCurve>
                                <gml:LineString>
                                    <gml:posList gml:dimension="2">-5.2357574555213731 -78.284022253598906 -5.1869834494353908 -78.366289232650999 -4.7473959426750501 -78.399554373377015 -4.1501967690039194 -78.297112737122291 -3.9940065574418173 -78.247890042065166 -3.7100561765124511 -78.09543126281406 -3.0793716366876005 -78.097997711103901 </gml:posList>
                                </gml:LineString>
                            </gml:baseCurve>
                        </gml:OrientableCurve>
                    </gpml:value>
                    <gpml:valueType xmlns:gml="http://www.opengis.net/gml">gml:OrientableCurve</gpml:valueType>
                </gpml:ConstantValue>
            </gpml:unclassifiedGeometry>
            <gml:name>Subandes</gml:name>
            <gml:validTime>
                <gml:TimePeriod>
                    <gml:begin>
                        <gml:TimeInstant>
                            <gml:timePosition gml:frame="http://gplates.org/TRS/flat">250</gml:timePosition>
                        </gml:TimeInstant>
                    </gml:begin>
                    <gml:end>
                        <gml:TimeInstant>
                            <gml:timePosition gml:frame="http://gplates.org/TRS/flat">0</gml:timePosition>
                        </gml:TimeInstant>
                    </gml:end>
                </gml:TimePeriod>
            </gml:validTime>
        </gpml:UnclassifiedFeature>
    </gml:featureMember>
    <gml:featureMember>
        <gpml:UnclassifiedFeature>
            <gpml:identity>GPlates-5c57969b-241b-4fd5-bb77-f9346dc8a98a</gpml:identity>
            <gpml:revision>GPlates-7cf2e709-8a74-4969-b9c6-33d223c33279</gpml:revision>
            <gpml:reconstructionPlateId>
                <gpml:ConstantValue>
                    <gpml:value>2558</gpml:value>
                    <gpml:valueType xmlns:gpml="http://www.gplates.org/gplates">gpml:plateId</gpml:valueType>
                </gpml:ConstantValue>
            </gpml:reconstructionPlateId>
            <gpml:unclassifiedGeometry>
                <gpml:ConstantValue>
                    <gpml:value>
                        <gpml:TopologicalLine>
                            <gpml:section>
                                <gpml:TopologicalLineSection>
                                    <gpml:sourceGeometry>
                                        <gpml:PropertyDelegate>
                                            <gpml:targetFeature>GPlates-c85612f5-c5e3-4fb6-be60-97a42ddf9a80</gpml:targetFeature>
                                            <gpml:targetProperty xmlns:gpml="http://www.gplates.org/gplates">gpml:unclassifiedGeometry</gpml:targetProperty>
                                            <gpml:valueType xmlns:gml="http://www.opengis.net/gml">gml:LineString</gpml:valueType>
                                        </gpml:PropertyDelegate>
                                    </gpml:sourceGeometry>
                                    <gpml:reverseOrder>false</gpml:reverseOrder>
                                </gpml:TopologicalLineSection>
                            </gpml:section>
                            <gpml:section>
                                <gpml:TopologicalLineSection>
                                    <gpml:sourceGeometry>
                                        <gpml:PropertyDelegate>
                                            <gpml:targetFeature>GPlates-d141ee64-989a-4273-9e53-e50183f80306</gpml:targetFeature>
                                            <gpml:targetProperty xmlns:gpml="http://www.gplates.org/gplates">gpml:unclassifiedGeometry</gpml:targetProperty>
                                            <gpml:valueType xmlns:gml="http://www.opengis.net/gml">gml:LineString</gpml:valueType>
                                        </gpml:PropertyDelegate>
                                    </gpml:sourceGeometry>
                                    <gpml:reverseOrder>false</gpml:reverseOrder>
                                </gpml:TopologicalLineSection>
                            </gpml:section>
                            <gpml:section>
                                <gpml:TopologicalLineSection>
                                    <gpml:sourceGeometry>
                                        <gpml:PropertyDelegate>
                                            <gpml:targetFeature>GPlates-5acf5839-424b-49f9-b7a4-4ed9ea7da547</gpml:targetFeature>
                                            <gpml:targetProperty xmlns:gpml="http://www.gplates.org/gplates">gpml:unclassifiedGeometry</gpml:targetProperty>
                                            <gpml:valueType xmlns:gml="http://www.opengis.net/gml">gml:LineString</gpml:valueType>
                                        </gpml:PropertyDelegate>
                                    </gpml:sourceGeometry>
                                    <gpml:reverseOrder>false</gpml:reverseOrder>
                                </gpml:TopologicalLineSection>
                            </gpml:section>
                            <gpml:section>
                                <gpml:TopologicalLineSection>
                                    <gpml:sourceGeometry>
                                        <gpml:PropertyDelegate>
                                            <gpml:targetFeature>GPlates-4e0c8bd3-b2da-4d57-9f79-67fc83ae41a0</gpml:targetFeature>
                                            <gpml:targetProperty xmlns:gpml="http://www.gplates.org/gplates">gpml:unclassifiedGeometry</gpml:targetProperty>
                                            <gpml:valueType xmlns:gml="http://www.opengis.net/gml">gml:LineString</gpml:valueType>
                                        </gpml:PropertyDelegate>
                                    </gpml:sourceGeometry>
                                    <gpml:reverseOrder>false</gpml:reverseOrder>
                                </gpml:TopologicalLineSection>
                            </gpml:section>
                            <gpml:section>
                                <gpml:TopologicalLineSection>
                                    <gpml:sourceGeometry>
                                        <gpml:PropertyDelegate>
                                            <gpml:targetFeature>GPlates-37ff769c-a8e6-4d5b-9bd2-89414523e0a2</gpml:targetFeature>
                                            <gpml:targetProperty xmlns:gpml="http://www.gplates.org/gplates">gpml:unclassifiedGeometry</gpml:targetProperty>
                                            <gpml:valueType xmlns:gml="http://www.opengis.net/gml">gml:LineString</gpml:valueType>
                                        </gpml:PropertyDelegate>
                                    </gpml:sourceGeometry>
                                    <gpml:reverseOrder>true</gpml:reverseOrder>
                                </gpml:TopologicalLineSection>
                            </gpml:section>
                            <gpml:section>
                                <gpml:TopologicalLineSection>
                                    <gpml:sourceGeometry>
                                        <gpml:PropertyDelegate>
                                            <gpml:targetFeature>GPlates-c19c96aa-47d5-4771-94b2-493aa3e82394</gpml:targetFeature>
                                            <gpml:targetProperty xmlns:gpml="http://www.gplates.org/gplates">gpml:unclassifiedGeometry</gpml:targetProperty>
                                            <gpml:valueType xmlns:gml="http://www.opengis.net/gml">gml:LineString</gpml:valueType>
                                        </gpml:PropertyDelegate>
                                    </gpml:sourceGeometry>
                                    <gpml:reverseOrder>false</gpml:reverseOrder>
                                </gpml:TopologicalLineSection>
                            </gpml:section>
                            <gpml:section>
                                <gpml:TopologicalLineSection>
                                    <gpml:sourceGeometry>
                                        <gpml:PropertyDelegate>
                                            <gpml:targetFeature>GPlates-b1ccfd83-05e6-4564-ab0b-01f7bc330269</gpml:targetFeature>
                                            <gpml:targetProperty xmlns:gpml="http://www.gplates.org/gplates">gpml:unclassifiedGeometry</gpml:targetProperty>
                                            <gpml:valueType xmlns:gml="http://www.opengis.net/gml">gml:LineString</gpml:valueType>
                                        </gpml:PropertyDelegate>
                                    </gpml:sourceGeometry>
                                    <gpml:reverseOrder>false</gpml:reverseOrder>
                                </gpml:TopologicalLineSection>
                            </gpml:section>
                        </gpml:TopologicalLine>
                    </gpml:value>
                    <gpml:valueType xmlns:gpml="http://www.gplates.org/gplates">gpml:TopologicalLine</gpml:valueType>
                </gpml:ConstantValue>
            </gpml:unclassifiedGeometry>
            <gml:name>Interandes</gml:name>
            <gml:validTime>
                <gml:TimePeriod>
                    <gml:begin>
                        <gml:TimeInstant>
                            <gml:timePosition gml:frame="http://gplates.org/TRS/flat">250</gml:timePosition>
                        </gml:TimeInstant>
                    </gml:begin>
                    <gml:end>
                        <gml:TimeInstant>
                            <gml:timePosition gml:frame="http://gplates.org/TRS/flat">0</gml:timePosition>
                        </gml:TimeInstant>
                    </gml:end>
                </gml:TimePeriod>
            </gml:validTime>
        </gpml:UnclassifiedFeature>
    </gml:featureMember>
    <gml:featureMember>
        <gpml:UnclassifiedFeature>
            <gpml:identity>GPlates-24e76a05-0e95-4e95-86cd-bd6b8846202b</gpml:identity>
            <gpml:revision>GPlates-9f80d9ce-a817-46b5-858a-c2ddb33a8e2e</gpml:revision>
            <gpml:reconstructionPlateId>
                <gpml:ConstantValue>
                    <gpml:value>2592</gpml:value>
                    <gpml:valueType xmlns:gpml="http://www.gplates.org/gplates">gpml:plateId</gpml:valueType>
                </gpml:ConstantValue>
            </gpml:reconstructionPlateId>
            <gpml:unclassifiedGeometry>
                <gpml:ConstantValue>
                    <gpml:value>
                        <gml:OrientableCurve gml:orientation="+">
                            <gml:baseCurve>
                                <gml:LineString>
                                    <gml:posList gml:dimension="2">-21.978950313098746 -66.273183902599612 -22.410496237206161 -66.380937085217269 -22.352206508187379 -66.468154266023021 -22.387105911218327 -66.784393588639759 -22.718777080373389 -67.12391701841301 -23.182843043979076 -67.171833495240477 -23.5664793058464 -67.359994698713962 -23.922246447222118 -67.568833328792124 -24.170409053352877 -67.562870682343245 -24.185004488714004 -67.887501693870178 -24.517216663071942 -68.466263463657896 -24.735696693923153 -68.577914833368055 -24.86323649482464 -68.523757981539333 -25.033314322459617 -68.391837978527974 -25.142630017112015 -68.519966296191811 -25.677468930358692 -68.517445859881164 -25.843227285995027 -68.323330401222648 -26.252117528363677 -68.339986910693668 -26.707677451278172 -68.346803763521834 -27.065809068109861 -68.402622796975933 -27.566371813158501 -68.34400469199359 </gml:posList>
                                </gml:LineString>
                            </gml:baseCurve>
                        </gml:OrientableCurve>
                    </gpml:value>
                    <gpml:valueType xmlns:gml="http://www.opengis.net/gml">gml:OrientableCurve</gpml:valueType>
                </gpml:ConstantValue>
            </gpml:unclassifiedGeometry>
            <gml:name>Puna</gml:name>
            <gml:validTime>
                <gml:TimePeriod>
                    <gml:begin>
                        <gml:TimeInstant>
                            <gml:timePosition gml:frame="http://gplates.org/TRS/flat">250</gml:timePosition>
                        </gml:TimeInstant>
                    </gml:begin>
                    <gml:end>
                        <gml:TimeInstant>
                            <gml:timePosition gml:frame="http://gplates.org/TRS/flat">0</gml:timePosition>
                        </gml:TimeInstant>
                    </gml:end>
                </gml:TimePeriod>
            </gml:validTime>
        </gpml:UnclassifiedFeature>
    </gml:featureMember>
    <gml:featureMember>
        <gpml:UnclassifiedFeature>
            <gpml:identity>GPlates-3ba6743b-499f-4d28-84fc-8f44c77a342c</gpml:identity>
            <gpml:revision>GPlates-1d8de8eb-adb3-4871-89b8-d83a3e25cbe7</gpml:revision>
            <gpml:reconstructionPlateId>
                <gpml:ConstantValue>
                    <gpml:value>2515</gpml:value>
                    <gpml:valueType xmlns:gpml="http://www.gplates.org/gplates">gpml:plateId</gpml:valueType>
                </gpml:ConstantValue>
            </gpml:reconstructionPlateId>
            <gpml:unclassifiedGeometry>
                <gpml:ConstantValue>
                    <gpml:value>
                        <gml:OrientableCurve gml:orientation="+">
                            <gml:baseCurve>
                                <gml:LineString>
                                    <gml:posList gml:dimension="2">-25.657155818094658 -68.518138696604666 -25.76108263937115 -69.131070544042615 -26.284023335339192 -69.25362896327087 -26.923849730764424 -69.430505776414137 -27.215963783814285 -69.591819033238878 -27.727182090312528 -69.709275603614657 -28.046638943922606 -69.922678399882344 -28.540313285039129 -70.057391245247516 -29.045778151476178 -70.269820662605511 -29.552949301068615 -70.303119742981778 -29.702067574039283 -70.363558616256213 </gml:posList>
                                </gml:LineString>
                            </gml:baseCurve>
                        </gml:OrientableCurve>
                    </gpml:value>
                    <gpml:valueType xmlns:gml="http://www.opengis.net/gml">gml:OrientableCurve</gpml:valueType>
                </gpml:ConstantValue>
            </gpml:unclassifiedGeometry>
            <gml:name>Principal Cordillera</gml:name>
            <gml:validTime>
                <gml:TimePeriod>
                    <gml:begin>
                        <gml:TimeInstant>
                            <gml:timePosition gml:frame="http://gplates.org/TRS/flat">250</gml:timePosition>
                        </gml:TimeInstant>
                    </gml:begin>
                    <gml:end>
                        <gml:TimeInstant>
                            <gml:timePosition gml:frame="http://gplates.org/TRS/flat">0</gml:timePosition>
                        </gml:TimeInstant>
                    </gml:end>
                </gml:TimePeriod>
            </gml:validTime>
        </gpml:UnclassifiedFeature>
    </gml:featureMember>
    <gml:featureMember>
        <gpml:UnclassifiedFeature>
            <gpml:identity>GPlates-6f4d2391-4c65-4fa2-85cf-e1c38cd61124</gpml:identity>
            <gpml:revision>GPlates-8ab8cfcf-e0c1-4fcb-b344-b2c9c7a7d9e4</gpml:revision>
            <gpml:reconstructionPlateId>
                <gpml:ConstantValue>
                    <gpml:value>2513</gpml:value>
                    <gpml:valueType xmlns:gpml="http://www.gplates.org/gplates">gpml:plateId</gpml:valueType>
                </gpml:ConstantValue>
            </gpml:reconstructionPlateId>
            <gpml:unclassifiedGeometry>
                <gpml:ConstantValue>
                    <gpml:value>
                        <gml:OrientableCurve gml:orientation="+">
                            <gml:baseCurve>
                                <gml:LineString>
                                    <gml:posList gml:dimension="2">-29.992258546556148 -70.482321006988514 -30.329054730347281 -70.625896870920371 -30.708874762854258 -70.796284981232986 -31.264007270664575 -70.921874320719169 -31.759757653502096 -70.910156086645571 -31.874439583951084 -70.879640687755071 </gml:posList>
                                </gml:LineString>
                            </gml:baseCurve>
                        </gml:OrientableCurve>
                    </gpml:value>
                    <gpml:valueType xmlns:gml="http://www.opengis.net/gml">gml:OrientableCurve</gpml:valueType>
                </gpml:ConstantValue>
            </gpml:unclassifiedGeometry>
            <gml:name>Principal Cordillera</gml:name>
            <gml:validTime>
                <gml:TimePeriod>
                    <gml:begin>
                        <gml:TimeInstant>
                            <gml:timePosition gml:frame="http://gplates.org/TRS/flat">250</gml:timePosition>
                        </gml:TimeInstant>
                    </gml:begin>
                    <gml:end>
                        <gml:TimeInstant>
                            <gml:timePosition gml:frame="http://gplates.org/TRS/flat">0</gml:timePosition>
                        </gml:TimeInstant>
                    </gml:end>
                </gml:TimePeriod>
            </gml:validTime>
        </gpml:UnclassifiedFeature>
    </gml:featureMember>
    <gml:featureMember>
        <gpml:UnclassifiedFeature>
            <gpml:identity>GPlates-664d02e8-ce50-47ff-bfef-776836880014</gpml:identity>
            <gpml:revision>GPlates-7da09f60-3cdb-4f57-874a-8ab07f163366</gpml:revision>
            <gpml:reconstructionPlateId>
                <gpml:ConstantValue>
                    <gpml:value>2511</gpml:value>
                    <gpml:valueType xmlns:gpml="http://www.gplates.org/gplates">gpml:plateId</gpml:valueType>
                </gpml:ConstantValue>
            </gpml:reconstructionPlateId>
            <gpml:unclassifiedGeometry>
                <gpml:ConstantValue>
                    <gpml:value>
                        <gml:OrientableCurve gml:orientation="+">
                            <gml:baseCurve>
                                <gml:LineString>
                                    <gml:posList gml:dimension="2">-32.194220217549862 -70.805512366850081 -32.994757360696063 -70.596688017803245 -33.812466373904577 -70.659328815555938 </gml:posList>
                                </gml:LineString>
                            </gml:baseCurve>
                        </gml:OrientableCurve>
                    </gpml:value>
                    <gpml:valueType xmlns:gml="http://www.opengis.net/gml">gml:OrientableCurve</gpml:valueType>
                </gpml:ConstantValue>
            </gpml:unclassifiedGeometry>
            <gml:name>Principal Cordillera</gml:name>
            <gml:validTime>
                <gml:TimePeriod>
                    <gml:begin>
                        <gml:TimeInstant>
                            <gml:timePosition gml:frame="http://gplates.org/TRS/flat">250</gml:timePosition>
                        </gml:TimeInstant>
                    </gml:begin>
                    <gml:end>
                        <gml:TimeInstant>
                            <gml:timePosition gml:frame="http://gplates.org/TRS/flat">0</gml:timePosition>
                        </gml:TimeInstant>
                    </gml:end>
                </gml:TimePeriod>
            </gml:validTime>
        </gpml:UnclassifiedFeature>
    </gml:featureMember>
    <gml:featureMember>
        <gpml:UnclassifiedFeature>
            <gpml:identity>GPlates-6302c6e7-aae5-4dd7-bb4c-c4dc456de25b</gpml:identity>
            <gpml:revision>GPlates-05460c5c-70fe-4c3c-8b70-3907cc47c6be</gpml:revision>
            <gpml:reconstructionPlateId>
                <gpml:ConstantValue>
                    <gpml:value>2507</gpml:value>
                    <gpml:valueType xmlns:gpml="http://www.gplates.org/gplates">gpml:plateId</gpml:valueType>
                </gpml:ConstantValue>
            </gpml:reconstructionPlateId>
            <gpml:unclassifiedGeometry>
                <gpml:ConstantValue>
                    <gpml:value>
                        <gml:OrientableCurve gml:orientation="+">
                            <gml:baseCurve>
                                <gml:LineString>
                                    <gml:posList gml:dimension="2">-34.123071205753774 -70.705563063992599 -34.451336515547659 -70.76141245203344 -34.942549824367994 -71.097781055078769 -35.566537399345208 -71.30060962079007 </gml:posList>
                                </gml:LineString>
                            </gml:baseCurve>
                        </gml:OrientableCurve>
                    </gpml:value>
                    <gpml:valueType xmlns:gml="http://www.opengis.net/gml">gml:OrientableCurve</gpml:valueType>
                </gpml:ConstantValue>
            </gpml:unclassifiedGeometry>
            <gml:name>Principal Cordillera</gml:name>
            <gml:validTime>
                <gml:TimePeriod>
                    <gml:begin>
                        <gml:TimeInstant>
                            <gml:timePosition gml:frame="http://gplates.org/TRS/flat">250</gml:timePosition>
                        </gml:TimeInstant>
                    </gml:begin>
                    <gml:end>
                        <gml:TimeInstant>
                            <gml:timePosition gml:frame="http://gplates.org/TRS/flat">0</gml:timePosition>
                        </gml:TimeInstant>
                    </gml:end>
                </gml:TimePeriod>
            </gml:validTime>
        </gpml:UnclassifiedFeature>
    </gml:featureMember>
    <gml:featureMember>
        <gpml:UnclassifiedFeature>
            <gpml:identity>GPlates-d7d8bb92-f720-4e21-b983-228a90117e56</gpml:identity>
            <gpml:revision>GPlates-3ff332ad-5b9d-4f66-8652-90eeca9b3500</gpml:revision>
            <gpml:reconstructionPlateId>
                <gpml:ConstantValue>
                    <gpml:value>2502</gpml:value>
                    <gpml:valueType xmlns:gpml="http://www.gplates.org/gplates">gpml:plateId</gpml:valueType>
                </gpml:ConstantValue>
            </gpml:reconstructionPlateId>
            <gpml:unclassifiedGeometry>
                <gpml:ConstantValue>
                    <gpml:value>
                        <gml:OrientableCurve gml:orientation="+">
                            <gml:baseCurve>
                                <gml:LineString>
                                    <gml:posList gml:dimension="2">-38.065128359890963 -72.180150343305655 -38.511027455313247 -72.25105494668469 -39.235899158440105 -72.157286102290939 -40.01277378042267 -72.447774873875318 -40.928493184964488 -72.514083654708898 -42.189355607716273 -72.690278365416276 -42.90379803643669 -72.845296282657642 -43.353140083396646 -72.945480642119648 -44.183254685434477 -73.162249468248092 -45.062170568373887 -73.38513079355107 -45.693987770150166 -73.546907346304721 -46.21153960163106 -73.609217443939244 </gml:posList>
                                </gml:LineString>
                            </gml:baseCurve>
                        </gml:OrientableCurve>
                    </gpml:value>
                    <gpml:valueType xmlns:gml="http://www.opengis.net/gml">gml:OrientableCurve</gpml:valueType>
                </gpml:ConstantValue>
            </gpml:unclassifiedGeometry>
            <gml:name>Principal Cordillera</gml:name>
            <gml:validTime>
                <gml:TimePeriod>
                    <gml:begin>
                        <gml:TimeInstant>
                            <gml:timePosition gml:frame="http://gplates.org/TRS/flat">250</gml:timePosition>
                        </gml:TimeInstant>
                    </gml:begin>
                    <gml:end>
                        <gml:TimeInstant>
                            <gml:timePosition gml:frame="http://gplates.org/TRS/flat">0</gml:timePosition>
                        </gml:TimeInstant>
                    </gml:end>
                </gml:TimePeriod>
            </gml:validTime>
        </gpml:UnclassifiedFeature>
    </gml:featureMember>
    <gml:featureMember>
        <gpml:UnclassifiedFeature>
            <gpml:identity>GPlates-701f1a13-48f7-40c8-9696-4d41fc1fddbe</gpml:identity>
            <gpml:revision>GPlates-6dd639c6-3977-417f-a676-85802fc2d0f8</gpml:revision>
            <gpml:reconstructionPlateId>
                <gpml:ConstantValue>
                    <gpml:value>2517</gpml:value>
                    <gpml:valueType xmlns:gpml="http://www.gplates.org/gplates">gpml:plateId</gpml:valueType>
                </gpml:ConstantValue>
            </gpml:reconstructionPlateId>
            <gpml:unclassifiedGeometry>
                <gpml:ConstantValue>
                    <gpml:value>
                        <gml:OrientableCurve gml:orientation="+">
                            <gml:baseCurve>
                                <gml:LineString>
                                    <gml:posList gml:dimension="2">-24.111368605105891 -64.652493896725247 -24.412886802063749 -64.850849719246327 -24.731431605990295 -64.965988451698422 -25.072899736278305 -65.026836463032723 -25.358233222655109 -64.955920687218764 -25.870667366311974 -65.047449255085468 -26.102310665394608 -65.250186656701899 -26.366102215532372 -65.302441162147176 -26.513797652526179 -65.388925266982909 -26.601590304482901 -65.38050655539881 </gml:posList>
                                </gml:LineString>
                            </gml:baseCurve>
                        </gml:OrientableCurve>
                    </gpml:value>
                    <gpml:valueType xmlns:gml="http://www.opengis.net/gml">gml:OrientableCurve</gpml:valueType>
                </gpml:ConstantValue>
            </gpml:unclassifiedGeometry>
            <gml:name>Santa Barbara System</gml:name>
            <gml:validTime>
                <gml:TimePeriod>
                    <gml:begin>
                        <gml:TimeInstant>
                            <gml:timePosition gml:frame="http://gplates.org/TRS/flat">250</gml:timePosition>
                        </gml:TimeInstant>
                    </gml:begin>
                    <gml:end>
                        <gml:TimeInstant>
                            <gml:timePosition gml:frame="http://gplates.org/TRS/flat">0</gml:timePosition>
                        </gml:TimeInstant>
                    </gml:end>
                </gml:TimePeriod>
            </gml:validTime>
        </gpml:UnclassifiedFeature>
    </gml:featureMember>
    <gml:featureMember>
        <gpml:UnclassifiedFeature>
            <gpml:identity>GPlates-64e657bc-0a71-40bc-b192-c81ef43e708c</gpml:identity>
            <gpml:revision>GPlates-555a6b17-3f55-47b2-9a06-e8ca31e9f53e</gpml:revision>
            <gpml:reconstructionPlateId>
                <gpml:ConstantValue>
                    <gpml:value>2560</gpml:value>
                    <gpml:valueType xmlns:gpml="http://www.gplates.org/gplates">gpml:plateId</gpml:valueType>
                </gpml:ConstantValue>
            </gpml:reconstructionPlateId>
            <gpml:unclassifiedGeometry>
                <gpml:ConstantValue>
                    <gpml:value>
                        <gpml:TopologicalLine>
                            <gpml:section>
                                <gpml:TopologicalLineSection>
                                    <gpml:sourceGeometry>
                                        <gpml:PropertyDelegate>
                                            <gpml:targetFeature>GPlates-04656318-d18e-4548-bb82-64081d8c5c50</gpml:targetFeature>
                                            <gpml:targetProperty xmlns:gpml="http://www.gplates.org/gplates">gpml:unclassifiedGeometry</gpml:targetProperty>
                                            <gpml:valueType xmlns:gml="http://www.opengis.net/gml">gml:LineString</gpml:valueType>
                                        </gpml:PropertyDelegate>
                                    </gpml:sourceGeometry>
                                    <gpml:reverseOrder>true</gpml:reverseOrder>
                                </gpml:TopologicalLineSection>
                            </gpml:section>
                            <gpml:section>
                                <gpml:TopologicalLineSection>
                                    <gpml:sourceGeometry>
                                        <gpml:PropertyDelegate>
                                            <gpml:targetFeature>GPlates-8155866b-c8ae-4956-a5c1-4eea19d0931f</gpml:targetFeature>
                                            <gpml:targetProperty xmlns:gpml="http://www.gplates.org/gplates">gpml:unclassifiedGeometry</gpml:targetProperty>
                                            <gpml:valueType xmlns:gml="http://www.opengis.net/gml">gml:LineString</gpml:valueType>
                                        </gpml:PropertyDelegate>
                                    </gpml:sourceGeometry>
                                    <gpml:reverseOrder>true</gpml:reverseOrder>
                                </gpml:TopologicalLineSection>
                            </gpml:section>
                            <gpml:section>
                                <gpml:TopologicalLineSection>
                                    <gpml:sourceGeometry>
                                        <gpml:PropertyDelegate>
                                            <gpml:targetFeature>GPlates-723e2126-96f7-49d3-9b2c-74d3ae1e5593</gpml:targetFeature>
                                            <gpml:targetProperty xmlns:gpml="http://www.gplates.org/gplates">gpml:unclassifiedGeometry</gpml:targetProperty>
                                            <gpml:valueType xmlns:gml="http://www.opengis.net/gml">gml:LineString</gpml:valueType>
                                        </gpml:PropertyDelegate>
                                    </gpml:sourceGeometry>
                                    <gpml:reverseOrder>true</gpml:reverseOrder>
                                </gpml:TopologicalLineSection>
                            </gpml:section>
                            <gpml:section>
                                <gpml:TopologicalLineSection>
                                    <gpml:sourceGeometry>
                                        <gpml:PropertyDelegate>
                                            <gpml:targetFeature>GPlates-b4b80092-ebd4-4253-beb6-e4c030c4d4f8</gpml:targetFeature>
                                            <gpml:targetProperty xmlns:gpml="http://www.gplates.org/gplates">gpml:unclassifiedGeometry</gpml:targetProperty>
                                            <gpml:valueType xmlns:gml="http://www.opengis.net/gml">gml:LineString</gpml:valueType>
                                        </gpml:PropertyDelegate>
                                    </gpml:sourceGeometry>
                                    <gpml:reverseOrder>true</gpml:reverseOrder>
                                </gpml:TopologicalLineSection>
                            </gpml:section>
                            <gpml:section>
                                <gpml:TopologicalLineSection>
                                    <gpml:sourceGeometry>
                                        <gpml:PropertyDelegate>
                                            <gpml:targetFeature>GPlates-6cc00050-b589-4b31-b9c4-e9fe7b8f3fd4</gpml:targetFeature>
                                            <gpml:targetProperty xmlns:gpml="http://www.gplates.org/gplates">gpml:unclassifiedGeometry</gpml:targetProperty>
                                            <gpml:valueType xmlns:gml="http://www.opengis.net/gml">gml:LineString</gpml:valueType>
                                        </gpml:PropertyDelegate>
                                    </gpml:sourceGeometry>
                                    <gpml:reverseOrder>false</gpml:reverseOrder>
                                </gpml:TopologicalLineSection>
                            </gpml:section>
                        </gpml:TopologicalLine>
                    </gpml:value>
                    <gpml:valueType xmlns:gpml="http://www.gplates.org/gplates">gpml:TopologicalLine</gpml:valueType>
                </gpml:ConstantValue>
            </gpml:unclassifiedGeometry>
            <gml:name>Altiplano</gml:name>
            <gml:validTime>
                <gml:TimePeriod>
                    <gml:begin>
                        <gml:TimeInstant>
                            <gml:timePosition gml:frame="http://gplates.org/TRS/flat">250</gml:timePosition>
                        </gml:TimeInstant>
                    </gml:begin>
                    <gml:end>
                        <gml:TimeInstant>
                            <gml:timePosition gml:frame="http://gplates.org/TRS/flat">0</gml:timePosition>
                        </gml:TimeInstant>
                    </gml:end>
                </gml:TimePeriod>
            </gml:validTime>
        </gpml:UnclassifiedFeature>
    </gml:featureMember>
    <gml:featureMember>
        <gpml:UnclassifiedFeature>
            <gpml:identity>GPlates-1372b338-2126-449a-96c0-4544ce7e0e1d</gpml:identity>
            <gpml:revision>GPlates-60f38cde-e7c3-4d2d-bae1-bd3c0f9a7a5f</gpml:revision>
            <gpml:reconstructionPlateId>
                <gpml:ConstantValue>
                    <gpml:value>2518</gpml:value>
                    <gpml:valueType xmlns:gpml="http://www.gplates.org/gplates">gpml:plateId</gpml:valueType>
                </gpml:ConstantValue>
            </gpml:reconstructionPlateId>
            <gpml:unclassifiedGeometry>
                <gpml:ConstantValue>
                    <gpml:value>
                        <gml:OrientableCurve gml:orientation="+">
                            <gml:baseCurve>
                                <gml:LineString>
                                    <gml:posList gml:dimension="2">-29.566701452106855 -69.43623757908847 -30.002710924828378 -69.87853772020307 -30.58613968332762 -70.228250383226239 -31.224839477160653 -70.446436807072033 -31.762847862947403 -70.295684521747447 </gml:posList>
                                </gml:LineString>
                            </gml:baseCurve>
                        </gml:OrientableCurve>
                    </gpml:value>
                    <gpml:valueType xmlns:gml="http://www.opengis.net/gml">gml:OrientableCurve</gpml:valueType>
                </gpml:ConstantValue>
            </gpml:unclassifiedGeometry>
            <gml:name>Frontal Cordillera</gml:name>
            <gml:validTime>
                <gml:TimePeriod>
                    <gml:begin>
                        <gml:TimeInstant>
                            <gml:timePosition gml:frame="http://gplates.org/TRS/flat">250</gml:timePosition>
                        </gml:TimeInstant>
                    </gml:begin>
                    <gml:end>
                        <gml:TimeInstant>
                            <gml:timePosition gml:frame="http://gplates.org/TRS/flat">0</gml:timePosition>
                        </gml:TimeInstant>
                    </gml:end>
                </gml:TimePeriod>
            </gml:validTime>
        </gpml:UnclassifiedFeature>
    </gml:featureMember>
    <gml:featureMember>
        <gpml:UnclassifiedFeature>
            <gpml:identity>GPlates-403a0904-569d-4532-bdd3-ec9e0c985f7d</gpml:identity>
            <gpml:revision>GPlates-d137ce47-7568-4987-8d64-0764fc8c97e1</gpml:revision>
            <gpml:reconstructionPlateId>
                <gpml:ConstantValue>
                    <gpml:value>2510</gpml:value>
                    <gpml:valueType xmlns:gpml="http://www.gplates.org/gplates">gpml:plateId</gpml:valueType>
                </gpml:ConstantValue>
            </gpml:reconstructionPlateId>
            <gpml:unclassifiedGeometry>
                <gpml:ConstantValue>
                    <gpml:value>
                        <gml:OrientableCurve gml:orientation="+">
                            <gml:baseCurve>
                                <gml:LineString>
                                    <gml:posList gml:dimension="2">-32.436996515556963 -70.092087702035911 -33.006781092452556 -69.879119602348027 -33.192529674589579 -69.902979173394016 -33.487235830447482 -69.842826040692827 </gml:posList>
                                </gml:LineString>
                            </gml:baseCurve>
                        </gml:OrientableCurve>
                    </gpml:value>
                    <gpml:valueType xmlns:gml="http://www.opengis.net/gml">gml:OrientableCurve</gpml:valueType>
                </gpml:ConstantValue>
            </gpml:unclassifiedGeometry>
            <gml:name>Frontal Cordillera</gml:name>
            <gml:validTime>
                <gml:TimePeriod>
                    <gml:begin>
                        <gml:TimeInstant>
                            <gml:timePosition gml:frame="http://gplates.org/TRS/flat">250</gml:timePosition>
                        </gml:TimeInstant>
                    </gml:begin>
                    <gml:end>
                        <gml:TimeInstant>
                            <gml:timePosition gml:frame="http://gplates.org/TRS/flat">0</gml:timePosition>
                        </gml:TimeInstant>
                    </gml:end>
                </gml:TimePeriod>
            </gml:validTime>
        </gpml:UnclassifiedFeature>
    </gml:featureMember>
    <gml:featureMember>
        <gpml:UnclassifiedFeature>
            <gpml:identity>GPlates-8ef49357-3746-4c20-bb04-3f95f8d0c19d</gpml:identity>
            <gpml:revision>GPlates-e93cc360-201a-4297-9ffa-78a84569f7e2</gpml:revision>
            <gpml:reconstructionPlateId>
                <gpml:ConstantValue>
                    <gpml:value>2509</gpml:value>
                    <gpml:valueType xmlns:gpml="http://www.gplates.org/gplates">gpml:plateId</gpml:valueType>
                </gpml:ConstantValue>
            </gpml:reconstructionPlateId>
            <gpml:unclassifiedGeometry>
                <gpml:ConstantValue>
                    <gpml:value>
                        <gml:OrientableCurve gml:orientation="+">
                            <gml:baseCurve>
                                <gml:LineString>
                                    <gml:posList gml:dimension="2">-33.608347723407512 -69.815981612143176 -33.972500448994921 -69.729228502090066 </gml:posList>
                                </gml:LineString>
                            </gml:baseCurve>
                        </gml:OrientableCurve>
                    </gpml:value>
                    <gpml:valueType xmlns:gml="http://www.opengis.net/gml">gml:OrientableCurve</gpml:valueType>
                </gpml:ConstantValue>
            </gpml:unclassifiedGeometry>
            <gml:name>Frontal Cordillera</gml:name>
            <gml:validTime>
                <gml:TimePeriod>
                    <gml:begin>
                        <gml:TimeInstant>
                            <gml:timePosition gml:frame="http://gplates.org/TRS/flat">250</gml:timePosition>
                        </gml:TimeInstant>
                    </gml:begin>
                    <gml:end>
                        <gml:TimeInstant>
                            <gml:timePosition gml:frame="http://gplates.org/TRS/flat">0</gml:timePosition>
                        </gml:TimeInstant>
                    </gml:end>
                </gml:TimePeriod>
            </gml:validTime>
        </gpml:UnclassifiedFeature>
    </gml:featureMember>
    <gml:featureMember>
        <gpml:UnclassifiedFeature>
            <gpml:identity>GPlates-f4f4a368-8049-4ba6-9d39-fa8cd09684d5</gpml:identity>
            <gpml:revision>GPlates-c8228455-e5f6-4aa5-ba13-b5cbf06de030</gpml:revision>
            <gpml:reconstructionPlateId>
                <gpml:ConstantValue>
                    <gpml:value>2506</gpml:value>
                    <gpml:valueType xmlns:gpml="http://www.gplates.org/gplates">gpml:plateId</gpml:valueType>
                </gpml:ConstantValue>
            </gpml:reconstructionPlateId>
            <gpml:unclassifiedGeometry>
                <gpml:ConstantValue>
                    <gpml:value>
                        <gml:OrientableCurve gml:orientation="+">
                            <gml:baseCurve>
                                <gml:LineString>
                                    <gml:posList gml:dimension="2">-34.076890797012069 -69.716152014489381 -34.139754771839769 -69.701668521431827 -34.348427646926979 -69.704069469143562 -34.803626489356532 -69.538720903971281 </gml:posList>
                                </gml:LineString>
                            </gml:baseCurve>
                        </gml:OrientableCurve>
                    </gpml:value>
                    <gpml:valueType xmlns:gml="http://www.opengis.net/gml">gml:OrientableCurve</gpml:valueType>
                </gpml:ConstantValue>
            </gpml:unclassifiedGeometry>
            <gml:name>Frontal Cordillera</gml:name>
            <gml:validTime>
                <gml:TimePeriod>
                    <gml:begin>
                        <gml:TimeInstant>
                            <gml:timePosition gml:frame="http://gplates.org/TRS/flat">250</gml:timePosition>
                        </gml:TimeInstant>
                    </gml:begin>
                    <gml:end>
                        <gml:TimeInstant>
                            <gml:timePosition gml:frame="http://gplates.org/TRS/flat">0</gml:timePosition>
                        </gml:TimeInstant>
                    </gml:end>
                </gml:TimePeriod>
            </gml:validTime>
        </gpml:UnclassifiedFeature>
    </gml:featureMember>
    <gml:featureMember>
        <gpml:UnclassifiedFeature>
            <gpml:identity>GPlates-f86aa382-2cc9-4f40-8d7b-745e4dd0526d</gpml:identity>
            <gpml:revision>GPlates-1673cf21-6bc0-42ed-8a28-1cd88c2cbaee</gpml:revision>
            <gpml:reconstructionPlateId>
                <gpml:ConstantValue>
                    <gpml:value>2503</gpml:value>
                    <gpml:valueType xmlns:gpml="http://www.gplates.org/gplates">gpml:plateId</gpml:valueType>
                </gpml:ConstantValue>
            </gpml:reconstructionPlateId>
            <gpml:unclassifiedGeometry>
                <gpml:ConstantValue>
                    <gpml:value>
                        <gml:OrientableCurve gml:orientation="+">
                            <gml:baseCurve>
                                <gml:LineString>
                                    <gml:posList gml:dimension="2">-45.367714732769841 -76.040063499382342 -42.381027758503301 -75.694855146099798 -41.425973816722319 -75.459439796337549 -40.260917479993552 -75.326467489888415 -39.16335081543356 -75.104161252345648 -38.495968406770885 -74.981481170582711 -37.906393730704103 -74.856697683634849 </gml:posList>
                                </gml:LineString>
                            </gml:baseCurve>
                        </gml:OrientableCurve>
                    </gpml:value>
                    <gpml:valueType xmlns:gml="http://www.opengis.net/gml">gml:OrientableCurve</gpml:valueType>
                </gpml:ConstantValue>
            </gpml:unclassifiedGeometry>
            <gml:name>Undeformed block west of Principal Cordillera</gml:name>
            <gml:validTime>
                <gml:TimePeriod>
                    <gml:begin>
                        <gml:TimeInstant>
                            <gml:timePosition gml:frame="http://gplates.org/TRS/flat">250</gml:timePosition>
                        </gml:TimeInstant>
                    </gml:begin>
                    <gml:end>
                        <gml:TimeInstant>
                            <gml:timePosition gml:frame="http://gplates.org/TRS/flat">0</gml:timePosition>
                        </gml:TimeInstant>
                    </gml:end>
                </gml:TimePeriod>
            </gml:validTime>
        </gpml:UnclassifiedFeature>
    </gml:featureMember>
    <gml:featureMember>
        <gpml:UnclassifiedFeature>
            <gpml:identity>GPlates-89b23679-5a04-42d2-8801-642fc1ca4571</gpml:identity>
            <gpml:revision>GPlates-86317c64-497e-41b1-b40b-5871d30d6710</gpml:revision>
            <gpml:reconstructionPlateId>
                <gpml:ConstantValue>
                    <gpml:value>2508</gpml:value>
                    <gpml:valueType xmlns:gpml="http://www.gplates.org/gplates">gpml:plateId</gpml:valueType>
                </gpml:ConstantValue>
            </gpml:reconstructionPlateId>
            <gpml:unclassifiedGeometry>
                <gpml:ConstantValue>
                    <gpml:value>
                        <gml:OrientableCurve gml:orientation="+">
                            <gml:baseCurve>
                                <gml:LineString>
                                    <gml:posList gml:dimension="2">-35.224492783650788 -73.97398304265522 -34.736504292278916 -73.682781033200797 -34.39548857259399 -73.514159344272429 -34.076368565957956 -73.314234226583253 </gml:posList>
                                </gml:LineString>
                            </gml:baseCurve>
                        </gml:OrientableCurve>
                    </gpml:value>
                    <gpml:valueType xmlns:gml="http://www.opengis.net/gml">gml:OrientableCurve</gpml:valueType>
                </gpml:ConstantValue>
            </gpml:unclassifiedGeometry>
            <gml:name>Undeformed block west of Principal Cordillera</gml:name>
            <gml:validTime>
                <gml:TimePeriod>
                    <gml:begin>
                        <gml:TimeInstant>
                            <gml:timePosition gml:frame="http://gplates.org/TRS/flat">250</gml:timePosition>
                        </gml:TimeInstant>
                    </gml:begin>
                    <gml:end>
                        <gml:TimeInstant>
                            <gml:timePosition gml:frame="http://gplates.org/TRS/flat">0</gml:timePosition>
                        </gml:TimeInstant>
                    </gml:end>
                </gml:TimePeriod>
            </gml:validTime>
        </gpml:UnclassifiedFeature>
    </gml:featureMember>
    <gml:featureMember>
        <gpml:UnclassifiedFeature>
            <gpml:identity>GPlates-28b244fa-b444-4422-a28b-f2a9a6953563</gpml:identity>
            <gpml:revision>GPlates-f6de799f-dd00-4de7-b878-869a51694611</gpml:revision>
            <gpml:reconstructionPlateId>
                <gpml:ConstantValue>
                    <gpml:value>2512</gpml:value>
                    <gpml:valueType xmlns:gpml="http://www.gplates.org/gplates">gpml:plateId</gpml:valueType>
                </gpml:ConstantValue>
            </gpml:reconstructionPlateId>
            <gpml:unclassifiedGeometry>
                <gpml:ConstantValue>
                    <gpml:value>
                        <gml:OrientableCurve gml:orientation="+">
                            <gml:baseCurve>
                                <gml:LineString>
                                    <gml:posList gml:dimension="2">-33.516730962196966 -72.983397006752369 -32.70239244302747 -72.672903023368264 -32.316292206945462 -72.662976242275576 </gml:posList>
                                </gml:LineString>
                            </gml:baseCurve>
                        </gml:OrientableCurve>
                    </gpml:value>
                    <gpml:valueType xmlns:gml="http://www.opengis.net/gml">gml:OrientableCurve</gpml:valueType>
                </gpml:ConstantValue>
            </gpml:unclassifiedGeometry>
            <gml:name>Undeformed block west of Principal Cordillera</gml:name>
            <gml:validTime>
                <gml:TimePeriod>
                    <gml:begin>
                        <gml:TimeInstant>
                            <gml:timePosition gml:frame="http://gplates.org/TRS/flat">250</gml:timePosition>
                        </gml:TimeInstant>
                    </gml:begin>
                    <gml:end>
                        <gml:TimeInstant>
                            <gml:timePosition gml:frame="http://gplates.org/TRS/flat">0</gml:timePosition>
                        </gml:TimeInstant>
                    </gml:end>
                </gml:TimePeriod>
            </gml:validTime>
        </gpml:UnclassifiedFeature>
    </gml:featureMember>
    <gml:featureMember>
        <gpml:UnclassifiedFeature>
            <gpml:identity>GPlates-155ef524-845a-4692-a356-821ec148a636</gpml:identity>
            <gpml:revision>GPlates-3d9b5a3d-325f-45ca-8bdd-e77e355b75f4</gpml:revision>
            <gpml:reconstructionPlateId>
                <gpml:ConstantValue>
                    <gpml:value>2514</gpml:value>
                    <gpml:valueType xmlns:gpml="http://www.gplates.org/gplates">gpml:plateId</gpml:valueType>
                </gpml:ConstantValue>
            </gpml:reconstructionPlateId>
            <gpml:unclassifiedGeometry>
                <gpml:ConstantValue>
                    <gpml:value>
                        <gml:OrientableCurve gml:orientation="+">
                            <gml:baseCurve>
                                <gml:LineString>
                                    <gml:posList gml:dimension="2">-31.703466555749124 -72.641101332257577 -31.206867242321948 -72.615003964544613 -30.616787612441577 -72.491420380374549 -30.25252688328569 -72.488263867736791 </gml:posList>
                                </gml:LineString>
                            </gml:baseCurve>
                        </gml:OrientableCurve>
                    </gpml:value>
                    <gpml:valueType xmlns:gml="http://www.opengis.net/gml">gml:OrientableCurve</gpml:valueType>
                </gpml:ConstantValue>
            </gpml:unclassifiedGeometry>
            <gml:name>Undeformed block west of Principal Cordillera</gml:name>
            <gml:validTime>
                <gml:TimePeriod>
                    <gml:begin>
                        <gml:TimeInstant>
                            <gml:timePosition gml:frame="http://gplates.org/TRS/flat">250</gml:timePosition>
                        </gml:TimeInstant>
                    </gml:begin>
                    <gml:end>
                        <gml:TimeInstant>
                            <gml:timePosition gml:frame="http://gplates.org/TRS/flat">0</gml:timePosition>
                        </gml:TimeInstant>
                    </gml:end>
                </gml:TimePeriod>
            </gml:validTime>
        </gpml:UnclassifiedFeature>
    </gml:featureMember>
    <gml:featureMember>
        <gpml:UnclassifiedFeature>
            <gpml:identity>GPlates-c780936c-be61-4b77-880c-46b6043af676</gpml:identity>
            <gpml:revision>GPlates-d6c0a814-a6ba-4013-b338-31dd02acb467</gpml:revision>
            <gpml:reconstructionPlateId>
                <gpml:ConstantValue>
                    <gpml:value>2516</gpml:value>
                    <gpml:valueType xmlns:gpml="http://www.gplates.org/gplates">gpml:plateId</gpml:valueType>
                </gpml:ConstantValue>
            </gpml:reconstructionPlateId>
            <gpml:unclassifiedGeometry>
                <gpml:ConstantValue>
                    <gpml:value>
                        <gml:OrientableCurve gml:orientation="+">
                            <gml:baseCurve>
                                <gml:LineString>
                                    <gml:posList gml:dimension="2">-29.637680629774586 -72.422717970626863 -28.913805063000112 -72.234584267668936 -28.103142452904372 -72.032579245439379 -27.473988047156464 -71.857261675183153 -27.31178755642603 -71.81187592452622 -27.169440557503162 -71.708340428369397 -26.877547992177817 -71.589457976775421 -26.403222527406115 -71.513671417923618 -25.934028803667417 -71.481879373394605 </gml:posList>
                                </gml:LineString>
                            </gml:baseCurve>
                        </gml:OrientableCurve>
                    </gpml:value>
                    <gpml:valueType xmlns:gml="http://www.opengis.net/gml">gml:OrientableCurve</gpml:valueType>
                </gpml:ConstantValue>
            </gpml:unclassifiedGeometry>
            <gml:name>Trench3 west of Principal Cordillera</gml:name>
            <gml:validTime>
                <gml:TimePeriod>
                    <gml:begin>
                        <gml:TimeInstant>
                            <gml:timePosition gml:frame="http://gplates.org/TRS/flat">250</gml:timePosition>
                        </gml:TimeInstant>
                    </gml:begin>
                    <gml:end>
                        <gml:TimeInstant>
                            <gml:timePosition gml:frame="http://gplates.org/TRS/flat">0</gml:timePosition>
                        </gml:TimeInstant>
                    </gml:end>
                </gml:TimePeriod>
            </gml:validTime>
        </gpml:UnclassifiedFeature>
    </gml:featureMember>
    <gml:featureMember>
        <gpml:UnclassifiedFeature>
            <gpml:identity>GPlates-27407637-78f7-4275-83e0-dafa2ce96a01</gpml:identity>
            <gpml:revision>GPlates-5c890062-fa2e-43f6-87c3-0ecb6b3a4029</gpml:revision>
            <gpml:reconstructionPlateId>
                <gpml:ConstantValue>
                    <gpml:value>2527</gpml:value>
                    <gpml:valueType xmlns:gpml="http://www.gplates.org/gplates">gpml:plateId</gpml:valueType>
                </gpml:ConstantValue>
            </gpml:reconstructionPlateId>
            <gpml:unclassifiedGeometry>
                <gpml:ConstantValue>
                    <gpml:value>
                        <gml:OrientableCurve gml:orientation="+">
                            <gml:baseCurve>
                                <gml:LineString>
                                    <gml:posList gml:dimension="2">-22.812951181271423 -71.167298462547279 -22.014438095645819 -71.129213733608253 -21.370982412930076 -71.119887775034044 -20.733942531037385 -71.131435609435698 </gml:posList>
                                </gml:LineString>
                            </gml:baseCurve>
                        </gml:OrientableCurve>
                    </gpml:value>
                    <gpml:valueType xmlns:gml="http://www.opengis.net/gml">gml:OrientableCurve</gpml:valueType>
                </gpml:ConstantValue>
            </gpml:unclassifiedGeometry>
            <gml:name>Undeformed block west of Altiplano/Puna</gml:name>
            <gml:validTime>
                <gml:TimePeriod>
                    <gml:begin>
                        <gml:TimeInstant>
                            <gml:timePosition gml:frame="http://gplates.org/TRS/flat">250</gml:timePosition>
                        </gml:TimeInstant>
                    </gml:begin>
                    <gml:end>
                        <gml:TimeInstant>
                            <gml:timePosition gml:frame="http://gplates.org/TRS/flat">0</gml:timePosition>
                        </gml:TimeInstant>
                    </gml:end>
                </gml:TimePeriod>
            </gml:validTime>
        </gpml:UnclassifiedFeature>
    </gml:featureMember>
    <gml:featureMember>
        <gpml:UnclassifiedFeature>
            <gpml:identity>GPlates-0c641c5b-a01c-4529-8435-260c10006328</gpml:identity>
            <gpml:revision>GPlates-83882c68-f6c6-4a3b-a255-cebe80167155</gpml:revision>
            <gpml:reconstructionPlateId>
                <gpml:ConstantValue>
                    <gpml:value>2543</gpml:value>
                    <gpml:valueType xmlns:gpml="http://www.gplates.org/gplates">gpml:plateId</gpml:valueType>
                </gpml:ConstantValue>
            </gpml:reconstructionPlateId>
            <gpml:unclassifiedGeometry>
                <gpml:ConstantValue>
                    <gpml:value>
                        <gml:OrientableCurve gml:orientation="+">
                            <gml:baseCurve>
                                <gml:LineString>
                                    <gml:posList gml:dimension="2">-18.62419710471055 -72.046322223114529 -18.392334310539589 -72.29570264858927 -17.788169209090633 -72.935212073039324 -17.554394926348628 -73.240047029713651 -17.169742258122497 -73.752978217611044 -16.867340601081473 -74.164804388910753 </gml:posList>
                                </gml:LineString>
                            </gml:baseCurve>
                        </gml:OrientableCurve>
                    </gpml:value>
                    <gpml:valueType xmlns:gml="http://www.opengis.net/gml">gml:OrientableCurve</gpml:valueType>
                </gpml:ConstantValue>
            </gpml:unclassifiedGeometry>
            <gml:name>Undeformed block west of Altiplano</gml:name>
            <gml:validTime>
                <gml:TimePeriod>
                    <gml:begin>
                        <gml:TimeInstant>
                            <gml:timePosition gml:frame="http://gplates.org/TRS/flat">250</gml:timePosition>
                        </gml:TimeInstant>
                    </gml:begin>
                    <gml:end>
                        <gml:TimeInstant>
                            <gml:timePosition gml:frame="http://gplates.org/TRS/flat">0</gml:timePosition>
                        </gml:TimeInstant>
                    </gml:end>
                </gml:TimePeriod>
            </gml:validTime>
        </gpml:UnclassifiedFeature>
    </gml:featureMember>
    <gml:featureMember>
        <gpml:UnclassifiedFeature>
            <gpml:identity>GPlates-e632fcb8-1c58-4681-8b77-3d66109fa6bd</gpml:identity>
            <gpml:revision>GPlates-c50a4757-5584-4ece-9c13-dca6cb919f61</gpml:revision>
            <gpml:reconstructionPlateId>
                <gpml:ConstantValue>
                    <gpml:value>2595</gpml:value>
                    <gpml:valueType xmlns:gpml="http://www.gplates.org/gplates">gpml:plateId</gpml:valueType>
                </gpml:ConstantValue>
            </gpml:reconstructionPlateId>
            <gpml:unclassifiedGeometry>
                <gpml:ConstantValue>
                    <gpml:value>
                        <gml:OrientableCurve gml:orientation="+">
                            <gml:baseCurve>
                                <gml:LineString>
                                    <gml:posList gml:dimension="2">-16.400989617938563 -74.771268791521351 -15.911963002375474 -75.428443995995437 -15.21152879510073 -76.112566749307462 </gml:posList>
                                </gml:LineString>
                            </gml:baseCurve>
                        </gml:OrientableCurve>
                    </gpml:value>
                    <gpml:valueType xmlns:gml="http://www.opengis.net/gml">gml:OrientableCurve</gpml:valueType>
                </gpml:ConstantValue>
            </gpml:unclassifiedGeometry>
            <gml:name>Undeformed block west of Altiplano</gml:name>
            <gml:validTime>
                <gml:TimePeriod>
                    <gml:begin>
                        <gml:TimeInstant>
                            <gml:timePosition gml:frame="http://gplates.org/TRS/flat">250</gml:timePosition>
                        </gml:TimeInstant>
                    </gml:begin>
                    <gml:end>
                        <gml:TimeInstant>
                            <gml:timePosition gml:frame="http://gplates.org/TRS/flat">0</gml:timePosition>
                        </gml:TimeInstant>
                    </gml:end>
                </gml:TimePeriod>
            </gml:validTime>
        </gpml:UnclassifiedFeature>
    </gml:featureMember>
    <gml:featureMember>
        <gpml:UnclassifiedFeature>
            <gpml:identity>GPlates-d2d56b06-384d-4695-a233-53cae6933e88</gpml:identity>
            <gpml:revision>GPlates-c34b0a80-a262-41af-92f5-b45b01e78a88</gpml:revision>
            <gpml:reconstructionPlateId>
                <gpml:ConstantValue>
                    <gpml:value>2548</gpml:value>
                    <gpml:valueType xmlns:gpml="http://www.gplates.org/gplates">gpml:plateId</gpml:valueType>
                </gpml:ConstantValue>
            </gpml:reconstructionPlateId>
            <gpml:unclassifiedGeometry>
                <gpml:ConstantValue>
                    <gpml:value>
                        <gml:OrientableCurve gml:orientation="+">
                            <gml:baseCurve>
                                <gml:LineString>
                                    <gml:posList gml:dimension="2">-12.968278110057886 -78.039353639138966 -12.315862976062151 -78.493838073634805 -11.712253735768471 -78.940098432587703 </gml:posList>
                                </gml:LineString>
                            </gml:baseCurve>
                        </gml:OrientableCurve>
                    </gpml:value>
                    <gpml:valueType xmlns:gml="http://www.opengis.net/gml">gml:OrientableCurve</gpml:valueType>
                </gpml:ConstantValue>
            </gpml:unclassifiedGeometry>
            <gml:name>Undeformed block west of Eastern Cordillera</gml:name>
            <gml:validTime>
                <gml:TimePeriod>
                    <gml:begin>
                        <gml:TimeInstant>
                            <gml:timePosition gml:frame="http://gplates.org/TRS/flat">250</gml:timePosition>
                        </gml:TimeInstant>
                    </gml:begin>
                    <gml:end>
                        <gml:TimeInstant>
                            <gml:timePosition gml:frame="http://gplates.org/TRS/flat">27</gml:timePosition>
                        </gml:TimeInstant>
                    </gml:end>
                </gml:TimePeriod>
            </gml:validTime>
        </gpml:UnclassifiedFeature>
    </gml:featureMember>
    <gml:featureMember>
        <gpml:UnclassifiedFeature>
            <gpml:identity>GPlates-7034f634-2962-4e8a-9837-fe84208df30f</gpml:identity>
            <gpml:revision>GPlates-c367c918-e26c-4d0a-a484-4396f52c2733</gpml:revision>
            <gpml:reconstructionPlateId>
                <gpml:ConstantValue>
                    <gpml:value>2550</gpml:value>
                    <gpml:valueType xmlns:gpml="http://www.gplates.org/gplates">gpml:plateId</gpml:valueType>
                </gpml:ConstantValue>
            </gpml:reconstructionPlateId>
            <gpml:unclassifiedGeometry>
                <gpml:ConstantValue>
                    <gpml:value>
                        <gml:OrientableCurve gml:orientation="+">
                            <gml:baseCurve>
                                <gml:LineString>
                                    <gml:posList gml:dimension="2">-9.3895447262568545 -80.358895189581901 -7.9869806821368314 -81.053535703517156 -7.1339838326310252 -81.422356447984214 -6.7678877362580332 -81.590805960183545 </gml:posList>
                                </gml:LineString>
                            </gml:baseCurve>
                        </gml:OrientableCurve>
                    </gpml:value>
                    <gpml:valueType xmlns:gml="http://www.opengis.net/gml">gml:OrientableCurve</gpml:valueType>
                </gpml:ConstantValue>
            </gpml:unclassifiedGeometry>
            <gml:name>Undeformed block west of Eastern Cordillera</gml:name>
            <gml:validTime>
                <gml:TimePeriod>
                    <gml:begin>
                        <gml:TimeInstant>
                            <gml:timePosition gml:frame="http://gplates.org/TRS/flat">250</gml:timePosition>
                        </gml:TimeInstant>
                    </gml:begin>
                    <gml:end>
                        <gml:TimeInstant>
                            <gml:timePosition gml:frame="http://gplates.org/TRS/flat">0</gml:timePosition>
                        </gml:TimeInstant>
                    </gml:end>
                </gml:TimePeriod>
            </gml:validTime>
        </gpml:UnclassifiedFeature>
    </gml:featureMember>
    <gml:featureMember>
        <gpml:UnclassifiedFeature>
            <gpml:identity>GPlates-3d8e422a-70f9-4e4c-b905-cd6528d078dd</gpml:identity>
            <gpml:revision>GPlates-4e8d7b8d-bae3-4f0e-9446-0316541ccf58</gpml:revision>
            <gpml:reconstructionPlateId>
                <gpml:ConstantValue>
                    <gpml:value>2562</gpml:value>
                    <gpml:valueType xmlns:gpml="http://www.gplates.org/gplates">gpml:plateId</gpml:valueType>
                </gpml:ConstantValue>
            </gpml:reconstructionPlateId>
            <gpml:unclassifiedGeometry>
                <gpml:ConstantValue>
                    <gpml:value>
                        <gpml:TopologicalLine>
                            <gpml:section>
                                <gpml:TopologicalLineSection>
                                    <gpml:sourceGeometry>
                                        <gpml:PropertyDelegate>
                                            <gpml:targetFeature>GPlates-1372b338-2126-449a-96c0-4544ce7e0e1d</gpml:targetFeature>
                                            <gpml:targetProperty xmlns:gpml="http://www.gplates.org/gplates">gpml:unclassifiedGeometry</gpml:targetProperty>
                                            <gpml:valueType xmlns:gml="http://www.opengis.net/gml">gml:LineString</gpml:valueType>
                                        </gpml:PropertyDelegate>
                                    </gpml:sourceGeometry>
                                    <gpml:reverseOrder>false</gpml:reverseOrder>
                                </gpml:TopologicalLineSection>
                            </gpml:section>
                            <gpml:section>
                                <gpml:TopologicalLineSection>
                                    <gpml:sourceGeometry>
                                        <gpml:PropertyDelegate>
                                            <gpml:targetFeature>GPlates-403a0904-569d-4532-bdd3-ec9e0c985f7d</gpml:targetFeature>
                                            <gpml:targetProperty xmlns:gpml="http://www.gplates.org/gplates">gpml:unclassifiedGeometry</gpml:targetProperty>
                                            <gpml:valueType xmlns:gml="http://www.opengis.net/gml">gml:LineString</gpml:valueType>
                                        </gpml:PropertyDelegate>
                                    </gpml:sourceGeometry>
                                    <gpml:reverseOrder>false</gpml:reverseOrder>
                                </gpml:TopologicalLineSection>
                            </gpml:section>
                            <gpml:section>
                                <gpml:TopologicalLineSection>
                                    <gpml:sourceGeometry>
                                        <gpml:PropertyDelegate>
                                            <gpml:targetFeature>GPlates-8ef49357-3746-4c20-bb04-3f95f8d0c19d</gpml:targetFeature>
                                            <gpml:targetProperty xmlns:gpml="http://www.gplates.org/gplates">gpml:unclassifiedGeometry</gpml:targetProperty>
                                            <gpml:valueType xmlns:gml="http://www.opengis.net/gml">gml:LineString</gpml:valueType>
                                        </gpml:PropertyDelegate>
                                    </gpml:sourceGeometry>
                                    <gpml:reverseOrder>false</gpml:reverseOrder>
                                </gpml:TopologicalLineSection>
                            </gpml:section>
                            <gpml:section>
                                <gpml:TopologicalLineSection>
                                    <gpml:sourceGeometry>
                                        <gpml:PropertyDelegate>
                                            <gpml:targetFeature>GPlates-f4f4a368-8049-4ba6-9d39-fa8cd09684d5</gpml:targetFeature>
                                            <gpml:targetProperty xmlns:gpml="http://www.gplates.org/gplates">gpml:unclassifiedGeometry</gpml:targetProperty>
                                            <gpml:valueType xmlns:gml="http://www.opengis.net/gml">gml:LineString</gpml:valueType>
                                        </gpml:PropertyDelegate>
                                    </gpml:sourceGeometry>
                                    <gpml:reverseOrder>false</gpml:reverseOrder>
                                </gpml:TopologicalLineSection>
                            </gpml:section>
                        </gpml:TopologicalLine>
                    </gpml:value>
                    <gpml:valueType xmlns:gpml="http://www.gplates.org/gplates">gpml:TopologicalLine</gpml:valueType>
                </gpml:ConstantValue>
            </gpml:unclassifiedGeometry>
            <gml:name>Frontal Cordillera</gml:name>
            <gml:validTime>
                <gml:TimePeriod>
                    <gml:begin>
                        <gml:TimeInstant>
                            <gml:timePosition gml:frame="http://gplates.org/TRS/flat">250</gml:timePosition>
                        </gml:TimeInstant>
                    </gml:begin>
                    <gml:end>
                        <gml:TimeInstant>
                            <gml:timePosition gml:frame="http://gplates.org/TRS/flat">0</gml:timePosition>
                        </gml:TimeInstant>
                    </gml:end>
                </gml:TimePeriod>
            </gml:validTime>
        </gpml:UnclassifiedFeature>
    </gml:featureMember>
    <gml:featureMember>
        <gpml:UnclassifiedFeature>
            <gpml:identity>GPlates-d928c51a-01c4-46c4-bdd1-ec72ca3f676d</gpml:identity>
            <gpml:revision>GPlates-1db1390e-72f9-4a2c-b95d-dd47fab323ee</gpml:revision>
            <gpml:reconstructionPlateId>
                <gpml:ConstantValue>
                    <gpml:value>2561</gpml:value>
                    <gpml:valueType xmlns:gpml="http://www.gplates.org/gplates">gpml:plateId</gpml:valueType>
                </gpml:ConstantValue>
            </gpml:reconstructionPlateId>
            <gpml:unclassifiedGeometry>
                <gpml:ConstantValue>
                    <gpml:value>
                        <gpml:TopologicalLine>
                            <gpml:section>
                                <gpml:TopologicalLineSection>
                                    <gpml:sourceGeometry>
                                        <gpml:PropertyDelegate>
                                            <gpml:targetFeature>GPlates-3ba6743b-499f-4d28-84fc-8f44c77a342c</gpml:targetFeature>
                                            <gpml:targetProperty xmlns:gpml="http://www.gplates.org/gplates">gpml:unclassifiedGeometry</gpml:targetProperty>
                                            <gpml:valueType xmlns:gml="http://www.opengis.net/gml">gml:LineString</gpml:valueType>
                                        </gpml:PropertyDelegate>
                                    </gpml:sourceGeometry>
                                    <gpml:reverseOrder>false</gpml:reverseOrder>
                                </gpml:TopologicalLineSection>
                            </gpml:section>
                            <gpml:section>
                                <gpml:TopologicalLineSection>
                                    <gpml:sourceGeometry>
                                        <gpml:PropertyDelegate>
                                            <gpml:targetFeature>GPlates-6f4d2391-4c65-4fa2-85cf-e1c38cd61124</gpml:targetFeature>
                                            <gpml:targetProperty xmlns:gpml="http://www.gplates.org/gplates">gpml:unclassifiedGeometry</gpml:targetProperty>
                                            <gpml:valueType xmlns:gml="http://www.opengis.net/gml">gml:LineString</gpml:valueType>
                                        </gpml:PropertyDelegate>
                                    </gpml:sourceGeometry>
                                    <gpml:reverseOrder>false</gpml:reverseOrder>
                                </gpml:TopologicalLineSection>
                            </gpml:section>
                            <gpml:section>
                                <gpml:TopologicalLineSection>
                                    <gpml:sourceGeometry>
                                        <gpml:PropertyDelegate>
                                            <gpml:targetFeature>GPlates-664d02e8-ce50-47ff-bfef-776836880014</gpml:targetFeature>
                                            <gpml:targetProperty xmlns:gpml="http://www.gplates.org/gplates">gpml:unclassifiedGeometry</gpml:targetProperty>
                                            <gpml:valueType xmlns:gml="http://www.opengis.net/gml">gml:LineString</gpml:valueType>
                                        </gpml:PropertyDelegate>
                                    </gpml:sourceGeometry>
                                    <gpml:reverseOrder>false</gpml:reverseOrder>
                                </gpml:TopologicalLineSection>
                            </gpml:section>
                            <gpml:section>
                                <gpml:TopologicalLineSection>
                                    <gpml:sourceGeometry>
                                        <gpml:PropertyDelegate>
                                            <gpml:targetFeature>GPlates-6302c6e7-aae5-4dd7-bb4c-c4dc456de25b</gpml:targetFeature>
                                            <gpml:targetProperty xmlns:gpml="http://www.gplates.org/gplates">gpml:unclassifiedGeometry</gpml:targetProperty>
                                            <gpml:valueType xmlns:gml="http://www.opengis.net/gml">gml:LineString</gpml:valueType>
                                        </gpml:PropertyDelegate>
                                    </gpml:sourceGeometry>
                                    <gpml:reverseOrder>false</gpml:reverseOrder>
                                </gpml:TopologicalLineSection>
                            </gpml:section>
                            <gpml:section>
                                <gpml:TopologicalLineSection>
                                    <gpml:sourceGeometry>
                                        <gpml:PropertyDelegate>
                                            <gpml:targetFeature>GPlates-e3f792ec-917c-4621-ad0d-cedd879c162e</gpml:targetFeature>
                                            <gpml:targetProperty xmlns:gpml="http://www.gplates.org/gplates">gpml:unclassifiedGeometry</gpml:targetProperty>
                                            <gpml:valueType xmlns:gml="http://www.opengis.net/gml">gml:LineString</gpml:valueType>
                                        </gpml:PropertyDelegate>
                                    </gpml:sourceGeometry>
                                    <gpml:reverseOrder>false</gpml:reverseOrder>
                                </gpml:TopologicalLineSection>
                            </gpml:section>
                            <gpml:section>
                                <gpml:TopologicalLineSection>
                                    <gpml:sourceGeometry>
                                        <gpml:PropertyDelegate>
                                            <gpml:targetFeature>GPlates-9d557ea8-3e66-4129-99b4-ecb3638e744f</gpml:targetFeature>
                                            <gpml:targetProperty xmlns:gpml="http://www.gplates.org/gplates">gpml:unclassifiedGeometry</gpml:targetProperty>
                                            <gpml:valueType xmlns:gml="http://www.opengis.net/gml">gml:LineString</gpml:valueType>
                                        </gpml:PropertyDelegate>
                                    </gpml:sourceGeometry>
                                    <gpml:reverseOrder>true</gpml:reverseOrder>
                                </gpml:TopologicalLineSection>
                            </gpml:section>
                            <gpml:section>
                                <gpml:TopologicalLineSection>
                                    <gpml:sourceGeometry>
                                        <gpml:PropertyDelegate>
                                            <gpml:targetFeature>GPlates-d7d8bb92-f720-4e21-b983-228a90117e56</gpml:targetFeature>
                                            <gpml:targetProperty xmlns:gpml="http://www.gplates.org/gplates">gpml:unclassifiedGeometry</gpml:targetProperty>
                                            <gpml:valueType xmlns:gml="http://www.opengis.net/gml">gml:LineString</gpml:valueType>
                                        </gpml:PropertyDelegate>
                                    </gpml:sourceGeometry>
                                    <gpml:reverseOrder>false</gpml:reverseOrder>
                                </gpml:TopologicalLineSection>
                            </gpml:section>
                            <gpml:section>
                                <gpml:TopologicalLineSection>
                                    <gpml:sourceGeometry>
                                        <gpml:PropertyDelegate>
                                            <gpml:targetFeature>GPlates-f94882f1-7d12-435f-88b0-d4834168bb77</gpml:targetFeature>
                                            <gpml:targetProperty xmlns:gpml="http://www.gplates.org/gplates">gpml:unclassifiedGeometry</gpml:targetProperty>
                                            <gpml:valueType xmlns:gml="http://www.opengis.net/gml">gml:LineString</gpml:valueType>
                                        </gpml:PropertyDelegate>
                                    </gpml:sourceGeometry>
                                    <gpml:reverseOrder>false</gpml:reverseOrder>
                                </gpml:TopologicalLineSection>
                            </gpml:section>
                            <gpml:section>
                                <gpml:TopologicalLineSection>
                                    <gpml:sourceGeometry>
                                        <gpml:PropertyDelegate>
                                            <gpml:targetFeature>GPlates-47146807-ff2b-46b6-ba47-d678aed14027</gpml:targetFeature>
                                            <gpml:targetProperty xmlns:gpml="http://www.gplates.org/gplates">gpml:unclassifiedGeometry</gpml:targetProperty>
                                            <gpml:valueType xmlns:gml="http://www.opengis.net/gml">gml:LineString</gpml:valueType>
                                        </gpml:PropertyDelegate>
                                    </gpml:sourceGeometry>
                                    <gpml:reverseOrder>true</gpml:reverseOrder>
                                </gpml:TopologicalLineSection>
                            </gpml:section>
                            <gpml:section>
                                <gpml:TopologicalLineSection>
                                    <gpml:sourceGeometry>
                                        <gpml:PropertyDelegate>
                                            <gpml:targetFeature>GPlates-7c43cb82-a622-4e46-a9f2-e304be2ebef3</gpml:targetFeature>
                                            <gpml:targetProperty xmlns:gpml="http://www.gplates.org/gplates">gpml:unclassifiedGeometry</gpml:targetProperty>
                                            <gpml:valueType xmlns:gml="http://www.opengis.net/gml">gml:LineString</gpml:valueType>
                                        </gpml:PropertyDelegate>
                                    </gpml:sourceGeometry>
                                    <gpml:reverseOrder>false</gpml:reverseOrder>
                                </gpml:TopologicalLineSection>
                            </gpml:section>
                            <gpml:section>
                                <gpml:TopologicalLineSection>
                                    <gpml:sourceGeometry>
                                        <gpml:PropertyDelegate>
                                            <gpml:targetFeature>GPlates-f8d6a1ff-17b7-4d0c-bbbf-f7895ab34166</gpml:targetFeature>
                                            <gpml:targetProperty xmlns:gpml="http://www.gplates.org/gplates">gpml:unclassifiedGeometry</gpml:targetProperty>
                                            <gpml:valueType xmlns:gml="http://www.opengis.net/gml">gml:LineString</gpml:valueType>
                                        </gpml:PropertyDelegate>
                                    </gpml:sourceGeometry>
                                    <gpml:reverseOrder>true</gpml:reverseOrder>
                                </gpml:TopologicalLineSection>
                            </gpml:section>
                            <gpml:section>
                                <gpml:TopologicalLineSection>
                                    <gpml:sourceGeometry>
                                        <gpml:PropertyDelegate>
                                            <gpml:targetFeature>GPlates-0421163a-6251-4c41-b817-fbef0b035a95</gpml:targetFeature>
                                            <gpml:targetProperty xmlns:gpml="http://www.gplates.org/gplates">gpml:unclassifiedGeometry</gpml:targetProperty>
                                            <gpml:valueType xmlns:gml="http://www.opengis.net/gml">gml:LineString</gpml:valueType>
                                        </gpml:PropertyDelegate>
                                    </gpml:sourceGeometry>
                                    <gpml:reverseOrder>true</gpml:reverseOrder>
                                </gpml:TopologicalLineSection>
                            </gpml:section>
                            <gpml:section>
                                <gpml:TopologicalLineSection>
                                    <gpml:sourceGeometry>
                                        <gpml:PropertyDelegate>
                                            <gpml:targetFeature>GPlates-ae96ad99-e9a9-44b0-ae44-86592930f961</gpml:targetFeature>
                                            <gpml:targetProperty xmlns:gpml="http://www.gplates.org/gplates">gpml:unclassifiedGeometry</gpml:targetProperty>
                                            <gpml:valueType xmlns:gml="http://www.opengis.net/gml">gml:LineString</gpml:valueType>
                                        </gpml:PropertyDelegate>
                                    </gpml:sourceGeometry>
                                    <gpml:reverseOrder>false</gpml:reverseOrder>
                                </gpml:TopologicalLineSection>
                            </gpml:section>
                        </gpml:TopologicalLine>
                    </gpml:value>
                    <gpml:valueType xmlns:gpml="http://www.gplates.org/gplates">gpml:TopologicalLine</gpml:valueType>
                </gpml:ConstantValue>
            </gpml:unclassifiedGeometry>
            <gml:name>Principal Cordillera</gml:name>
            <gml:validTime>
                <gml:TimePeriod>
                    <gml:begin>
                        <gml:TimeInstant>
                            <gml:timePosition gml:frame="http://gplates.org/TRS/flat">250</gml:timePosition>
                        </gml:TimeInstant>
                    </gml:begin>
                    <gml:end>
                        <gml:TimeInstant>
                            <gml:timePosition gml:frame="http://gplates.org/TRS/flat">0</gml:timePosition>
                        </gml:TimeInstant>
                    </gml:end>
                </gml:TimePeriod>
            </gml:validTime>
        </gpml:UnclassifiedFeature>
    </gml:featureMember>
    <gml:featureMember>
        <gpml:UnclassifiedFeature>
            <gpml:identity>GPlates-347c9d8c-f454-4cf1-b7bb-0ac1eb65e18b</gpml:identity>
            <gpml:revision>GPlates-d971f741-e4f4-4ce7-a3f4-b1c1c5005505</gpml:revision>
            <gpml:reconstructionPlateId>
                <gpml:ConstantValue>
                    <gpml:value>2594</gpml:value>
                    <gpml:valueType xmlns:gpml="http://www.gplates.org/gplates">gpml:plateId</gpml:valueType>
                </gpml:ConstantValue>
            </gpml:reconstructionPlateId>
            <gpml:unclassifiedGeometry>
                <gpml:ConstantValue>
                    <gpml:value>
                        <gml:OrientableCurve gml:orientation="+">
                            <gml:baseCurve>
                                <gml:LineString>
                                    <gml:posList gml:dimension="2">-25.403287482522764 -66.142876344880648 -25.670836572786826 -66.136042052336762 -25.814518983018864 -66.123168020413885 -25.943986390356265 -66.086364611310671 -26.549772643626035 -66.159868142376411 </gml:posList>
                                </gml:LineString>
                            </gml:baseCurve>
                        </gml:OrientableCurve>
                    </gpml:value>
                    <gpml:valueType xmlns:gml="http://www.opengis.net/gml">gml:OrientableCurve</gpml:valueType>
                </gpml:ConstantValue>
            </gpml:unclassifiedGeometry>
            <gml:name>Eastern Cordillera</gml:name>
            <gml:validTime>
                <gml:TimePeriod>
                    <gml:begin>
                        <gml:TimeInstant>
                            <gml:timePosition gml:frame="http://gplates.org/TRS/flat">250</gml:timePosition>
                        </gml:TimeInstant>
                    </gml:begin>
                    <gml:end>
                        <gml:TimeInstant>
                            <gml:timePosition gml:frame="http://gplates.org/TRS/flat">0</gml:timePosition>
                        </gml:TimeInstant>
                    </gml:end>
                </gml:TimePeriod>
            </gml:validTime>
        </gpml:UnclassifiedFeature>
    </gml:featureMember>
    <gml:featureMember>
        <gpml:UnclassifiedFeature>
            <gpml:identity>GPlates-112d7f32-bdb7-4e2d-806f-1b86032e6353</gpml:identity>
            <gpml:revision>GPlates-30f319f9-1a38-432e-ab48-2d88b12bf5b5</gpml:revision>
            <gpml:reconstructionPlateId>
                <gpml:ConstantValue>
                    <gpml:value>2593</gpml:value>
                    <gpml:valueType xmlns:gpml="http://www.gplates.org/gplates">gpml:plateId</gpml:valueType>
                </gpml:ConstantValue>
            </gpml:reconstructionPlateId>
            <gpml:unclassifiedGeometry>
                <gpml:ConstantValue>
                    <gpml:value>
                        <gml:OrientableCurve gml:orientation="+">
                            <gml:baseCurve>
                                <gml:LineString>
                                    <gml:posList gml:dimension="2">-12.174600071712437 -73.136670725719256 -11.406744241068491 -73.616366524964292 </gml:posList>
                                </gml:LineString>
                            </gml:baseCurve>
                        </gml:OrientableCurve>
                    </gpml:value>
                    <gpml:valueType xmlns:gml="http://www.opengis.net/gml">gml:OrientableCurve</gpml:valueType>
                </gpml:ConstantValue>
            </gpml:unclassifiedGeometry>
            <gml:name>Subandes</gml:name>
            <gml:validTime>
                <gml:TimePeriod>
                    <gml:begin>
                        <gml:TimeInstant>
                            <gml:timePosition gml:frame="http://gplates.org/TRS/flat">250</gml:timePosition>
                        </gml:TimeInstant>
                    </gml:begin>
                    <gml:end>
                        <gml:TimeInstant>
                            <gml:timePosition gml:frame="http://gplates.org/TRS/flat">0</gml:timePosition>
                        </gml:TimeInstant>
                    </gml:end>
                </gml:TimePeriod>
            </gml:validTime>
        </gpml:UnclassifiedFeature>
    </gml:featureMember>
    <gml:featureMember>
        <gpml:UnclassifiedFeature>
            <gpml:identity>GPlates-e3f792ec-917c-4621-ad0d-cedd879c162e</gpml:identity>
            <gpml:revision>GPlates-2d3b54e2-b415-47f5-b9ea-e9a20398ff32</gpml:revision>
            <gpml:reconstructionPlateId>
                <gpml:ConstantValue>
                    <gpml:value>2591</gpml:value>
                    <gpml:valueType xmlns:gpml="http://www.gplates.org/gplates">gpml:plateId</gpml:valueType>
                </gpml:ConstantValue>
            </gpml:reconstructionPlateId>
            <gpml:unclassifiedGeometry>
                <gpml:ConstantValue>
                    <gpml:value>
                        <gml:OrientableCurve gml:orientation="+">
                            <gml:baseCurve>
                                <gml:LineString>
                                    <gml:posList gml:dimension="2">-36.08676874806001 -71.486713096995359 -36.197611784713679 -71.519717662206261 -36.331555730179517 -71.559902662799843 -36.481194134562493 -71.608862378489221 -36.617574425162005 -71.650491529596692 -36.804708325818929 -71.70879329405102 -36.954425771917236 -71.75496349118815 -37.055548971565578 -71.798352642470846 </gml:posList>
                                </gml:LineString>
                            </gml:baseCurve>
                        </gml:OrientableCurve>
                    </gpml:value>
                    <gpml:valueType xmlns:gml="http://www.opengis.net/gml">gml:OrientableCurve</gpml:valueType>
                </gpml:ConstantValue>
            </gpml:unclassifiedGeometry>
            <gml:name>Principal Cordillera</gml:name>
            <gml:validTime>
                <gml:TimePeriod>
                    <gml:begin>
                        <gml:TimeInstant>
                            <gml:timePosition gml:frame="http://gplates.org/TRS/flat">250</gml:timePosition>
                        </gml:TimeInstant>
                    </gml:begin>
                    <gml:end>
                        <gml:TimeInstant>
                            <gml:timePosition gml:frame="http://gplates.org/TRS/flat">0</gml:timePosition>
                        </gml:TimeInstant>
                    </gml:end>
                </gml:TimePeriod>
            </gml:validTime>
        </gpml:UnclassifiedFeature>
    </gml:featureMember>
    <gml:featureMember>
        <gpml:UnclassifiedFeature>
            <gpml:identity>GPlates-98389926-0ce0-494d-ad7b-e7b2caa5e6d3</gpml:identity>
            <gpml:revision>GPlates-3bb147f5-da82-4cfa-bbf5-7d15904b8214</gpml:revision>
            <gpml:reconstructionPlateId>
                <gpml:ConstantValue>
                    <gpml:value>2590</gpml:value>
                    <gpml:valueType xmlns:gpml="http://www.gplates.org/gplates">gpml:plateId</gpml:valueType>
                </gpml:ConstantValue>
            </gpml:reconstructionPlateId>
            <gpml:unclassifiedGeometry>
                <gpml:ConstantValue>
                    <gpml:value>
                        <gml:OrientableCurve gml:orientation="+">
                            <gml:baseCurve>
                                <gml:LineString>
                                    <gml:posList gml:dimension="2">-35.716999055072648 -74.29925568105709 -35.978367686150577 -74.488310444069029 -36.577342597787009 -74.802578952352377 -36.826002046574111 -74.804732499957296 </gml:posList>
                                </gml:LineString>
                            </gml:baseCurve>
                        </gml:OrientableCurve>
                    </gpml:value>
                    <gpml:valueType xmlns:gml="http://www.opengis.net/gml">gml:OrientableCurve</gpml:valueType>
                </gpml:ConstantValue>
            </gpml:unclassifiedGeometry>
            <gml:name>West of Principal Cordillera</gml:name>
            <gml:validTime>
                <gml:TimePeriod>
                    <gml:begin>
                        <gml:TimeInstant>
                            <gml:timePosition gml:frame="http://gplates.org/TRS/flat">250</gml:timePosition>
                        </gml:TimeInstant>
                    </gml:begin>
                    <gml:end>
                        <gml:TimeInstant>
                            <gml:timePosition gml:frame="http://gplates.org/TRS/flat">0</gml:timePosition>
                        </gml:TimeInstant>
                    </gml:end>
                </gml:TimePeriod>
            </gml:validTime>
        </gpml:UnclassifiedFeature>
    </gml:featureMember>
    <gml:featureMember>
        <gpml:UnclassifiedFeature>
            <gpml:identity>GPlates-9d557ea8-3e66-4129-99b4-ecb3638e744f</gpml:identity>
            <gpml:revision>GPlates-f5ba835d-279f-429c-b277-e874b87866cc</gpml:revision>
            <gpml:reconstructionPlateId>
                <gpml:ConstantValue>
                    <gpml:value>2589</gpml:value>
                    <gpml:valueType xmlns:gpml="http://www.gplates.org/gplates">gpml:plateId</gpml:valueType>
                </gpml:ConstantValue>
            </gpml:reconstructionPlateId>
            <gpml:unclassifiedGeometry>
                <gpml:ConstantValue>
                    <gpml:value>
                        <gml:OrientableCurve gml:orientation="+">
                            <gml:baseCurve>
                                <gml:LineString>
                                    <gml:posList gml:dimension="2">-37.657498243936757 -72.053234920342305 -37.063502364493516 -71.80851552351686 </gml:posList>
                                </gml:LineString>
                            </gml:baseCurve>
                        </gml:OrientableCurve>
                    </gpml:value>
                    <gpml:valueType xmlns:gml="http://www.opengis.net/gml">gml:OrientableCurve</gpml:valueType>
                </gpml:ConstantValue>
            </gpml:unclassifiedGeometry>
            <gml:name>Principal Cordillera</gml:name>
            <gml:validTime>
                <gml:TimePeriod>
                    <gml:begin>
                        <gml:TimeInstant>
                            <gml:timePosition gml:frame="http://gplates.org/TRS/flat">250</gml:timePosition>
                        </gml:TimeInstant>
                    </gml:begin>
                    <gml:end>
                        <gml:TimeInstant>
                            <gml:timePosition gml:frame="http://gplates.org/TRS/flat">0</gml:timePosition>
                        </gml:TimeInstant>
                    </gml:end>
                </gml:TimePeriod>
            </gml:validTime>
        </gpml:UnclassifiedFeature>
    </gml:featureMember>
    <gml:featureMember>
        <gpml:UnclassifiedFeature>
            <gpml:identity>GPlates-8f21779f-7c7f-4cb2-a80a-7a1ea6feab1a</gpml:identity>
            <gpml:revision>GPlates-9e8ece0a-daae-4a63-b186-31009a67a6d7</gpml:revision>
            <gpml:reconstructionPlateId>
                <gpml:ConstantValue>
                    <gpml:value>2588</gpml:value>
                    <gpml:valueType xmlns:gpml="http://www.gplates.org/gplates">gpml:plateId</gpml:valueType>
                </gpml:ConstantValue>
            </gpml:reconstructionPlateId>
            <gpml:unclassifiedGeometry>
                <gpml:ConstantValue>
                    <gpml:value>
                        <gml:OrientableCurve gml:orientation="+">
                            <gml:baseCurve>
                                <gml:LineString>
                                    <gml:posList gml:dimension="2">-36.832981387482235 -74.80356703880696 -37.548974229870197 -74.797873018302411 -37.886107024456606 -74.866843726151401 </gml:posList>
                                </gml:LineString>
                            </gml:baseCurve>
                        </gml:OrientableCurve>
                    </gpml:value>
                    <gpml:valueType xmlns:gml="http://www.opengis.net/gml">gml:OrientableCurve</gpml:valueType>
                </gpml:ConstantValue>
            </gpml:unclassifiedGeometry>
            <gml:name>West of Principal Cordillera</gml:name>
            <gml:validTime>
                <gml:TimePeriod>
                    <gml:begin>
                        <gml:TimeInstant>
                            <gml:timePosition gml:frame="http://gplates.org/TRS/flat">250</gml:timePosition>
                        </gml:TimeInstant>
                    </gml:begin>
                    <gml:end>
                        <gml:TimeInstant>
                            <gml:timePosition gml:frame="http://gplates.org/TRS/flat">0</gml:timePosition>
                        </gml:TimeInstant>
                    </gml:end>
                </gml:TimePeriod>
            </gml:validTime>
        </gpml:UnclassifiedFeature>
    </gml:featureMember>
    <gml:featureMember>
        <gpml:UnclassifiedFeature>
            <gpml:identity>GPlates-8155866b-c8ae-4956-a5c1-4eea19d0931f</gpml:identity>
            <gpml:revision>GPlates-dc8a5429-ed88-4515-8919-1ada7b3ab364</gpml:revision>
            <gpml:reconstructionPlateId>
                <gpml:ConstantValue>
                    <gpml:value>2587</gpml:value>
                    <gpml:valueType xmlns:gpml="http://www.gplates.org/gplates">gpml:plateId</gpml:valueType>
                </gpml:ConstantValue>
            </gpml:reconstructionPlateId>
            <gpml:unclassifiedGeometry>
                <gpml:ConstantValue>
                    <gpml:value>
                        <gml:OrientableCurve gml:orientation="+">
                            <gml:baseCurve>
                                <gml:LineString>
                                    <gml:posList gml:dimension="2">-18.326809272172838 -68.449674085870626 -19.28090684812107 -68.446489964686791 </gml:posList>
                                </gml:LineString>
                            </gml:baseCurve>
                        </gml:OrientableCurve>
                    </gpml:value>
                    <gpml:valueType xmlns:gml="http://www.opengis.net/gml">gml:OrientableCurve</gpml:valueType>
                </gpml:ConstantValue>
            </gpml:unclassifiedGeometry>
            <gml:name>Altiplano</gml:name>
            <gml:validTime>
                <gml:TimePeriod>
                    <gml:begin>
                        <gml:TimeInstant>
                            <gml:timePosition gml:frame="http://gplates.org/TRS/flat">200</gml:timePosition>
                        </gml:TimeInstant>
                    </gml:begin>
                    <gml:end>
                        <gml:TimeInstant>
                            <gml:timePosition gml:frame="http://gplates.org/TRS/flat">0</gml:timePosition>
                        </gml:TimeInstant>
                    </gml:end>
                </gml:TimePeriod>
            </gml:validTime>
        </gpml:UnclassifiedFeature>
    </gml:featureMember>
    <gml:featureMember>
        <gpml:UnclassifiedFeature>
            <gpml:identity>GPlates-6cc00050-b589-4b31-b9c4-e9fe7b8f3fd4</gpml:identity>
            <gpml:revision>GPlates-42c8c87e-6aea-4a83-9120-5f7d636a25e3</gpml:revision>
            <gpml:reconstructionPlateId>
                <gpml:ConstantValue>
                    <gpml:value>2597</gpml:value>
                    <gpml:valueType xmlns:gpml="http://www.gplates.org/gplates">gpml:plateId</gpml:valueType>
                </gpml:ConstantValue>
            </gpml:reconstructionPlateId>
            <gpml:unclassifiedGeometry>
                <gpml:ConstantValue>
                    <gpml:value>
                        <gml:OrientableCurve gml:orientation="+">
                            <gml:baseCurve>
                                <gml:LineString>
                                    <gml:posList gml:dimension="2">-14.180862626995419 -72.177773640102544 -14.29754598879479 -72.887549274023016 -14.304400554033839 -73.179987689424522 -14.286870823649098 -73.509484870748551 -14.020289975037352 -73.769205387275278 -13.883485312048453 -73.963391753395186 -13.408429651974869 -74.105998219254005 </gml:posList>
                                </gml:LineString>
                            </gml:baseCurve>
                        </gml:OrientableCurve>
                    </gpml:value>
                    <gpml:valueType xmlns:gml="http://www.opengis.net/gml">gml:OrientableCurve</gpml:valueType>
                </gpml:ConstantValue>
            </gpml:unclassifiedGeometry>
            <gml:name>Altiplano</gml:name>
            <gml:validTime>
                <gml:TimePeriod>
                    <gml:begin>
                        <gml:TimeInstant>
                            <gml:timePosition gml:frame="http://gplates.org/TRS/flat">250</gml:timePosition>
                        </gml:TimeInstant>
                    </gml:begin>
                    <gml:end>
                        <gml:TimeInstant>
                            <gml:timePosition gml:frame="http://gplates.org/TRS/flat">0</gml:timePosition>
                        </gml:TimeInstant>
                    </gml:end>
                </gml:TimePeriod>
            </gml:validTime>
        </gpml:UnclassifiedFeature>
    </gml:featureMember>
    <gml:featureMember>
        <gpml:UnclassifiedFeature>
            <gpml:identity>GPlates-88337590-b1bb-453b-aa04-e015efc9a800</gpml:identity>
            <gpml:revision>GPlates-0e7658d2-29de-4b22-8f29-c0318ef4d54c</gpml:revision>
            <gpml:reconstructionPlateId>
                <gpml:ConstantValue>
                    <gpml:value>2557</gpml:value>
                    <gpml:valueType xmlns:gpml="http://www.gplates.org/gplates">gpml:plateId</gpml:valueType>
                </gpml:ConstantValue>
            </gpml:reconstructionPlateId>
            <gpml:unclassifiedGeometry>
                <gpml:ConstantValue>
                    <gpml:value>
                        <gpml:TopologicalLine>
                            <gpml:section>
                                <gpml:TopologicalLineSection>
                                    <gpml:sourceGeometry>
                                        <gpml:PropertyDelegate>
                                            <gpml:targetFeature>GPlates-7ad9cefa-ae52-4ae1-93c8-1232000fc53e</gpml:targetFeature>
                                            <gpml:targetProperty xmlns:gpml="http://www.gplates.org/gplates">gpml:unclassifiedGeometry</gpml:targetProperty>
                                            <gpml:valueType xmlns:gml="http://www.opengis.net/gml">gml:LineString</gpml:valueType>
                                        </gpml:PropertyDelegate>
                                    </gpml:sourceGeometry>
                                    <gpml:reverseOrder>false</gpml:reverseOrder>
                                </gpml:TopologicalLineSection>
                            </gpml:section>
                            <gpml:section>
                                <gpml:TopologicalLineSection>
                                    <gpml:sourceGeometry>
                                        <gpml:PropertyDelegate>
                                            <gpml:targetFeature>GPlates-b78ef4a0-463c-42f6-8892-8f8e331a5c0b</gpml:targetFeature>
                                            <gpml:targetProperty xmlns:gpml="http://www.gplates.org/gplates">gpml:unclassifiedGeometry</gpml:targetProperty>
                                            <gpml:valueType xmlns:gml="http://www.opengis.net/gml">gml:LineString</gpml:valueType>
                                        </gpml:PropertyDelegate>
                                    </gpml:sourceGeometry>
                                    <gpml:reverseOrder>false</gpml:reverseOrder>
                                </gpml:TopologicalLineSection>
                            </gpml:section>
                            <gpml:section>
                                <gpml:TopologicalLineSection>
                                    <gpml:sourceGeometry>
                                        <gpml:PropertyDelegate>
                                            <gpml:targetFeature>GPlates-992120dc-afae-4b17-b665-be536af145a7</gpml:targetFeature>
                                            <gpml:targetProperty xmlns:gpml="http://www.gplates.org/gplates">gpml:unclassifiedGeometry</gpml:targetProperty>
                                            <gpml:valueType xmlns:gml="http://www.opengis.net/gml">gml:LineString</gpml:valueType>
                                        </gpml:PropertyDelegate>
                                    </gpml:sourceGeometry>
                                    <gpml:reverseOrder>false</gpml:reverseOrder>
                                </gpml:TopologicalLineSection>
                            </gpml:section>
                            <gpml:section>
                                <gpml:TopologicalLineSection>
                                    <gpml:sourceGeometry>
                                        <gpml:PropertyDelegate>
                                            <gpml:targetFeature>GPlates-4315a0be-6f3c-40b6-8879-ee037a999634</gpml:targetFeature>
                                            <gpml:targetProperty xmlns:gpml="http://www.gplates.org/gplates">gpml:unclassifiedGeometry</gpml:targetProperty>
                                            <gpml:valueType xmlns:gml="http://www.opengis.net/gml">gml:LineString</gpml:valueType>
                                        </gpml:PropertyDelegate>
                                    </gpml:sourceGeometry>
                                    <gpml:reverseOrder>false</gpml:reverseOrder>
                                </gpml:TopologicalLineSection>
                            </gpml:section>
                            <gpml:section>
                                <gpml:TopologicalLineSection>
                                    <gpml:sourceGeometry>
                                        <gpml:PropertyDelegate>
                                            <gpml:targetFeature>GPlates-474a9359-e2a0-4965-b2de-977275cbddeb</gpml:targetFeature>
                                            <gpml:targetProperty xmlns:gpml="http://www.gplates.org/gplates">gpml:unclassifiedGeometry</gpml:targetProperty>
                                            <gpml:valueType xmlns:gml="http://www.opengis.net/gml">gml:LineString</gpml:valueType>
                                        </gpml:PropertyDelegate>
                                    </gpml:sourceGeometry>
                                    <gpml:reverseOrder>false</gpml:reverseOrder>
                                </gpml:TopologicalLineSection>
                            </gpml:section>
                            <gpml:section>
                                <gpml:TopologicalLineSection>
                                    <gpml:sourceGeometry>
                                        <gpml:PropertyDelegate>
                                            <gpml:targetFeature>GPlates-085c41e1-c262-4411-8137-4767826ca87d</gpml:targetFeature>
                                            <gpml:targetProperty xmlns:gpml="http://www.gplates.org/gplates">gpml:unclassifiedGeometry</gpml:targetProperty>
                                            <gpml:valueType xmlns:gml="http://www.opengis.net/gml">gml:LineString</gpml:valueType>
                                        </gpml:PropertyDelegate>
                                    </gpml:sourceGeometry>
                                    <gpml:reverseOrder>false</gpml:reverseOrder>
                                </gpml:TopologicalLineSection>
                            </gpml:section>
                            <gpml:section>
                                <gpml:TopologicalLineSection>
                                    <gpml:sourceGeometry>
                                        <gpml:PropertyDelegate>
                                            <gpml:targetFeature>GPlates-54f9761b-90b2-4c65-add0-be9def9a8fc8</gpml:targetFeature>
                                            <gpml:targetProperty xmlns:gpml="http://www.gplates.org/gplates">gpml:unclassifiedGeometry</gpml:targetProperty>
                                            <gpml:valueType xmlns:gml="http://www.opengis.net/gml">gml:LineString</gpml:valueType>
                                        </gpml:PropertyDelegate>
                                    </gpml:sourceGeometry>
                                    <gpml:reverseOrder>false</gpml:reverseOrder>
                                </gpml:TopologicalLineSection>
                            </gpml:section>
                            <gpml:section>
                                <gpml:TopologicalLineSection>
                                    <gpml:sourceGeometry>
                                        <gpml:PropertyDelegate>
                                            <gpml:targetFeature>GPlates-97c5b9a7-df00-4afd-8341-16920e9aab10</gpml:targetFeature>
                                            <gpml:targetProperty xmlns:gpml="http://www.gplates.org/gplates">gpml:unclassifiedGeometry</gpml:targetProperty>
                                            <gpml:valueType xmlns:gml="http://www.opengis.net/gml">gml:LineString</gpml:valueType>
                                        </gpml:PropertyDelegate>
                                    </gpml:sourceGeometry>
                                    <gpml:reverseOrder>false</gpml:reverseOrder>
                                </gpml:TopologicalLineSection>
                            </gpml:section>
                            <gpml:section>
                                <gpml:TopologicalLineSection>
                                    <gpml:sourceGeometry>
                                        <gpml:PropertyDelegate>
                                            <gpml:targetFeature>GPlates-c9fbc24c-f1dc-4679-8151-e047b00d16d6</gpml:targetFeature>
                                            <gpml:targetProperty xmlns:gpml="http://www.gplates.org/gplates">gpml:unclassifiedGeometry</gpml:targetProperty>
                                            <gpml:valueType xmlns:gml="http://www.opengis.net/gml">gml:LineString</gpml:valueType>
                                        </gpml:PropertyDelegate>
                                    </gpml:sourceGeometry>
                                    <gpml:reverseOrder>false</gpml:reverseOrder>
                                </gpml:TopologicalLineSection>
                            </gpml:section>
                            <gpml:section>
                                <gpml:TopologicalLineSection>
                                    <gpml:sourceGeometry>
                                        <gpml:PropertyDelegate>
                                            <gpml:targetFeature>GPlates-112d7f32-bdb7-4e2d-806f-1b86032e6353</gpml:targetFeature>
                                            <gpml:targetProperty xmlns:gpml="http://www.gplates.org/gplates">gpml:unclassifiedGeometry</gpml:targetProperty>
                                            <gpml:valueType xmlns:gml="http://www.opengis.net/gml">gml:LineString</gpml:valueType>
                                        </gpml:PropertyDelegate>
                                    </gpml:sourceGeometry>
                                    <gpml:reverseOrder>false</gpml:reverseOrder>
                                </gpml:TopologicalLineSection>
                            </gpml:section>
                        </gpml:TopologicalLine>
                    </gpml:value>
                    <gpml:valueType xmlns:gpml="http://www.gplates.org/gplates">gpml:TopologicalLine</gpml:valueType>
                </gpml:ConstantValue>
            </gpml:unclassifiedGeometry>
            <gml:name>Subandes</gml:name>
            <gml:validTime>
                <gml:TimePeriod>
                    <gml:begin>
                        <gml:TimeInstant>
                            <gml:timePosition gml:frame="http://gplates.org/TRS/flat">250</gml:timePosition>
                        </gml:TimeInstant>
                    </gml:begin>
                    <gml:end>
                        <gml:TimeInstant>
                            <gml:timePosition gml:frame="http://gplates.org/TRS/flat">0</gml:timePosition>
                        </gml:TimeInstant>
                    </gml:end>
                </gml:TimePeriod>
            </gml:validTime>
        </gpml:UnclassifiedFeature>
    </gml:featureMember>
    <gml:featureMember>
        <gpml:UnclassifiedFeature>
            <gpml:identity>GPlates-f94882f1-7d12-435f-88b0-d4834168bb77</gpml:identity>
            <gpml:revision>GPlates-b6b92a20-e333-41e7-ae5a-652afbab9ce9</gpml:revision>
            <gpml:reconstructionPlateId>
                <gpml:ConstantValue>
                    <gpml:value>2586</gpml:value>
                    <gpml:valueType xmlns:gpml="http://www.gplates.org/gplates">gpml:plateId</gpml:valueType>
                </gpml:ConstantValue>
            </gpml:reconstructionPlateId>
            <gpml:unclassifiedGeometry>
                <gpml:ConstantValue>
                    <gpml:value>
                        <gml:OrientableCurve gml:orientation="+">
                            <gml:baseCurve>
                                <gml:LineString>
                                    <gml:posList gml:dimension="2">-49.373520510882614 -73.88939630292721 -49.991843290749458 -74.016238881867977 -50.522176491301977 -73.744604674400179 </gml:posList>
                                </gml:LineString>
                            </gml:baseCurve>
                        </gml:OrientableCurve>
                    </gpml:value>
                    <gpml:valueType xmlns:gml="http://www.opengis.net/gml">gml:OrientableCurve</gpml:valueType>
                </gpml:ConstantValue>
            </gpml:unclassifiedGeometry>
            <gml:name>Patagonian Andes</gml:name>
            <gml:validTime>
                <gml:TimePeriod>
                    <gml:begin>
                        <gml:TimeInstant>
                            <gml:timePosition gml:frame="http://gplates.org/TRS/flat">250</gml:timePosition>
                        </gml:TimeInstant>
                    </gml:begin>
                    <gml:end>
                        <gml:TimeInstant>
                            <gml:timePosition gml:frame="http://gplates.org/TRS/flat">0</gml:timePosition>
                        </gml:TimeInstant>
                    </gml:end>
                </gml:TimePeriod>
            </gml:validTime>
        </gpml:UnclassifiedFeature>
    </gml:featureMember>
    <gml:featureMember>
        <gpml:UnclassifiedFeature>
            <gpml:identity>GPlates-47146807-ff2b-46b6-ba47-d678aed14027</gpml:identity>
            <gpml:revision>GPlates-a5626d41-dbdb-4eb9-9864-a5578b6fe55d</gpml:revision>
            <gpml:reconstructionPlateId>
                <gpml:ConstantValue>
                    <gpml:value>2585</gpml:value>
                    <gpml:valueType xmlns:gpml="http://www.gplates.org/gplates">gpml:plateId</gpml:valueType>
                </gpml:ConstantValue>
            </gpml:reconstructionPlateId>
            <gpml:unclassifiedGeometry>
                <gpml:ConstantValue>
                    <gpml:value>
                        <gml:OrientableCurve gml:orientation="+">
                            <gml:baseCurve>
                                <gml:LineString>
                                    <gml:posList gml:dimension="2">-51.185370827036301 -73.589618510726183 -50.68958884961895 -73.651407562663323 </gml:posList>
                                </gml:LineString>
                            </gml:baseCurve>
                        </gml:OrientableCurve>
                    </gpml:value>
                    <gpml:valueType xmlns:gml="http://www.opengis.net/gml">gml:OrientableCurve</gpml:valueType>
                </gpml:ConstantValue>
            </gpml:unclassifiedGeometry>
            <gml:name>Patagonian Andes</gml:name>
            <gml:validTime>
                <gml:TimePeriod>
                    <gml:begin>
                        <gml:TimeInstant>
                            <gml:timePosition gml:frame="http://gplates.org/TRS/flat">250</gml:timePosition>
                        </gml:TimeInstant>
                    </gml:begin>
                    <gml:end>
                        <gml:TimeInstant>
                            <gml:timePosition gml:frame="http://gplates.org/TRS/flat">0</gml:timePosition>
                        </gml:TimeInstant>
                    </gml:end>
                </gml:TimePeriod>
            </gml:validTime>
        </gpml:UnclassifiedFeature>
    </gml:featureMember>
    <gml:featureMember>
        <gpml:UnclassifiedFeature>
            <gpml:identity>GPlates-7c43cb82-a622-4e46-a9f2-e304be2ebef3</gpml:identity>
            <gpml:revision>GPlates-a657ea46-8ab9-4033-a433-61cb2d5bbd6a</gpml:revision>
            <gpml:reconstructionPlateId>
                <gpml:ConstantValue>
                    <gpml:value>2584</gpml:value>
                    <gpml:valueType xmlns:gpml="http://www.gplates.org/gplates">gpml:plateId</gpml:valueType>
                </gpml:ConstantValue>
            </gpml:reconstructionPlateId>
            <gpml:unclassifiedGeometry>
                <gpml:ConstantValue>
                    <gpml:value>
                        <gml:OrientableCurve gml:orientation="+">
                            <gml:baseCurve>
                                <gml:LineString>
                                    <gml:posList gml:dimension="2">-51.454612901193379 -73.555490991209908 -51.595468862019629 -73.535219773390963 -52.167971633661757 -73.332659965551585 -52.287452991022668 -73.268770659395003 </gml:posList>
                                </gml:LineString>
                            </gml:baseCurve>
                        </gml:OrientableCurve>
                    </gpml:value>
                    <gpml:valueType xmlns:gml="http://www.opengis.net/gml">gml:OrientableCurve</gpml:valueType>
                </gpml:ConstantValue>
            </gpml:unclassifiedGeometry>
            <gml:name>Patagonian Andes</gml:name>
            <gml:validTime>
                <gml:TimePeriod>
                    <gml:begin>
                        <gml:TimeInstant>
                            <gml:timePosition gml:frame="http://gplates.org/TRS/flat">250</gml:timePosition>
                        </gml:TimeInstant>
                    </gml:begin>
                    <gml:end>
                        <gml:TimeInstant>
                            <gml:timePosition gml:frame="http://gplates.org/TRS/flat">0</gml:timePosition>
                        </gml:TimeInstant>
                    </gml:end>
                </gml:TimePeriod>
            </gml:validTime>
        </gpml:UnclassifiedFeature>
    </gml:featureMember>
    <gml:featureMember>
        <gpml:UnclassifiedFeature>
            <gpml:identity>GPlates-f8d6a1ff-17b7-4d0c-bbbf-f7895ab34166</gpml:identity>
            <gpml:revision>GPlates-111cb54e-d3c5-423d-88f6-0b5133338ba2</gpml:revision>
            <gpml:reconstructionPlateId>
                <gpml:ConstantValue>
                    <gpml:value>2583</gpml:value>
                    <gpml:valueType xmlns:gpml="http://www.gplates.org/gplates">gpml:plateId</gpml:valueType>
                </gpml:ConstantValue>
            </gpml:reconstructionPlateId>
            <gpml:unclassifiedGeometry>
                <gpml:ConstantValue>
                    <gpml:value>
                        <gml:OrientableCurve gml:orientation="+">
                            <gml:baseCurve>
                                <gml:LineString>
                                    <gml:posList gml:dimension="2">-53.431027672047314 -72.501600072432012 -52.520341064625576 -73.115938288252451 </gml:posList>
                                </gml:LineString>
                            </gml:baseCurve>
                        </gml:OrientableCurve>
                    </gpml:value>
                    <gpml:valueType xmlns:gml="http://www.opengis.net/gml">gml:OrientableCurve</gpml:valueType>
                </gpml:ConstantValue>
            </gpml:unclassifiedGeometry>
            <gml:name>Patagonian Andes</gml:name>
            <gml:validTime>
                <gml:TimePeriod>
                    <gml:begin>
                        <gml:TimeInstant>
                            <gml:timePosition gml:frame="http://gplates.org/TRS/flat">250</gml:timePosition>
                        </gml:TimeInstant>
                    </gml:begin>
                    <gml:end>
                        <gml:TimeInstant>
                            <gml:timePosition gml:frame="http://gplates.org/TRS/flat">0</gml:timePosition>
                        </gml:TimeInstant>
                    </gml:end>
                </gml:TimePeriod>
            </gml:validTime>
        </gpml:UnclassifiedFeature>
    </gml:featureMember>
    <gml:featureMember>
        <gpml:UnclassifiedFeature>
            <gpml:identity>GPlates-0421163a-6251-4c41-b817-fbef0b035a95</gpml:identity>
            <gpml:revision>GPlates-c552b664-5ca8-4fdb-b412-0bf062b6cc75</gpml:revision>
            <gpml:reconstructionPlateId>
                <gpml:ConstantValue>
                    <gpml:value>2582</gpml:value>
                    <gpml:valueType xmlns:gpml="http://www.gplates.org/gplates">gpml:plateId</gpml:valueType>
                </gpml:ConstantValue>
            </gpml:reconstructionPlateId>
            <gpml:unclassifiedGeometry>
                <gpml:ConstantValue>
                    <gpml:value>
                        <gml:OrientableCurve gml:orientation="+">
                            <gml:baseCurve>
                                <gml:LineString>
                                    <gml:posList gml:dimension="2">-54.432861772856285 -71.408783739578467 -53.891883402083408 -72.163476556366263 -53.685520340086363 -72.30860547009604 </gml:posList>
                                </gml:LineString>
                            </gml:baseCurve>
                        </gml:OrientableCurve>
                    </gpml:value>
                    <gpml:valueType xmlns:gml="http://www.opengis.net/gml">gml:OrientableCurve</gpml:valueType>
                </gpml:ConstantValue>
            </gpml:unclassifiedGeometry>
            <gml:name>Patagonian Andes</gml:name>
            <gml:validTime>
                <gml:TimePeriod>
                    <gml:begin>
                        <gml:TimeInstant>
                            <gml:timePosition gml:frame="http://gplates.org/TRS/flat">250</gml:timePosition>
                        </gml:TimeInstant>
                    </gml:begin>
                    <gml:end>
                        <gml:TimeInstant>
                            <gml:timePosition gml:frame="http://gplates.org/TRS/flat">0</gml:timePosition>
                        </gml:TimeInstant>
                    </gml:end>
                </gml:TimePeriod>
            </gml:validTime>
        </gpml:UnclassifiedFeature>
    </gml:featureMember>
    <gml:featureMember>
        <gpml:UnclassifiedFeature>
            <gpml:identity>GPlates-ae96ad99-e9a9-44b0-ae44-86592930f961</gpml:identity>
            <gpml:revision>GPlates-8118f95a-80c9-4ad5-ad17-e1c49f3bcf77</gpml:revision>
            <gpml:reconstructionPlateId>
                <gpml:ConstantValue>
                    <gpml:value>2581</gpml:value>
                    <gpml:valueType xmlns:gpml="http://www.gplates.org/gplates">gpml:plateId</gpml:valueType>
                </gpml:ConstantValue>
            </gpml:reconstructionPlateId>
            <gpml:unclassifiedGeometry>
                <gpml:ConstantValue>
                    <gpml:value>
                        <gml:OrientableCurve gml:orientation="+">
                            <gml:baseCurve>
                                <gml:LineString>
                                    <gml:posList gml:dimension="2">-54.746846290113353 -70.933520467252393 -55.139073585232104 -70.357115876482965 -55.370684840583742 -69.60390546594347 -55.642571182415985 -68.810208402001734 </gml:posList>
                                </gml:LineString>
                            </gml:baseCurve>
                        </gml:OrientableCurve>
                    </gpml:value>
                    <gpml:valueType xmlns:gml="http://www.opengis.net/gml">gml:OrientableCurve</gpml:valueType>
                </gpml:ConstantValue>
            </gpml:unclassifiedGeometry>
            <gml:name>Patagonian Andes</gml:name>
            <gml:validTime>
                <gml:TimePeriod>
                    <gml:begin>
                        <gml:TimeInstant>
                            <gml:timePosition gml:frame="http://gplates.org/TRS/flat">250</gml:timePosition>
                        </gml:TimeInstant>
                    </gml:begin>
                    <gml:end>
                        <gml:TimeInstant>
                            <gml:timePosition gml:frame="http://gplates.org/TRS/flat">0</gml:timePosition>
                        </gml:TimeInstant>
                    </gml:end>
                </gml:TimePeriod>
            </gml:validTime>
        </gpml:UnclassifiedFeature>
    </gml:featureMember>
    <gml:featureMember>
        <gpml:UnclassifiedFeature>
            <gpml:identity>GPlates-5ce4810f-82c6-45a3-bbb2-be47cf59d558</gpml:identity>
            <gpml:revision>GPlates-cc1085bb-9cd5-4cd3-b1fb-38f3f9b2347e</gpml:revision>
            <gpml:reconstructionPlateId>
                <gpml:ConstantValue>
                    <gpml:value>0</gpml:value>
                    <gpml:valueType xmlns:gpml="http://www.gplates.org/gplates">gpml:plateId</gpml:valueType>
                </gpml:ConstantValue>
            </gpml:reconstructionPlateId>
            <gpml:unclassifiedGeometry>
                <gpml:ConstantValue>
                    <gpml:value>
                        <gpml:TopologicalLine>
                            <gpml:section>
                                <gpml:TopologicalLineSection>
                                    <gpml:sourceGeometry>
                                        <gpml:PropertyDelegate>
                                            <gpml:targetFeature>GPlates-f94882f1-7d12-435f-88b0-d4834168bb77</gpml:targetFeature>
                                            <gpml:targetProperty xmlns:gpml="http://www.gplates.org/gplates">gpml:unclassifiedGeometry</gpml:targetProperty>
                                            <gpml:valueType xmlns:gml="http://www.opengis.net/gml">gml:LineString</gpml:valueType>
                                        </gpml:PropertyDelegate>
                                    </gpml:sourceGeometry>
                                    <gpml:reverseOrder>false</gpml:reverseOrder>
                                </gpml:TopologicalLineSection>
                            </gpml:section>
                            <gpml:section>
                                <gpml:TopologicalLineSection>
                                    <gpml:sourceGeometry>
                                        <gpml:PropertyDelegate>
                                            <gpml:targetFeature>GPlates-47146807-ff2b-46b6-ba47-d678aed14027</gpml:targetFeature>
                                            <gpml:targetProperty xmlns:gpml="http://www.gplates.org/gplates">gpml:unclassifiedGeometry</gpml:targetProperty>
                                            <gpml:valueType xmlns:gml="http://www.opengis.net/gml">gml:LineString</gpml:valueType>
                                        </gpml:PropertyDelegate>
                                    </gpml:sourceGeometry>
                                    <gpml:reverseOrder>true</gpml:reverseOrder>
                                </gpml:TopologicalLineSection>
                            </gpml:section>
                            <gpml:section>
                                <gpml:TopologicalLineSection>
                                    <gpml:sourceGeometry>
                                        <gpml:PropertyDelegate>
                                            <gpml:targetFeature>GPlates-7c43cb82-a622-4e46-a9f2-e304be2ebef3</gpml:targetFeature>
                                            <gpml:targetProperty xmlns:gpml="http://www.gplates.org/gplates">gpml:unclassifiedGeometry</gpml:targetProperty>
                                            <gpml:valueType xmlns:gml="http://www.opengis.net/gml">gml:LineString</gpml:valueType>
                                        </gpml:PropertyDelegate>
                                    </gpml:sourceGeometry>
                                    <gpml:reverseOrder>false</gpml:reverseOrder>
                                </gpml:TopologicalLineSection>
                            </gpml:section>
                            <gpml:section>
                                <gpml:TopologicalLineSection>
                                    <gpml:sourceGeometry>
                                        <gpml:PropertyDelegate>
                                            <gpml:targetFeature>GPlates-f8d6a1ff-17b7-4d0c-bbbf-f7895ab34166</gpml:targetFeature>
                                            <gpml:targetProperty xmlns:gpml="http://www.gplates.org/gplates">gpml:unclassifiedGeometry</gpml:targetProperty>
                                            <gpml:valueType xmlns:gml="http://www.opengis.net/gml">gml:LineString</gpml:valueType>
                                        </gpml:PropertyDelegate>
                                    </gpml:sourceGeometry>
                                    <gpml:reverseOrder>true</gpml:reverseOrder>
                                </gpml:TopologicalLineSection>
                            </gpml:section>
                            <gpml:section>
                                <gpml:TopologicalLineSection>
                                    <gpml:sourceGeometry>
                                        <gpml:PropertyDelegate>
                                            <gpml:targetFeature>GPlates-0421163a-6251-4c41-b817-fbef0b035a95</gpml:targetFeature>
                                            <gpml:targetProperty xmlns:gpml="http://www.gplates.org/gplates">gpml:unclassifiedGeometry</gpml:targetProperty>
                                            <gpml:valueType xmlns:gml="http://www.opengis.net/gml">gml:LineString</gpml:valueType>
                                        </gpml:PropertyDelegate>
                                    </gpml:sourceGeometry>
                                    <gpml:reverseOrder>true</gpml:reverseOrder>
                                </gpml:TopologicalLineSection>
                            </gpml:section>
                            <gpml:section>
                                <gpml:TopologicalLineSection>
                                    <gpml:sourceGeometry>
                                        <gpml:PropertyDelegate>
                                            <gpml:targetFeature>GPlates-ae96ad99-e9a9-44b0-ae44-86592930f961</gpml:targetFeature>
                                            <gpml:targetProperty xmlns:gpml="http://www.gplates.org/gplates">gpml:unclassifiedGeometry</gpml:targetProperty>
                                            <gpml:valueType xmlns:gml="http://www.opengis.net/gml">gml:LineString</gpml:valueType>
                                        </gpml:PropertyDelegate>
                                    </gpml:sourceGeometry>
                                    <gpml:reverseOrder>false</gpml:reverseOrder>
                                </gpml:TopologicalLineSection>
                            </gpml:section>
                        </gpml:TopologicalLine>
                    </gpml:value>
                    <gpml:valueType xmlns:gpml="http://www.gplates.org/gplates">gpml:TopologicalLine</gpml:valueType>
                </gpml:ConstantValue>
            </gpml:unclassifiedGeometry>
            <gml:name>Patagonian Andes</gml:name>
            <gml:validTime>
                <gml:TimePeriod>
                    <gml:begin>
                        <gml:TimeInstant>
                            <gml:timePosition gml:frame="http://gplates.org/TRS/flat">250</gml:timePosition>
                        </gml:TimeInstant>
                    </gml:begin>
                    <gml:end>
                        <gml:TimeInstant>
                            <gml:timePosition gml:frame="http://gplates.org/TRS/flat">0</gml:timePosition>
                        </gml:TimeInstant>
                    </gml:end>
                </gml:TimePeriod>
            </gml:validTime>
        </gpml:UnclassifiedFeature>
    </gml:featureMember>
    <gml:featureMember>
        <gpml:UnclassifiedFeature>
            <gpml:identity>GPlates-a7dc7521-f0ed-4de4-a1c9-5e931ebb56e1</gpml:identity>
            <gpml:revision>GPlates-4a0db8c0-a9a8-4ac9-b4f8-52e77b5f8e91</gpml:revision>
            <gpml:reconstructionPlateId>
                <gpml:ConstantValue>
                    <gpml:value>2580</gpml:value>
                    <gpml:valueType xmlns:gpml="http://www.gplates.org/gplates">gpml:plateId</gpml:valueType>
                </gpml:ConstantValue>
            </gpml:reconstructionPlateId>
            <gpml:unclassifiedGeometry>
                <gpml:ConstantValue>
                    <gpml:value>
                        <gml:OrientableCurve gml:orientation="+">
                            <gml:baseCurve>
                                <gml:LineString>
                                    <gml:posList gml:dimension="2">-55.67837705561179 -72.296661936682568 -55.9393236130662 -71.713212065147957 -56.779860820256324 -68.031359995942623 </gml:posList>
                                </gml:LineString>
                            </gml:baseCurve>
                        </gml:OrientableCurve>
                    </gpml:value>
                    <gpml:valueType xmlns:gml="http://www.opengis.net/gml">gml:OrientableCurve</gpml:valueType>
                </gpml:ConstantValue>
            </gpml:unclassifiedGeometry>
            <gml:name>South of Patagonian Andes</gml:name>
            <gml:validTime>
                <gml:TimePeriod>
                    <gml:begin>
                        <gml:TimeInstant>
                            <gml:timePosition gml:frame="http://gplates.org/TRS/flat">250</gml:timePosition>
                        </gml:TimeInstant>
                    </gml:begin>
                    <gml:end>
                        <gml:TimeInstant>
                            <gml:timePosition gml:frame="http://gplates.org/TRS/flat">0</gml:timePosition>
                        </gml:TimeInstant>
                    </gml:end>
                </gml:TimePeriod>
            </gml:validTime>
        </gpml:UnclassifiedFeature>
    </gml:featureMember>
    <gml:featureMember>
        <gpml:UnclassifiedFeature>
            <gpml:identity>GPlates-a03538c4-cb4b-40f0-b3b1-c05be52559bd</gpml:identity>
            <gpml:revision>GPlates-26eba477-48b6-4feb-80fc-55620b905f08</gpml:revision>
            <gpml:reconstructionPlateId>
                <gpml:ConstantValue>
                    <gpml:value>2579</gpml:value>
                    <gpml:valueType xmlns:gpml="http://www.gplates.org/gplates">gpml:plateId</gpml:valueType>
                </gpml:ConstantValue>
            </gpml:reconstructionPlateId>
            <gpml:unclassifiedGeometry>
                <gpml:ConstantValue>
                    <gpml:value>
                        <gml:OrientableCurve gml:orientation="+">
                            <gml:baseCurve>
                                <gml:LineString>
                                    <gml:posList gml:dimension="2">-55.330685357634351 -73.108364325250221 -54.751461769640471 -74.394846905301151 -54.456945709141536 -74.679606094946578 </gml:posList>
                                </gml:LineString>
                            </gml:baseCurve>
                        </gml:OrientableCurve>
                    </gpml:value>
                    <gpml:valueType xmlns:gml="http://www.opengis.net/gml">gml:OrientableCurve</gpml:valueType>
                </gpml:ConstantValue>
            </gpml:unclassifiedGeometry>
            <gml:name>South of Patagonian Andes</gml:name>
            <gml:validTime>
                <gml:TimePeriod>
                    <gml:begin>
                        <gml:TimeInstant>
                            <gml:timePosition gml:frame="http://gplates.org/TRS/flat">250</gml:timePosition>
                        </gml:TimeInstant>
                    </gml:begin>
                    <gml:end>
                        <gml:TimeInstant>
                            <gml:timePosition gml:frame="http://gplates.org/TRS/flat">0</gml:timePosition>
                        </gml:TimeInstant>
                    </gml:end>
                </gml:TimePeriod>
            </gml:validTime>
        </gpml:UnclassifiedFeature>
    </gml:featureMember>
    <gml:featureMember>
        <gpml:UnclassifiedFeature>
            <gpml:identity>GPlates-ccbf7697-2080-4c37-be3e-54b37a6564a7</gpml:identity>
            <gpml:revision>GPlates-010d9acf-d3ed-48a9-972c-594f9b1a5c1e</gpml:revision>
            <gpml:reconstructionPlateId>
                <gpml:ConstantValue>
                    <gpml:value>2578</gpml:value>
                    <gpml:valueType xmlns:gpml="http://www.gplates.org/gplates">gpml:plateId</gpml:valueType>
                </gpml:ConstantValue>
            </gpml:reconstructionPlateId>
            <gpml:unclassifiedGeometry>
                <gpml:ConstantValue>
                    <gpml:value>
                        <gml:OrientableCurve gml:orientation="+">
                            <gml:baseCurve>
                                <gml:LineString>
                                    <gml:posList gml:dimension="2">-54.010725235769506 -75.098977849386969 -52.897753636948373 -76.092098307192941 </gml:posList>
                                </gml:LineString>
                            </gml:baseCurve>
                        </gml:OrientableCurve>
                    </gpml:value>
                    <gpml:valueType xmlns:gml="http://www.opengis.net/gml">gml:OrientableCurve</gpml:valueType>
                </gpml:ConstantValue>
            </gpml:unclassifiedGeometry>
            <gml:name>Southwest of Patagonian Andes</gml:name>
            <gml:validTime>
                <gml:TimePeriod>
                    <gml:begin>
                        <gml:TimeInstant>
                            <gml:timePosition gml:frame="http://gplates.org/TRS/flat">250</gml:timePosition>
                        </gml:TimeInstant>
                    </gml:begin>
                    <gml:end>
                        <gml:TimeInstant>
                            <gml:timePosition gml:frame="http://gplates.org/TRS/flat">0</gml:timePosition>
                        </gml:TimeInstant>
                    </gml:end>
                </gml:TimePeriod>
            </gml:validTime>
        </gpml:UnclassifiedFeature>
    </gml:featureMember>
    <gml:featureMember>
        <gpml:UnclassifiedFeature>
            <gpml:identity>GPlates-137ab522-4305-4d41-9cfe-15aed1c55714</gpml:identity>
            <gpml:revision>GPlates-b58e1bd4-4a32-490c-b5cf-9ea40db778db</gpml:revision>
            <gpml:reconstructionPlateId>
                <gpml:ConstantValue>
                    <gpml:value>2577</gpml:value>
                    <gpml:valueType xmlns:gpml="http://www.gplates.org/gplates">gpml:plateId</gpml:valueType>
                </gpml:ConstantValue>
            </gpml:reconstructionPlateId>
            <gpml:unclassifiedGeometry>
                <gpml:ConstantValue>
                    <gpml:value>
                        <gml:OrientableCurve gml:orientation="+">
                            <gml:baseCurve>
                                <gml:LineString>
                                    <gml:posList gml:dimension="2">-52.469006720848846 -76.171211995693639 -51.375873289050311 -76.35724303625436 </gml:posList>
                                </gml:LineString>
                            </gml:baseCurve>
                        </gml:OrientableCurve>
                    </gpml:value>
                    <gpml:valueType xmlns:gml="http://www.opengis.net/gml">gml:OrientableCurve</gpml:valueType>
                </gpml:ConstantValue>
            </gpml:unclassifiedGeometry>
            <gml:name>Southwest of Patagonian Andes</gml:name>
            <gml:validTime>
                <gml:TimePeriod>
                    <gml:begin>
                        <gml:TimeInstant>
                            <gml:timePosition gml:frame="http://gplates.org/TRS/flat">250</gml:timePosition>
                        </gml:TimeInstant>
                    </gml:begin>
                    <gml:end>
                        <gml:TimeInstant>
                            <gml:timePosition gml:frame="http://gplates.org/TRS/flat">0</gml:timePosition>
                        </gml:TimeInstant>
                    </gml:end>
                </gml:TimePeriod>
            </gml:validTime>
        </gpml:UnclassifiedFeature>
    </gml:featureMember>
    <gml:featureMember>
        <gpml:UnclassifiedFeature>
            <gpml:identity>GPlates-4e2fb876-4266-4fe7-a0ab-2973a7a866db</gpml:identity>
            <gpml:revision>GPlates-6e04627a-2a00-4802-884d-1cb7d6bc36c7</gpml:revision>
            <gpml:reconstructionPlateId>
                <gpml:ConstantValue>
                    <gpml:value>2576</gpml:value>
                    <gpml:valueType xmlns:gpml="http://www.gplates.org/gplates">gpml:plateId</gpml:valueType>
                </gpml:ConstantValue>
            </gpml:reconstructionPlateId>
            <gpml:unclassifiedGeometry>
                <gpml:ConstantValue>
                    <gpml:value>
                        <gml:OrientableCurve gml:orientation="+">
                            <gml:baseCurve>
                                <gml:LineString>
                                    <gml:posList gml:dimension="2">-51.090455659327965 -76.383853296939535 -50.497138778614449 -76.479508025189872 </gml:posList>
                                </gml:LineString>
                            </gml:baseCurve>
                        </gml:OrientableCurve>
                    </gpml:value>
                    <gpml:valueType xmlns:gml="http://www.opengis.net/gml">gml:OrientableCurve</gpml:valueType>
                </gpml:ConstantValue>
            </gpml:unclassifiedGeometry>
            <gml:name>Southwest of Patagonian Andes</gml:name>
            <gml:validTime>
                <gml:TimePeriod>
                    <gml:begin>
                        <gml:TimeInstant>
                            <gml:timePosition gml:frame="http://gplates.org/TRS/flat">250</gml:timePosition>
                        </gml:TimeInstant>
                    </gml:begin>
                    <gml:end>
                        <gml:TimeInstant>
                            <gml:timePosition gml:frame="http://gplates.org/TRS/flat">0</gml:timePosition>
                        </gml:TimeInstant>
                    </gml:end>
                </gml:TimePeriod>
            </gml:validTime>
        </gpml:UnclassifiedFeature>
    </gml:featureMember>
    <gml:featureMember>
        <gpml:UnclassifiedFeature>
            <gpml:identity>GPlates-f30e9143-f9e0-416f-8be5-6de7de9fb5a7</gpml:identity>
            <gpml:revision>GPlates-cac740ef-bff8-47d9-aeae-152d23ea4787</gpml:revision>
            <gpml:reconstructionPlateId>
                <gpml:ConstantValue>
                    <gpml:value>2575</gpml:value>
                    <gpml:valueType xmlns:gpml="http://www.gplates.org/gplates">gpml:plateId</gpml:valueType>
                </gpml:ConstantValue>
            </gpml:reconstructionPlateId>
            <gpml:unclassifiedGeometry>
                <gpml:ConstantValue>
                    <gpml:value>
                        <gml:OrientableCurve gml:orientation="+">
                            <gml:baseCurve>
                                <gml:LineString>
                                    <gml:posList gml:dimension="2">-50.248635795098487 -76.522549862321142 -50.120444387448451 -76.541925650143639 -49.015431062962811 -76.434316765662913 </gml:posList>
                                </gml:LineString>
                            </gml:baseCurve>
                        </gml:OrientableCurve>
                    </gpml:value>
                    <gpml:valueType xmlns:gml="http://www.opengis.net/gml">gml:OrientableCurve</gpml:valueType>
                </gpml:ConstantValue>
            </gpml:unclassifiedGeometry>
            <gml:name>west of Patagonian Andes</gml:name>
            <gml:validTime>
                <gml:TimePeriod>
                    <gml:begin>
                        <gml:TimeInstant>
                            <gml:timePosition gml:frame="http://gplates.org/TRS/flat">250</gml:timePosition>
                        </gml:TimeInstant>
                    </gml:begin>
                    <gml:end>
                        <gml:TimeInstant>
                            <gml:timePosition gml:frame="http://gplates.org/TRS/flat">0</gml:timePosition>
                        </gml:TimeInstant>
                    </gml:end>
                </gml:TimePeriod>
            </gml:validTime>
        </gpml:UnclassifiedFeature>
    </gml:featureMember>
    <gml:featureMember>
        <gpml:UnclassifiedFeature>
            <gpml:identity>GPlates-165c2d7f-d2ab-47c9-a040-4f5203a8b6c8</gpml:identity>
            <gpml:revision>GPlates-9c983326-5f38-4e8a-98eb-6edc3c24f029</gpml:revision>
            <gpml:reconstructionPlateId>
                <gpml:ConstantValue>
                    <gpml:value>2552</gpml:value>
                    <gpml:valueType xmlns:gpml="http://www.gplates.org/gplates">gpml:plateId</gpml:valueType>
                </gpml:ConstantValue>
            </gpml:reconstructionPlateId>
            <gpml:unclassifiedGeometry>
                <gpml:ConstantValue>
                    <gpml:value>
                        <gml:OrientableCurve gml:orientation="+">
                            <gml:baseCurve>
                                <gml:LineString>
                                    <gml:posList gml:dimension="2">-9.3645993135258578 -76.136035104329807 -9.2240214412884391 -76.297143724729821 -9.074395394986718 -76.380386392141574 -8.8566380194181669 -76.40255551755358 -8.6792082709593981 -76.452631975670883 -8.3696834711571864 -76.593293755785496 -8.1821717217493024 -76.691590985521358 </gml:posList>
                                </gml:LineString>
                            </gml:baseCurve>
                        </gml:OrientableCurve>
                    </gpml:value>
                    <gpml:valueType xmlns:gml="http://www.opengis.net/gml">gml:OrientableCurve</gpml:valueType>
                </gpml:ConstantValue>
            </gpml:unclassifiedGeometry>
            <gml:name>Subandes</gml:name>
            <gml:validTime>
                <gml:TimePeriod>
                    <gml:begin>
                        <gml:TimeInstant>
                            <gml:timePosition gml:frame="http://gplates.org/TRS/flat">250</gml:timePosition>
                        </gml:TimeInstant>
                    </gml:begin>
                    <gml:end>
                        <gml:TimeInstant>
                            <gml:timePosition gml:frame="http://gplates.org/TRS/flat">0</gml:timePosition>
                        </gml:TimeInstant>
                    </gml:end>
                </gml:TimePeriod>
            </gml:validTime>
        </gpml:UnclassifiedFeature>
    </gml:featureMember>
    <gml:featureMember>
        <gpml:UnclassifiedFeature>
            <gpml:identity>GPlates-fa6a9d93-3726-405c-958c-0fa09be8648c</gpml:identity>
            <gpml:revision>GPlates-28658e04-e8b1-46ff-b376-708423038f23</gpml:revision>
            <gpml:reconstructionPlateId>
                <gpml:ConstantValue>
                    <gpml:value>2553</gpml:value>
                    <gpml:valueType xmlns:gpml="http://www.gplates.org/gplates">gpml:plateId</gpml:valueType>
                </gpml:ConstantValue>
            </gpml:reconstructionPlateId>
            <gpml:unclassifiedGeometry>
                <gpml:ConstantValue>
                    <gpml:value>
                        <gml:OrientableCurve gml:orientation="+">
                            <gml:baseCurve>
                                <gml:LineString>
                                    <gml:posList gml:dimension="2">-8.1732650899078649 -76.697037327057075 -7.9701571917879583 -76.759703185717726 -7.8119540145410191 -76.869822309399453 -7.5133242639135167 -76.938162263053741 -7.3785961498359445 -77.058286561405637 -7.1573322518037026 -77.141105788726975 -6.6674842886112309 -77.155213131482384 -6.4775416547357185 -77.185942819164694 -6.2234664559416304 -77.235937468874269 -5.9028654910850999 -77.397700194134572 -5.6573794200212415 -77.601003165499378 -5.4113738157078668 -77.844544092142598 -5.3429557691100449 -78.003575178783308 -5.3057765474820702 -78.117156858000612 -5.230549266961118 -78.282887172466999 </gml:posList>
                                </gml:LineString>
                            </gml:baseCurve>
                        </gml:OrientableCurve>
                    </gpml:value>
                    <gpml:valueType xmlns:gml="http://www.opengis.net/gml">gml:OrientableCurve</gpml:valueType>
                </gpml:ConstantValue>
            </gpml:unclassifiedGeometry>
            <gml:name>Subandes</gml:name>
            <gml:validTime>
                <gml:TimePeriod>
                    <gml:begin>
                        <gml:TimeInstant>
                            <gml:timePosition gml:frame="http://gplates.org/TRS/flat">250</gml:timePosition>
                        </gml:TimeInstant>
                    </gml:begin>
                    <gml:end>
                        <gml:TimeInstant>
                            <gml:timePosition gml:frame="http://gplates.org/TRS/flat">0</gml:timePosition>
                        </gml:TimeInstant>
                    </gml:end>
                </gml:TimePeriod>
            </gml:validTime>
        </gpml:UnclassifiedFeature>
    </gml:featureMember>
    <gml:featureMember>
        <gpml:UnclassifiedFeature>
            <gpml:identity>GPlates-155df6c3-a63b-44eb-9f56-f7b5e10c7133</gpml:identity>
            <gpml:revision>GPlates-a47eb5cc-4d3d-422e-8fa7-dfb2a20c46b2</gpml:revision>
            <gpml:reconstructionPlateId>
                <gpml:ConstantValue>
                    <gpml:value>2554</gpml:value>
                    <gpml:valueType xmlns:gpml="http://www.gplates.org/gplates">gpml:plateId</gpml:valueType>
                </gpml:ConstantValue>
            </gpml:reconstructionPlateId>
            <gpml:unclassifiedGeometry>
                <gpml:ConstantValue>
                    <gpml:value>
                        <gml:OrientableCurve gml:orientation="+">
                            <gml:baseCurve>
                                <gml:LineString>
                                    <gml:posList gml:dimension="2">-9.4389810209364651 -76.596410773349774 -9.2923775806366038 -76.745245446645598 -9.1306062720112351 -76.880085050179389 -8.971367278745749 -77.068238427405277 -8.8346314466617208 -77.225907707975182 -8.7236216555705592 -77.318941415832441 -8.6301729459248264 -77.377010523588623 </gml:posList>
                                </gml:LineString>
                            </gml:baseCurve>
                        </gml:OrientableCurve>
                    </gpml:value>
                    <gpml:valueType xmlns:gml="http://www.opengis.net/gml">gml:OrientableCurve</gpml:valueType>
                </gpml:ConstantValue>
            </gpml:unclassifiedGeometry>
            <gml:name>Eastern Cordillera</gml:name>
            <gml:validTime>
                <gml:TimePeriod>
                    <gml:begin>
                        <gml:TimeInstant>
                            <gml:timePosition gml:frame="http://gplates.org/TRS/flat">250</gml:timePosition>
                        </gml:TimeInstant>
                    </gml:begin>
                    <gml:end>
                        <gml:TimeInstant>
                            <gml:timePosition gml:frame="http://gplates.org/TRS/flat">0</gml:timePosition>
                        </gml:TimeInstant>
                    </gml:end>
                </gml:TimePeriod>
            </gml:validTime>
        </gpml:UnclassifiedFeature>
    </gml:featureMember>
    <gml:featureMember>
        <gpml:UnclassifiedFeature>
            <gpml:identity>GPlates-7447309d-877f-4bfe-bd76-b96f57483827</gpml:identity>
            <gpml:revision>GPlates-9d508030-d771-4ba2-9248-916da390ffaa</gpml:revision>
            <gpml:reconstructionPlateId>
                <gpml:ConstantValue>
                    <gpml:value>2559</gpml:value>
                    <gpml:valueType xmlns:gpml="http://www.gplates.org/gplates">gpml:plateId</gpml:valueType>
                </gpml:ConstantValue>
            </gpml:reconstructionPlateId>
            <gpml:unclassifiedGeometry>
                <gpml:ConstantValue>
                    <gpml:value>
                        <gpml:TopologicalLine>
                            <gpml:section>
                                <gpml:TopologicalLineSection>
                                    <gpml:sourceGeometry>
                                        <gpml:PropertyDelegate>
                                            <gpml:targetFeature>GPlates-552afff3-5e36-44a7-8a27-21704dfc01fa</gpml:targetFeature>
                                            <gpml:targetProperty xmlns:gpml="http://www.gplates.org/gplates">gpml:unclassifiedGeometry</gpml:targetProperty>
                                            <gpml:valueType xmlns:gml="http://www.opengis.net/gml">gml:LineString</gpml:valueType>
                                        </gpml:PropertyDelegate>
                                    </gpml:sourceGeometry>
                                    <gpml:reverseOrder>false</gpml:reverseOrder>
                                </gpml:TopologicalLineSection>
                            </gpml:section>
                            <gpml:section>
                                <gpml:TopologicalLineSection>
                                    <gpml:sourceGeometry>
                                        <gpml:PropertyDelegate>
                                            <gpml:targetFeature>GPlates-155df6c3-a63b-44eb-9f56-f7b5e10c7133</gpml:targetFeature>
                                            <gpml:targetProperty xmlns:gpml="http://www.gplates.org/gplates">gpml:unclassifiedGeometry</gpml:targetProperty>
                                            <gpml:valueType xmlns:gml="http://www.opengis.net/gml">gml:LineString</gpml:valueType>
                                        </gpml:PropertyDelegate>
                                    </gpml:sourceGeometry>
                                    <gpml:reverseOrder>true</gpml:reverseOrder>
                                </gpml:TopologicalLineSection>
                            </gpml:section>
                            <gpml:section>
                                <gpml:TopologicalLineSection>
                                    <gpml:sourceGeometry>
                                        <gpml:PropertyDelegate>
                                            <gpml:targetFeature>GPlates-abcadc3d-a0c3-4d73-8575-529300391932</gpml:targetFeature>
                                            <gpml:targetProperty xmlns:gpml="http://www.gplates.org/gplates">gpml:unclassifiedGeometry</gpml:targetProperty>
                                            <gpml:valueType xmlns:gml="http://www.opengis.net/gml">gml:LineString</gpml:valueType>
                                        </gpml:PropertyDelegate>
                                    </gpml:sourceGeometry>
                                    <gpml:reverseOrder>false</gpml:reverseOrder>
                                </gpml:TopologicalLineSection>
                            </gpml:section>
                            <gpml:section>
                                <gpml:TopologicalLineSection>
                                    <gpml:sourceGeometry>
                                        <gpml:PropertyDelegate>
                                            <gpml:targetFeature>GPlates-3357f236-b37d-4c71-90a0-a42c87f793a2</gpml:targetFeature>
                                            <gpml:targetProperty xmlns:gpml="http://www.gplates.org/gplates">gpml:unclassifiedGeometry</gpml:targetProperty>
                                            <gpml:valueType xmlns:gml="http://www.opengis.net/gml">gml:LineString</gpml:valueType>
                                        </gpml:PropertyDelegate>
                                    </gpml:sourceGeometry>
                                    <gpml:reverseOrder>false</gpml:reverseOrder>
                                </gpml:TopologicalLineSection>
                            </gpml:section>
                            <gpml:section>
                                <gpml:TopologicalLineSection>
                                    <gpml:sourceGeometry>
                                        <gpml:PropertyDelegate>
                                            <gpml:targetFeature>GPlates-3f733a0c-5868-4061-b5cd-ef2bbfaea4ff</gpml:targetFeature>
                                            <gpml:targetProperty xmlns:gpml="http://www.gplates.org/gplates">gpml:unclassifiedGeometry</gpml:targetProperty>
                                            <gpml:valueType xmlns:gml="http://www.opengis.net/gml">gml:LineString</gpml:valueType>
                                        </gpml:PropertyDelegate>
                                    </gpml:sourceGeometry>
                                    <gpml:reverseOrder>false</gpml:reverseOrder>
                                </gpml:TopologicalLineSection>
                            </gpml:section>
                            <gpml:section>
                                <gpml:TopologicalLineSection>
                                    <gpml:sourceGeometry>
                                        <gpml:PropertyDelegate>
                                            <gpml:targetFeature>GPlates-60513e4a-1333-4a00-ae28-57119de6cffa</gpml:targetFeature>
                                            <gpml:targetProperty xmlns:gpml="http://www.gplates.org/gplates">gpml:unclassifiedGeometry</gpml:targetProperty>
                                            <gpml:valueType xmlns:gml="http://www.opengis.net/gml">gml:LineString</gpml:valueType>
                                        </gpml:PropertyDelegate>
                                    </gpml:sourceGeometry>
                                    <gpml:reverseOrder>false</gpml:reverseOrder>
                                </gpml:TopologicalLineSection>
                            </gpml:section>
                            <gpml:section>
                                <gpml:TopologicalLineSection>
                                    <gpml:sourceGeometry>
                                        <gpml:PropertyDelegate>
                                            <gpml:targetFeature>GPlates-446c029e-89c0-43d9-9809-8f60717f1587</gpml:targetFeature>
                                            <gpml:targetProperty xmlns:gpml="http://www.gplates.org/gplates">gpml:unclassifiedGeometry</gpml:targetProperty>
                                            <gpml:valueType xmlns:gml="http://www.opengis.net/gml">gml:LineString</gpml:valueType>
                                        </gpml:PropertyDelegate>
                                    </gpml:sourceGeometry>
                                    <gpml:reverseOrder>false</gpml:reverseOrder>
                                </gpml:TopologicalLineSection>
                            </gpml:section>
                            <gpml:section>
                                <gpml:TopologicalLineSection>
                                    <gpml:sourceGeometry>
                                        <gpml:PropertyDelegate>
                                            <gpml:targetFeature>GPlates-e8b4e5f0-54cf-4ac2-88ed-20fbb97f6533</gpml:targetFeature>
                                            <gpml:targetProperty xmlns:gpml="http://www.gplates.org/gplates">gpml:unclassifiedGeometry</gpml:targetProperty>
                                            <gpml:valueType xmlns:gml="http://www.opengis.net/gml">gml:LineString</gpml:valueType>
                                        </gpml:PropertyDelegate>
                                    </gpml:sourceGeometry>
                                    <gpml:reverseOrder>false</gpml:reverseOrder>
                                </gpml:TopologicalLineSection>
                            </gpml:section>
                            <gpml:section>
                                <gpml:TopologicalLineSection>
                                    <gpml:sourceGeometry>
                                        <gpml:PropertyDelegate>
                                            <gpml:targetFeature>GPlates-3e4e71cc-768f-49ec-9e3c-8ca9eff4e193</gpml:targetFeature>
                                            <gpml:targetProperty xmlns:gpml="http://www.gplates.org/gplates">gpml:unclassifiedGeometry</gpml:targetProperty>
                                            <gpml:valueType xmlns:gml="http://www.opengis.net/gml">gml:LineString</gpml:valueType>
                                        </gpml:PropertyDelegate>
                                    </gpml:sourceGeometry>
                                    <gpml:reverseOrder>false</gpml:reverseOrder>
                                </gpml:TopologicalLineSection>
                            </gpml:section>
                            <gpml:section>
                                <gpml:TopologicalLineSection>
                                    <gpml:sourceGeometry>
                                        <gpml:PropertyDelegate>
                                            <gpml:targetFeature>GPlates-13ef923a-75a3-446b-b8a4-59c5767e12c5</gpml:targetFeature>
                                            <gpml:targetProperty xmlns:gpml="http://www.gplates.org/gplates">gpml:unclassifiedGeometry</gpml:targetProperty>
                                            <gpml:valueType xmlns:gml="http://www.opengis.net/gml">gml:LineString</gpml:valueType>
                                        </gpml:PropertyDelegate>
                                    </gpml:sourceGeometry>
                                    <gpml:reverseOrder>true</gpml:reverseOrder>
                                </gpml:TopologicalLineSection>
                            </gpml:section>
                            <gpml:section>
                                <gpml:TopologicalLineSection>
                                    <gpml:sourceGeometry>
                                        <gpml:PropertyDelegate>
                                            <gpml:targetFeature>GPlates-29a751e0-ab5c-4c89-a793-c90976616be3</gpml:targetFeature>
                                            <gpml:targetProperty xmlns:gpml="http://www.gplates.org/gplates">gpml:unclassifiedGeometry</gpml:targetProperty>
                                            <gpml:valueType xmlns:gml="http://www.opengis.net/gml">gml:LineString</gpml:valueType>
                                        </gpml:PropertyDelegate>
                                    </gpml:sourceGeometry>
                                    <gpml:reverseOrder>false</gpml:reverseOrder>
                                </gpml:TopologicalLineSection>
                            </gpml:section>
                            <gpml:section>
                                <gpml:TopologicalLineSection>
                                    <gpml:sourceGeometry>
                                        <gpml:PropertyDelegate>
                                            <gpml:targetFeature>GPlates-347c9d8c-f454-4cf1-b7bb-0ac1eb65e18b</gpml:targetFeature>
                                            <gpml:targetProperty xmlns:gpml="http://www.gplates.org/gplates">gpml:unclassifiedGeometry</gpml:targetProperty>
                                            <gpml:valueType xmlns:gml="http://www.opengis.net/gml">gml:LineString</gpml:valueType>
                                        </gpml:PropertyDelegate>
                                    </gpml:sourceGeometry>
                                    <gpml:reverseOrder>false</gpml:reverseOrder>
                                </gpml:TopologicalLineSection>
                            </gpml:section>
                        </gpml:TopologicalLine>
                    </gpml:value>
                    <gpml:valueType xmlns:gpml="http://www.gplates.org/gplates">gpml:TopologicalLine</gpml:valueType>
                </gpml:ConstantValue>
            </gpml:unclassifiedGeometry>
            <gml:name>Eastern Cordillera</gml:name>
            <gml:validTime>
                <gml:TimePeriod>
                    <gml:begin>
                        <gml:TimeInstant>
                            <gml:timePosition gml:frame="http://gplates.org/TRS/flat">250</gml:timePosition>
                        </gml:TimeInstant>
                    </gml:begin>
                    <gml:end>
                        <gml:TimeInstant>
                            <gml:timePosition gml:frame="http://gplates.org/TRS/flat">0</gml:timePosition>
                        </gml:TimeInstant>
                    </gml:end>
                </gml:TimePeriod>
            </gml:validTime>
        </gpml:UnclassifiedFeature>
    </gml:featureMember>
    <gml:featureMember>
        <gpml:UnclassifiedFeature>
            <gpml:identity>GPlates-fbee3819-370b-4e16-b035-499a29c5662a</gpml:identity>
            <gpml:revision>GPlates-a895c1eb-cd3f-4452-ba4e-1db57b16e438</gpml:revision>
            <gpml:reconstructionPlateId>
                <gpml:ConstantValue>
                    <gpml:value>2555</gpml:value>
                    <gpml:valueType xmlns:gpml="http://www.gplates.org/gplates">gpml:plateId</gpml:valueType>
                </gpml:ConstantValue>
            </gpml:reconstructionPlateId>
            <gpml:unclassifiedGeometry>
                <gpml:ConstantValue>
                    <gpml:value>
                        <gml:OrientableCurve gml:orientation="+">
                            <gml:baseCurve>
                                <gml:LineString>
                                    <gml:posList gml:dimension="2">-9.6872580881237678 -80.196783847318002 -10.488112441565773 -79.736197819936635 -11.212535792978837 -79.294780182290339 </gml:posList>
                                </gml:LineString>
                            </gml:baseCurve>
                        </gml:OrientableCurve>
                    </gpml:value>
                    <gpml:valueType xmlns:gml="http://www.opengis.net/gml">gml:OrientableCurve</gpml:valueType>
                </gpml:ConstantValue>
            </gpml:unclassifiedGeometry>
            <gml:name>Southwest of Eastern Cordillera</gml:name>
            <gml:validTime>
                <gml:TimePeriod>
                    <gml:begin>
                        <gml:TimeInstant>
                            <gml:timePosition gml:frame="http://gplates.org/TRS/flat">250</gml:timePosition>
                        </gml:TimeInstant>
                    </gml:begin>
                    <gml:end>
                        <gml:TimeInstant>
                            <gml:timePosition gml:frame="http://gplates.org/TRS/flat">0</gml:timePosition>
                        </gml:TimeInstant>
                    </gml:end>
                </gml:TimePeriod>
            </gml:validTime>
        </gpml:UnclassifiedFeature>
    </gml:featureMember>
    <gml:featureMember>
        <gpml:UnclassifiedFeature>
            <gpml:identity>GPlates-87d88600-b471-437a-afde-be6e53252e64</gpml:identity>
            <gpml:revision>GPlates-b60c4741-2ced-4bab-847e-32761b2d6010</gpml:revision>
            <gpml:reconstructionPlateId>
                <gpml:ConstantValue>
                    <gpml:value>2574</gpml:value>
                    <gpml:valueType xmlns:gpml="http://www.gplates.org/gplates">gpml:plateId</gpml:valueType>
                </gpml:ConstantValue>
            </gpml:reconstructionPlateId>
            <gpml:unclassifiedGeometry>
                <gpml:ConstantValue>
                    <gpml:value>
                        <gml:OrientableCurve gml:orientation="+">
                            <gml:baseCurve>
                                <gml:LineString>
                                    <gml:posList gml:dimension="2">-19.572125358164271 -71.343526632082444 -20.018290868486716 -71.210092433823718 </gml:posList>
                                </gml:LineString>
                            </gml:baseCurve>
                        </gml:OrientableCurve>
                    </gpml:value>
                    <gpml:valueType xmlns:gml="http://www.opengis.net/gml">gml:OrientableCurve</gpml:valueType>
                </gpml:ConstantValue>
            </gpml:unclassifiedGeometry>
            <gml:name>Trench1 west of altiplano</gml:name>
            <gml:validTime>
                <gml:TimePeriod>
                    <gml:begin>
                        <gml:TimeInstant>
                            <gml:timePosition gml:frame="http://gplates.org/TRS/flat">250</gml:timePosition>
                        </gml:TimeInstant>
                    </gml:begin>
                    <gml:end>
                        <gml:TimeInstant>
                            <gml:timePosition gml:frame="http://gplates.org/TRS/flat">0</gml:timePosition>
                        </gml:TimeInstant>
                    </gml:end>
                </gml:TimePeriod>
            </gml:validTime>
        </gpml:UnclassifiedFeature>
    </gml:featureMember>
    <gml:featureMember>
        <gpml:UnclassifiedFeature>
            <gpml:identity>GPlates-e64cfcb5-c762-470b-9b00-4efe723e05f6</gpml:identity>
            <gpml:revision>GPlates-145ec306-14bc-4f41-b8c8-d7b35b1a3ee5</gpml:revision>
            <gpml:reconstructionPlateId>
                <gpml:ConstantValue>
                    <gpml:value>2573</gpml:value>
                    <gpml:valueType xmlns:gpml="http://www.gplates.org/gplates">gpml:plateId</gpml:valueType>
                </gpml:ConstantValue>
            </gpml:reconstructionPlateId>
            <gpml:unclassifiedGeometry>
                <gpml:ConstantValue>
                    <gpml:value>
                        <gml:OrientableCurve gml:orientation="+">
                            <gml:baseCurve>
                                <gml:LineString>
                                    <gml:posList gml:dimension="2">-18.71555903416089 -71.952492796479689 -19.396129514771477 -71.448505542751406 </gml:posList>
                                </gml:LineString>
                            </gml:baseCurve>
                        </gml:OrientableCurve>
                    </gpml:value>
                    <gpml:valueType xmlns:gml="http://www.opengis.net/gml">gml:OrientableCurve</gpml:valueType>
                </gpml:ConstantValue>
            </gpml:unclassifiedGeometry>
            <gml:name>Trench0 west of altiplano</gml:name>
            <gml:validTime>
                <gml:TimePeriod>
                    <gml:begin>
                        <gml:TimeInstant>
                            <gml:timePosition gml:frame="http://gplates.org/TRS/flat">250</gml:timePosition>
                        </gml:TimeInstant>
                    </gml:begin>
                    <gml:end>
                        <gml:TimeInstant>
                            <gml:timePosition gml:frame="http://gplates.org/TRS/flat">0</gml:timePosition>
                        </gml:TimeInstant>
                    </gml:end>
                </gml:TimePeriod>
            </gml:validTime>
        </gpml:UnclassifiedFeature>
    </gml:featureMember>
    <gml:featureMember>
        <gpml:UnclassifiedFeature>
            <gpml:identity>GPlates-a05bde8b-95cf-4d13-b868-61674a892367</gpml:identity>
            <gpml:revision>GPlates-b690edca-21d3-4f59-bcfd-db9dccf30004</gpml:revision>
            <gpml:reconstructionPlateId>
                <gpml:ConstantValue>
                    <gpml:value>2563</gpml:value>
                    <gpml:valueType xmlns:gpml="http://www.gplates.org/gplates">gpml:plateId</gpml:valueType>
                </gpml:ConstantValue>
            </gpml:reconstructionPlateId>
            <gpml:unclassifiedGeometry>
                <gpml:ConstantValue>
                    <gpml:value>
                        <gpml:TopologicalLine>
                            <gpml:section>
                                <gpml:TopologicalLineSection>
                                    <gpml:sourceGeometry>
                                        <gpml:PropertyDelegate>
                                            <gpml:targetFeature>GPlates-7034f634-2962-4e8a-9837-fe84208df30f</gpml:targetFeature>
                                            <gpml:targetProperty xmlns:gpml="http://www.gplates.org/gplates">gpml:unclassifiedGeometry</gpml:targetProperty>
                                            <gpml:valueType xmlns:gml="http://www.opengis.net/gml">gml:LineString</gpml:valueType>
                                        </gpml:PropertyDelegate>
                                    </gpml:sourceGeometry>
                                    <gpml:reverseOrder>true</gpml:reverseOrder>
                                </gpml:TopologicalLineSection>
                            </gpml:section>
                            <gpml:section>
                                <gpml:TopologicalLineSection>
                                    <gpml:sourceGeometry>
                                        <gpml:PropertyDelegate>
                                            <gpml:targetFeature>GPlates-fbee3819-370b-4e16-b035-499a29c5662a</gpml:targetFeature>
                                            <gpml:targetProperty xmlns:gpml="http://www.gplates.org/gplates">gpml:unclassifiedGeometry</gpml:targetProperty>
                                            <gpml:valueType xmlns:gml="http://www.opengis.net/gml">gml:LineString</gpml:valueType>
                                        </gpml:PropertyDelegate>
                                    </gpml:sourceGeometry>
                                    <gpml:reverseOrder>false</gpml:reverseOrder>
                                </gpml:TopologicalLineSection>
                            </gpml:section>
                            <gpml:section>
                                <gpml:TopologicalLineSection>
                                    <gpml:sourceGeometry>
                                        <gpml:PropertyDelegate>
                                            <gpml:targetFeature>GPlates-d2d56b06-384d-4695-a233-53cae6933e88</gpml:targetFeature>
                                            <gpml:targetProperty xmlns:gpml="http://www.gplates.org/gplates">gpml:unclassifiedGeometry</gpml:targetProperty>
                                            <gpml:valueType xmlns:gml="http://www.opengis.net/gml">gml:LineString</gpml:valueType>
                                        </gpml:PropertyDelegate>
                                    </gpml:sourceGeometry>
                                    <gpml:reverseOrder>true</gpml:reverseOrder>
                                </gpml:TopologicalLineSection>
                            </gpml:section>
                            <gpml:section>
                                <gpml:TopologicalLineSection>
                                    <gpml:sourceGeometry>
                                        <gpml:PropertyDelegate>
                                            <gpml:targetFeature>GPlates-e632fcb8-1c58-4681-8b77-3d66109fa6bd</gpml:targetFeature>
                                            <gpml:targetProperty xmlns:gpml="http://www.gplates.org/gplates">gpml:unclassifiedGeometry</gpml:targetProperty>
                                            <gpml:valueType xmlns:gml="http://www.opengis.net/gml">gml:LineString</gpml:valueType>
                                        </gpml:PropertyDelegate>
                                    </gpml:sourceGeometry>
                                    <gpml:reverseOrder>true</gpml:reverseOrder>
                                </gpml:TopologicalLineSection>
                            </gpml:section>
                            <gpml:section>
                                <gpml:TopologicalLineSection>
                                    <gpml:sourceGeometry>
                                        <gpml:PropertyDelegate>
                                            <gpml:targetFeature>GPlates-0c641c5b-a01c-4529-8435-260c10006328</gpml:targetFeature>
                                            <gpml:targetProperty xmlns:gpml="http://www.gplates.org/gplates">gpml:unclassifiedGeometry</gpml:targetProperty>
                                            <gpml:valueType xmlns:gml="http://www.opengis.net/gml">gml:LineString</gpml:valueType>
                                        </gpml:PropertyDelegate>
                                    </gpml:sourceGeometry>
                                    <gpml:reverseOrder>true</gpml:reverseOrder>
                                </gpml:TopologicalLineSection>
                            </gpml:section>
                            <gpml:section>
                                <gpml:TopologicalLineSection>
                                    <gpml:sourceGeometry>
                                        <gpml:PropertyDelegate>
                                            <gpml:targetFeature>GPlates-e64cfcb5-c762-470b-9b00-4efe723e05f6</gpml:targetFeature>
                                            <gpml:targetProperty xmlns:gpml="http://www.gplates.org/gplates">gpml:unclassifiedGeometry</gpml:targetProperty>
                                            <gpml:valueType xmlns:gml="http://www.opengis.net/gml">gml:LineString</gpml:valueType>
                                        </gpml:PropertyDelegate>
                                    </gpml:sourceGeometry>
                                    <gpml:reverseOrder>false</gpml:reverseOrder>
                                </gpml:TopologicalLineSection>
                            </gpml:section>
                            <gpml:section>
                                <gpml:TopologicalLineSection>
                                    <gpml:sourceGeometry>
                                        <gpml:PropertyDelegate>
                                            <gpml:targetFeature>GPlates-87d88600-b471-437a-afde-be6e53252e64</gpml:targetFeature>
                                            <gpml:targetProperty xmlns:gpml="http://www.gplates.org/gplates">gpml:unclassifiedGeometry</gpml:targetProperty>
                                            <gpml:valueType xmlns:gml="http://www.opengis.net/gml">gml:LineString</gpml:valueType>
                                        </gpml:PropertyDelegate>
                                    </gpml:sourceGeometry>
                                    <gpml:reverseOrder>false</gpml:reverseOrder>
                                </gpml:TopologicalLineSection>
                            </gpml:section>
                            <gpml:section>
                                <gpml:TopologicalLineSection>
                                    <gpml:sourceGeometry>
                                        <gpml:PropertyDelegate>
                                            <gpml:targetFeature>GPlates-27407637-78f7-4275-83e0-dafa2ce96a01</gpml:targetFeature>
                                            <gpml:targetProperty xmlns:gpml="http://www.gplates.org/gplates">gpml:unclassifiedGeometry</gpml:targetProperty>
                                            <gpml:valueType xmlns:gml="http://www.opengis.net/gml">gml:LineString</gpml:valueType>
                                        </gpml:PropertyDelegate>
                                    </gpml:sourceGeometry>
                                    <gpml:reverseOrder>true</gpml:reverseOrder>
                                </gpml:TopologicalLineSection>
                            </gpml:section>
                            <gpml:section>
                                <gpml:TopologicalLineSection>
                                    <gpml:sourceGeometry>
                                        <gpml:PropertyDelegate>
                                            <gpml:targetFeature>GPlates-c780936c-be61-4b77-880c-46b6043af676</gpml:targetFeature>
                                            <gpml:targetProperty xmlns:gpml="http://www.gplates.org/gplates">gpml:unclassifiedGeometry</gpml:targetProperty>
                                            <gpml:valueType xmlns:gml="http://www.opengis.net/gml">gml:LineString</gpml:valueType>
                                        </gpml:PropertyDelegate>
                                    </gpml:sourceGeometry>
                                    <gpml:reverseOrder>true</gpml:reverseOrder>
                                </gpml:TopologicalLineSection>
                            </gpml:section>
                            <gpml:section>
                                <gpml:TopologicalLineSection>
                                    <gpml:sourceGeometry>
                                        <gpml:PropertyDelegate>
                                            <gpml:targetFeature>GPlates-155ef524-845a-4692-a356-821ec148a636</gpml:targetFeature>
                                            <gpml:targetProperty xmlns:gpml="http://www.gplates.org/gplates">gpml:unclassifiedGeometry</gpml:targetProperty>
                                            <gpml:valueType xmlns:gml="http://www.opengis.net/gml">gml:LineString</gpml:valueType>
                                        </gpml:PropertyDelegate>
                                    </gpml:sourceGeometry>
                                    <gpml:reverseOrder>true</gpml:reverseOrder>
                                </gpml:TopologicalLineSection>
                            </gpml:section>
                            <gpml:section>
                                <gpml:TopologicalLineSection>
                                    <gpml:sourceGeometry>
                                        <gpml:PropertyDelegate>
                                            <gpml:targetFeature>GPlates-28b244fa-b444-4422-a28b-f2a9a6953563</gpml:targetFeature>
                                            <gpml:targetProperty xmlns:gpml="http://www.gplates.org/gplates">gpml:unclassifiedGeometry</gpml:targetProperty>
                                            <gpml:valueType xmlns:gml="http://www.opengis.net/gml">gml:LineString</gpml:valueType>
                                        </gpml:PropertyDelegate>
                                    </gpml:sourceGeometry>
                                    <gpml:reverseOrder>true</gpml:reverseOrder>
                                </gpml:TopologicalLineSection>
                            </gpml:section>
                            <gpml:section>
                                <gpml:TopologicalLineSection>
                                    <gpml:sourceGeometry>
                                        <gpml:PropertyDelegate>
                                            <gpml:targetFeature>GPlates-89b23679-5a04-42d2-8801-642fc1ca4571</gpml:targetFeature>
                                            <gpml:targetProperty xmlns:gpml="http://www.gplates.org/gplates">gpml:unclassifiedGeometry</gpml:targetProperty>
                                            <gpml:valueType xmlns:gml="http://www.opengis.net/gml">gml:LineString</gpml:valueType>
                                        </gpml:PropertyDelegate>
                                    </gpml:sourceGeometry>
                                    <gpml:reverseOrder>true</gpml:reverseOrder>
                                </gpml:TopologicalLineSection>
                            </gpml:section>
                            <gpml:section>
                                <gpml:TopologicalLineSection>
                                    <gpml:sourceGeometry>
                                        <gpml:PropertyDelegate>
                                            <gpml:targetFeature>GPlates-98389926-0ce0-494d-ad7b-e7b2caa5e6d3</gpml:targetFeature>
                                            <gpml:targetProperty xmlns:gpml="http://www.gplates.org/gplates">gpml:unclassifiedGeometry</gpml:targetProperty>
                                            <gpml:valueType xmlns:gml="http://www.opengis.net/gml">gml:LineString</gpml:valueType>
                                        </gpml:PropertyDelegate>
                                    </gpml:sourceGeometry>
                                    <gpml:reverseOrder>false</gpml:reverseOrder>
                                </gpml:TopologicalLineSection>
                            </gpml:section>
                            <gpml:section>
                                <gpml:TopologicalLineSection>
                                    <gpml:sourceGeometry>
                                        <gpml:PropertyDelegate>
                                            <gpml:targetFeature>GPlates-8f21779f-7c7f-4cb2-a80a-7a1ea6feab1a</gpml:targetFeature>
                                            <gpml:targetProperty xmlns:gpml="http://www.gplates.org/gplates">gpml:unclassifiedGeometry</gpml:targetProperty>
                                            <gpml:valueType xmlns:gml="http://www.opengis.net/gml">gml:LineString</gpml:valueType>
                                        </gpml:PropertyDelegate>
                                    </gpml:sourceGeometry>
                                    <gpml:reverseOrder>false</gpml:reverseOrder>
                                </gpml:TopologicalLineSection>
                            </gpml:section>
                            <gpml:section>
                                <gpml:TopologicalLineSection>
                                    <gpml:sourceGeometry>
                                        <gpml:PropertyDelegate>
                                            <gpml:targetFeature>GPlates-f86aa382-2cc9-4f40-8d7b-745e4dd0526d</gpml:targetFeature>
                                            <gpml:targetProperty xmlns:gpml="http://www.gplates.org/gplates">gpml:unclassifiedGeometry</gpml:targetProperty>
                                            <gpml:valueType xmlns:gml="http://www.opengis.net/gml">gml:LineString</gpml:valueType>
                                        </gpml:PropertyDelegate>
                                    </gpml:sourceGeometry>
                                    <gpml:reverseOrder>true</gpml:reverseOrder>
                                </gpml:TopologicalLineSection>
                            </gpml:section>
                            <gpml:section>
                                <gpml:TopologicalLineSection>
                                    <gpml:sourceGeometry>
                                        <gpml:PropertyDelegate>
                                            <gpml:targetFeature>GPlates-f30e9143-f9e0-416f-8be5-6de7de9fb5a7</gpml:targetFeature>
                                            <gpml:targetProperty xmlns:gpml="http://www.gplates.org/gplates">gpml:unclassifiedGeometry</gpml:targetProperty>
                                            <gpml:valueType xmlns:gml="http://www.opengis.net/gml">gml:LineString</gpml:valueType>
                                        </gpml:PropertyDelegate>
                                    </gpml:sourceGeometry>
                                    <gpml:reverseOrder>true</gpml:reverseOrder>
                                </gpml:TopologicalLineSection>
                            </gpml:section>
                            <gpml:section>
                                <gpml:TopologicalLineSection>
                                    <gpml:sourceGeometry>
                                        <gpml:PropertyDelegate>
                                            <gpml:targetFeature>GPlates-4e2fb876-4266-4fe7-a0ab-2973a7a866db</gpml:targetFeature>
                                            <gpml:targetProperty xmlns:gpml="http://www.gplates.org/gplates">gpml:unclassifiedGeometry</gpml:targetProperty>
                                            <gpml:valueType xmlns:gml="http://www.opengis.net/gml">gml:LineString</gpml:valueType>
                                        </gpml:PropertyDelegate>
                                    </gpml:sourceGeometry>
                                    <gpml:reverseOrder>true</gpml:reverseOrder>
                                </gpml:TopologicalLineSection>
                            </gpml:section>
                            <gpml:section>
                                <gpml:TopologicalLineSection>
                                    <gpml:sourceGeometry>
                                        <gpml:PropertyDelegate>
                                            <gpml:targetFeature>GPlates-137ab522-4305-4d41-9cfe-15aed1c55714</gpml:targetFeature>
                                            <gpml:targetProperty xmlns:gpml="http://www.gplates.org/gplates">gpml:unclassifiedGeometry</gpml:targetProperty>
                                            <gpml:valueType xmlns:gml="http://www.opengis.net/gml">gml:LineString</gpml:valueType>
                                        </gpml:PropertyDelegate>
                                    </gpml:sourceGeometry>
                                    <gpml:reverseOrder>true</gpml:reverseOrder>
                                </gpml:TopologicalLineSection>
                            </gpml:section>
                            <gpml:section>
                                <gpml:TopologicalLineSection>
                                    <gpml:sourceGeometry>
                                        <gpml:PropertyDelegate>
                                            <gpml:targetFeature>GPlates-ccbf7697-2080-4c37-be3e-54b37a6564a7</gpml:targetFeature>
                                            <gpml:targetProperty xmlns:gpml="http://www.gplates.org/gplates">gpml:unclassifiedGeometry</gpml:targetProperty>
                                            <gpml:valueType xmlns:gml="http://www.opengis.net/gml">gml:LineString</gpml:valueType>
                                        </gpml:PropertyDelegate>
                                    </gpml:sourceGeometry>
                                    <gpml:reverseOrder>true</gpml:reverseOrder>
                                </gpml:TopologicalLineSection>
                            </gpml:section>
                            <gpml:section>
                                <gpml:TopologicalLineSection>
                                    <gpml:sourceGeometry>
                                        <gpml:PropertyDelegate>
                                            <gpml:targetFeature>GPlates-a03538c4-cb4b-40f0-b3b1-c05be52559bd</gpml:targetFeature>
                                            <gpml:targetProperty xmlns:gpml="http://www.gplates.org/gplates">gpml:unclassifiedGeometry</gpml:targetProperty>
                                            <gpml:valueType xmlns:gml="http://www.opengis.net/gml">gml:LineString</gpml:valueType>
                                        </gpml:PropertyDelegate>
                                    </gpml:sourceGeometry>
                                    <gpml:reverseOrder>true</gpml:reverseOrder>
                                </gpml:TopologicalLineSection>
                            </gpml:section>
                            <gpml:section>
                                <gpml:TopologicalLineSection>
                                    <gpml:sourceGeometry>
                                        <gpml:PropertyDelegate>
                                            <gpml:targetFeature>GPlates-a7dc7521-f0ed-4de4-a1c9-5e931ebb56e1</gpml:targetFeature>
                                            <gpml:targetProperty xmlns:gpml="http://www.gplates.org/gplates">gpml:unclassifiedGeometry</gpml:targetProperty>
                                            <gpml:valueType xmlns:gml="http://www.opengis.net/gml">gml:LineString</gpml:valueType>
                                        </gpml:PropertyDelegate>
                                    </gpml:sourceGeometry>
                                    <gpml:reverseOrder>false</gpml:reverseOrder>
                                </gpml:TopologicalLineSection>
                            </gpml:section>
                        </gpml:TopologicalLine>
                    </gpml:value>
                    <gpml:valueType xmlns:gpml="http://www.gplates.org/gplates">gpml:TopologicalLine</gpml:valueType>
                </gpml:ConstantValue>
            </gpml:unclassifiedGeometry>
            <gml:name>Trench</gml:name>
            <gml:validTime>
                <gml:TimePeriod>
                    <gml:begin>
                        <gml:TimeInstant>
                            <gml:timePosition gml:frame="http://gplates.org/TRS/flat">250</gml:timePosition>
                        </gml:TimeInstant>
                    </gml:begin>
                    <gml:end>
                        <gml:TimeInstant>
                            <gml:timePosition gml:frame="http://gplates.org/TRS/flat">27</gml:timePosition>
                        </gml:TimeInstant>
                    </gml:end>
                </gml:TimePeriod>
            </gml:validTime>
        </gpml:UnclassifiedFeature>
    </gml:featureMember>
    <gml:featureMember>
        <gpml:UnclassifiedFeature>
            <gpml:identity>GPlates-06667cc2-35bd-4ae3-b7c0-7ee383511d92</gpml:identity>
            <gpml:revision>GPlates-6f562fee-075e-4696-a589-b2d854eab7c3</gpml:revision>
            <gpml:reconstructionPlateId>
                <gpml:ConstantValue>
                    <gpml:value>2504</gpml:value>
                    <gpml:valueType xmlns:gpml="http://www.gplates.org/gplates">gpml:plateId</gpml:valueType>
                </gpml:ConstantValue>
            </gpml:reconstructionPlateId>
            <gpml:shapefileAttributes>
                <gpml:KeyValueDictionary>
                    <gpml:element>
                        <gpml:KeyValueDictionaryElement>
                            <gpml:key>PLATEID1</gpml:key>
                            <gpml:valueType xmlns:xsi="http://www.w3.org/XMLSchema-instance">xsi:integer</gpml:valueType>
                            <gpml:value>0</gpml:value>
                        </gpml:KeyValueDictionaryElement>
                    </gpml:element>
                    <gpml:element>
                        <gpml:KeyValueDictionaryElement>
                            <gpml:key>GPGIM_TYPE</gpml:key>
                            <gpml:valueType xmlns:xsi="http://www.w3.org/XMLSchema-instance">xsi:string</gpml:valueType>
                            <gpml:value>gpml:UnclassifiedFeature</gpml:value>
                        </gpml:KeyValueDictionaryElement>
                    </gpml:element>
                    <gpml:element>
                        <gpml:KeyValueDictionaryElement>
                            <gpml:key>TYPE</gpml:key>
                            <gpml:valueType xmlns:xsi="http://www.w3.org/XMLSchema-instance">xsi:string</gpml:valueType>
                            <gpml:value></gpml:value>
                        </gpml:KeyValueDictionaryElement>
                    </gpml:element>
                    <gpml:element>
                        <gpml:KeyValueDictionaryElement>
                            <gpml:key>FROMAGE</gpml:key>
                            <gpml:valueType xmlns:xsi="http://www.w3.org/XMLSchema-instance">xsi:double</gpml:valueType>
                            <gpml:value>0</gpml:value>
                        </gpml:KeyValueDictionaryElement>
                    </gpml:element>
                    <gpml:element>
                        <gpml:KeyValueDictionaryElement>
                            <gpml:key>TOAGE</gpml:key>
                            <gpml:valueType xmlns:xsi="http://www.w3.org/XMLSchema-instance">xsi:double</gpml:valueType>
                            <gpml:value>0</gpml:value>
                        </gpml:KeyValueDictionaryElement>
                    </gpml:element>
                    <gpml:element>
                        <gpml:KeyValueDictionaryElement>
                            <gpml:key>NAME</gpml:key>
                            <gpml:valueType xmlns:xsi="http://www.w3.org/XMLSchema-instance">xsi:string</gpml:valueType>
                            <gpml:value>Sierras Pampeanas</gpml:value>
                        </gpml:KeyValueDictionaryElement>
                    </gpml:element>
                    <gpml:element>
                        <gpml:KeyValueDictionaryElement>
                            <gpml:key>DESCR</gpml:key>
                            <gpml:valueType xmlns:xsi="http://www.w3.org/XMLSchema-instance">xsi:string</gpml:valueType>
                            <gpml:value></gpml:value>
                        </gpml:KeyValueDictionaryElement>
                    </gpml:element>
                    <gpml:element>
                        <gpml:KeyValueDictionaryElement>
                            <gpml:key>FEATURE_ID</gpml:key>
                            <gpml:valueType xmlns:xsi="http://www.w3.org/XMLSchema-instance">xsi:string</gpml:valueType>
                            <gpml:value>GPlates-b345f834-fd72-49e0-8092-2af2bb498c0e</gpml:value>
                        </gpml:KeyValueDictionaryElement>
                    </gpml:element>
                    <gpml:element>
                        <gpml:KeyValueDictionaryElement>
                            <gpml:key>PLATEID2</gpml:key>
                            <gpml:valueType xmlns:xsi="http://www.w3.org/XMLSchema-instance">xsi:integer</gpml:valueType>
                            <gpml:value>0</gpml:value>
                        </gpml:KeyValueDictionaryElement>
                    </gpml:element>
                    <gpml:element>
                        <gpml:KeyValueDictionaryElement>
                            <gpml:key>L_PLATE</gpml:key>
                            <gpml:valueType xmlns:xsi="http://www.w3.org/XMLSchema-instance">xsi:integer</gpml:valueType>
                            <gpml:value>0</gpml:value>
                        </gpml:KeyValueDictionaryElement>
                    </gpml:element>
                    <gpml:element>
                        <gpml:KeyValueDictionaryElement>
                            <gpml:key>R_PLATE</gpml:key>
                            <gpml:valueType xmlns:xsi="http://www.w3.org/XMLSchema-instance">xsi:integer</gpml:valueType>
                            <gpml:value>0</gpml:value>
                        </gpml:KeyValueDictionaryElement>
                    </gpml:element>
                    <gpml:element>
                        <gpml:KeyValueDictionaryElement>
                            <gpml:key>RECON_METH</gpml:key>
                            <gpml:valueType xmlns:xsi="http://www.w3.org/XMLSchema-instance">xsi:string</gpml:valueType>
                            <gpml:value></gpml:value>
                        </gpml:KeyValueDictionaryElement>
                    </gpml:element>
                    <gpml:element>
                        <gpml:KeyValueDictionaryElement>
                            <gpml:key>SPREAD_ASY</gpml:key>
                            <gpml:valueType xmlns:xsi="http://www.w3.org/XMLSchema-instance">xsi:double</gpml:valueType>
                            <gpml:value>0</gpml:value>
                        </gpml:KeyValueDictionaryElement>
                    </gpml:element>
                </gpml:KeyValueDictionary>
            </gpml:shapefileAttributes>
            <gpml:unclassifiedGeometry>
                <gpml:ConstantValue>
                    <gpml:value>
                        <gml:Polygon>
                            <gml:exterior>
                                <gml:LinearRing>
                                    <gml:posList gml:dimension="2">-28.834936363858066 -66.540402725929624 -29.002722096758976 -66.510525617281104 -28.85184007839522 -66.253020441748191 -28.718063152502275 -66.052233696201753 -28.540635898797483 -65.862141320380147 -28.40711320088878 -65.79070984913109 -28.408963730277328 -65.636081938275012 -28.60845738594319 -65.614473180356995 -28.771246285495611 -65.721866523376505 -28.947570570758142 -65.697219911199056 -29.112149311608722 -65.649402366352362 -29.325399232482798 -65.53788231400209 -29.208435036261413 -65.393233169862683 -28.622943233384998 -65.284673061939699 -28.500478348700248 -65.194001767497895 -28.269116289121847 -65.206933057222685 -28.178871376627495 -65.4510553930631 -28.069414875081051 -65.511261076045258 -27.803726705767698 -65.582637909168213 -27.642117847054024 -65.646208180492735 -27.544277519057296 -65.728644861806714 -27.324757664203041 -65.805283562561868 -27.068886816639612 -65.644631330825035 -26.913552101045351 -65.418786595126221 -26.820373239296881 -65.364632401773832 -26.620723572140623 -65.386213962001861 -26.597024246338492 -65.507315636716385 -26.671015759541877 -65.877934518832618 -26.565665289072921 -66.176274179599091 -26.631725055396775 -66.691591748273467 -27.564971254269157 -68.3545076909366 -28.468225379391519 -68.490456728687391 -29.071828641466436 -69.050145956127537 -29.664573390015025 -68.635256074524108 -30.912982244613932 -68.711177744413746 -31.069012230254437 -68.55431845140798 -31.370722615996019 -68.514810501451294 -31.272440223708511 -68.361881164919794 -30.925919509787668 -68.386685576519895 -30.485494550063535 -68.388211907187355 -30.01194282937421 -68.415179988471792 -29.797477711817702 -68.368794927980957 -29.611278162354779 -68.499813438797233 -29.44782857028855 -68.60729342733687 -29.426770598347616 -68.508091163183664 -29.526612575232761 -68.401690309164792 -29.884588573501048 -68.117548365461289 -30.211851317986724 -67.973214054460186 -30.439895044412349 -67.905095853335965 -30.771065134934872 -67.752126379872237 -30.981152228985124 -67.606443681463986 -31.260506048247791 -67.494251175776824 -31.352816900887067 -67.473486435619193 -31.310721124339867 -67.314893675639766 -30.9399351277163 -67.324240206706349 -30.678678168317774 -67.5129017268751 -30.415202170254044 -67.688636650618577 -30.031133840232624 -67.809846666230442 -29.663225687387882 -68.128338355343857 -29.344120597097376 -68.257433087858402 -29.574436585180386 -68.006873530851792 -29.948648265254199 -67.631557093292159 -30.008470037012874 -67.575407474319107 -30.045374951748283 -67.223205556353378 -29.813214594411697 -67.36104533239272 -29.47984135619944 -67.593794411155756 -29.214253309378336 -67.755431587900162 -28.93497275158515 -67.579036452753712 -28.813710627764291 -67.407329157383018 -28.22235957213211 -67.547200988538961 -28.061937185653733 -67.54980794989811 -28.07740406215958 -67.417853951226874 -28.573919770082846 -67.276805408100003 -29.058768375382023 -67.23431472598773 -29.328726548549223 -67.152493244265628 -29.697064958504583 -67.037140411352027 -29.777289215085791 -67.00811619318408 -29.060135354330075 -66.746770869283537 -28.717496222138067 -66.845850156255153 -28.454834903568454 -66.969404905443099 -28.264551371622368 -67.183684720595963 -27.597635805309604 -67.105631873114831 -27.616652021171106 -66.460298676609781 -27.725332025450999 -66.168031584472928 -28.049458514773217 -66.072023357611897 -28.344759901259994 -66.079026251804947 -28.549537461966032 -66.268921332600485 -28.688338344376362 -66.409748350706366 -28.834936363858066 -66.540402725929624 </gml:posList>
                                </gml:LinearRing>
                            </gml:exterior>
                        </gml:Polygon>
                    </gpml:value>
                    <gpml:valueType xmlns:gml="http://www.opengis.net/gml">gml:Polygon</gpml:valueType>
                </gpml:ConstantValue>
            </gpml:unclassifiedGeometry>
            <gml:name>Sierras Pampeanas</gml:name>
            <gml:validTime>
                <gml:TimePeriod>
                    <gml:begin>
                        <gml:TimeInstant>
                            <gml:timePosition gml:frame="http://gplates.org/TRS/flat">250</gml:timePosition>
                        </gml:TimeInstant>
                    </gml:begin>
                    <gml:end>
                        <gml:TimeInstant>
                            <gml:timePosition gml:frame="http://gplates.org/TRS/flat">0</gml:timePosition>
                        </gml:TimeInstant>
                    </gml:end>
                </gml:TimePeriod>
            </gml:validTime>
        </gpml:UnclassifiedFeature>
    </gml:featureMember>
    <gml:featureMember>
        <gpml:UnclassifiedFeature>
            <gpml:identity>GPlates-b5a8556b-9976-46a6-9c70-854a30b2ea90</gpml:identity>
            <gpml:revision>GPlates-b0aee50c-46c9-497a-9792-5e8a752e72a5</gpml:revision>
            <gpml:reconstructionPlateId>
                <gpml:ConstantValue>
                    <gpml:value>2504</gpml:value>
                    <gpml:valueType xmlns:gpml="http://www.gplates.org/gplates">gpml:plateId</gpml:valueType>
                </gpml:ConstantValue>
            </gpml:reconstructionPlateId>
            <gpml:shapefileAttributes>
                <gpml:KeyValueDictionary>
                    <gpml:element>
                        <gpml:KeyValueDictionaryElement>
                            <gpml:key>PLATEID1</gpml:key>
                            <gpml:valueType xmlns:xsi="http://www.w3.org/XMLSchema-instance">xsi:integer</gpml:valueType>
                            <gpml:value>0</gpml:value>
                        </gpml:KeyValueDictionaryElement>
                    </gpml:element>
                    <gpml:element>
                        <gpml:KeyValueDictionaryElement>
                            <gpml:key>GPGIM_TYPE</gpml:key>
                            <gpml:valueType xmlns:xsi="http://www.w3.org/XMLSchema-instance">xsi:string</gpml:valueType>
                            <gpml:value>gpml:UnclassifiedFeature</gpml:value>
                        </gpml:KeyValueDictionaryElement>
                    </gpml:element>
                    <gpml:element>
                        <gpml:KeyValueDictionaryElement>
                            <gpml:key>TYPE</gpml:key>
                            <gpml:valueType xmlns:xsi="http://www.w3.org/XMLSchema-instance">xsi:string</gpml:valueType>
                            <gpml:value></gpml:value>
                        </gpml:KeyValueDictionaryElement>
                    </gpml:element>
                    <gpml:element>
                        <gpml:KeyValueDictionaryElement>
                            <gpml:key>FROMAGE</gpml:key>
                            <gpml:valueType xmlns:xsi="http://www.w3.org/XMLSchema-instance">xsi:double</gpml:valueType>
                            <gpml:value>0</gpml:value>
                        </gpml:KeyValueDictionaryElement>
                    </gpml:element>
                    <gpml:element>
                        <gpml:KeyValueDictionaryElement>
                            <gpml:key>TOAGE</gpml:key>
                            <gpml:valueType xmlns:xsi="http://www.w3.org/XMLSchema-instance">xsi:double</gpml:valueType>
                            <gpml:value>0</gpml:value>
                        </gpml:KeyValueDictionaryElement>
                    </gpml:element>
                    <gpml:element>
                        <gpml:KeyValueDictionaryElement>
                            <gpml:key>NAME</gpml:key>
                            <gpml:valueType xmlns:xsi="http://www.w3.org/XMLSchema-instance">xsi:string</gpml:valueType>
                            <gpml:value>Sierras Pampeanas</gpml:value>
                        </gpml:KeyValueDictionaryElement>
                    </gpml:element>
                    <gpml:element>
                        <gpml:KeyValueDictionaryElement>
                            <gpml:key>DESCR</gpml:key>
                            <gpml:valueType xmlns:xsi="http://www.w3.org/XMLSchema-instance">xsi:string</gpml:valueType>
                            <gpml:value></gpml:value>
                        </gpml:KeyValueDictionaryElement>
                    </gpml:element>
                    <gpml:element>
                        <gpml:KeyValueDictionaryElement>
                            <gpml:key>FEATURE_ID</gpml:key>
                            <gpml:valueType xmlns:xsi="http://www.w3.org/XMLSchema-instance">xsi:string</gpml:valueType>
                            <gpml:value>GPlates-1be0167f-39b2-41ef-a561-6da04e2b862d</gpml:value>
                        </gpml:KeyValueDictionaryElement>
                    </gpml:element>
                    <gpml:element>
                        <gpml:KeyValueDictionaryElement>
                            <gpml:key>PLATEID2</gpml:key>
                            <gpml:valueType xmlns:xsi="http://www.w3.org/XMLSchema-instance">xsi:integer</gpml:valueType>
                            <gpml:value>0</gpml:value>
                        </gpml:KeyValueDictionaryElement>
                    </gpml:element>
                    <gpml:element>
                        <gpml:KeyValueDictionaryElement>
                            <gpml:key>L_PLATE</gpml:key>
                            <gpml:valueType xmlns:xsi="http://www.w3.org/XMLSchema-instance">xsi:integer</gpml:valueType>
                            <gpml:value>0</gpml:value>
                        </gpml:KeyValueDictionaryElement>
                    </gpml:element>
                    <gpml:element>
                        <gpml:KeyValueDictionaryElement>
                            <gpml:key>R_PLATE</gpml:key>
                            <gpml:valueType xmlns:xsi="http://www.w3.org/XMLSchema-instance">xsi:integer</gpml:valueType>
                            <gpml:value>0</gpml:value>
                        </gpml:KeyValueDictionaryElement>
                    </gpml:element>
                    <gpml:element>
                        <gpml:KeyValueDictionaryElement>
                            <gpml:key>RECON_METH</gpml:key>
                            <gpml:valueType xmlns:xsi="http://www.w3.org/XMLSchema-instance">xsi:string</gpml:valueType>
                            <gpml:value></gpml:value>
                        </gpml:KeyValueDictionaryElement>
                    </gpml:element>
                    <gpml:element>
                        <gpml:KeyValueDictionaryElement>
                            <gpml:key>SPREAD_ASY</gpml:key>
                            <gpml:valueType xmlns:xsi="http://www.w3.org/XMLSchema-instance">xsi:double</gpml:valueType>
                            <gpml:value>0</gpml:value>
                        </gpml:KeyValueDictionaryElement>
                    </gpml:element>
                </gpml:KeyValueDictionary>
            </gpml:shapefileAttributes>
            <gpml:unclassifiedGeometry>
                <gpml:ConstantValue>
                    <gpml:value>
                        <gml:Polygon>
                            <gml:exterior>
                                <gml:LinearRing>
                                    <gml:posList gml:dimension="2">-31.055715844346075 -68.010690096506622 -31.296103926872 -68.097521447970607 -31.440792311103596 -68.107819691848221 -31.550108982557777 -68.195810926861299 -31.647385004395865 -68.13261491855971 -31.722699540579448 -67.968987263066452 -31.568422653358304 -67.751043229485234 -31.311047229725784 -67.745364379189127 -31.13179689096793 -67.743295542462164 -31.055568074952447 -67.78802315764014 -31.054604684479514 -67.892635574012019 -31.055715844346075 -68.010690096506622 </gml:posList>
                                </gml:LinearRing>
                            </gml:exterior>
                        </gml:Polygon>
                    </gpml:value>
                    <gpml:valueType xmlns:gml="http://www.opengis.net/gml">gml:Polygon</gpml:valueType>
                </gpml:ConstantValue>
            </gpml:unclassifiedGeometry>
            <gml:name>Sierras Pampeanas</gml:name>
            <gml:validTime>
                <gml:TimePeriod>
                    <gml:begin>
                        <gml:TimeInstant>
                            <gml:timePosition gml:frame="http://gplates.org/TRS/flat">250</gml:timePosition>
                        </gml:TimeInstant>
                    </gml:begin>
                    <gml:end>
                        <gml:TimeInstant>
                            <gml:timePosition gml:frame="http://gplates.org/TRS/flat">0</gml:timePosition>
                        </gml:TimeInstant>
                    </gml:end>
                </gml:TimePeriod>
            </gml:validTime>
        </gpml:UnclassifiedFeature>
    </gml:featureMember>
    <gml:featureMember>
        <gpml:UnclassifiedFeature>
            <gpml:identity>GPlates-d61531d7-230c-437a-af3e-0605964d9529</gpml:identity>
            <gpml:revision>GPlates-e84164b2-7a49-4cf5-a61e-723673f6b0cc</gpml:revision>
            <gpml:reconstructionPlateId>
                <gpml:ConstantValue>
                    <gpml:value>2504</gpml:value>
                    <gpml:valueType xmlns:gpml="http://www.gplates.org/gplates">gpml:plateId</gpml:valueType>
                </gpml:ConstantValue>
            </gpml:reconstructionPlateId>
            <gpml:shapefileAttributes>
                <gpml:KeyValueDictionary>
                    <gpml:element>
                        <gpml:KeyValueDictionaryElement>
                            <gpml:key>PLATEID1</gpml:key>
                            <gpml:valueType xmlns:xsi="http://www.w3.org/XMLSchema-instance">xsi:integer</gpml:valueType>
                            <gpml:value>0</gpml:value>
                        </gpml:KeyValueDictionaryElement>
                    </gpml:element>
                    <gpml:element>
                        <gpml:KeyValueDictionaryElement>
                            <gpml:key>GPGIM_TYPE</gpml:key>
                            <gpml:valueType xmlns:xsi="http://www.w3.org/XMLSchema-instance">xsi:string</gpml:valueType>
                            <gpml:value>gpml:UnclassifiedFeature</gpml:value>
                        </gpml:KeyValueDictionaryElement>
                    </gpml:element>
                    <gpml:element>
                        <gpml:KeyValueDictionaryElement>
                            <gpml:key>TYPE</gpml:key>
                            <gpml:valueType xmlns:xsi="http://www.w3.org/XMLSchema-instance">xsi:string</gpml:valueType>
                            <gpml:value></gpml:value>
                        </gpml:KeyValueDictionaryElement>
                    </gpml:element>
                    <gpml:element>
                        <gpml:KeyValueDictionaryElement>
                            <gpml:key>FROMAGE</gpml:key>
                            <gpml:valueType xmlns:xsi="http://www.w3.org/XMLSchema-instance">xsi:double</gpml:valueType>
                            <gpml:value>0</gpml:value>
                        </gpml:KeyValueDictionaryElement>
                    </gpml:element>
                    <gpml:element>
                        <gpml:KeyValueDictionaryElement>
                            <gpml:key>TOAGE</gpml:key>
                            <gpml:valueType xmlns:xsi="http://www.w3.org/XMLSchema-instance">xsi:double</gpml:valueType>
                            <gpml:value>0</gpml:value>
                        </gpml:KeyValueDictionaryElement>
                    </gpml:element>
                    <gpml:element>
                        <gpml:KeyValueDictionaryElement>
                            <gpml:key>NAME</gpml:key>
                            <gpml:valueType xmlns:xsi="http://www.w3.org/XMLSchema-instance">xsi:string</gpml:valueType>
                            <gpml:value>Sierras Pampeanas</gpml:value>
                        </gpml:KeyValueDictionaryElement>
                    </gpml:element>
                    <gpml:element>
                        <gpml:KeyValueDictionaryElement>
                            <gpml:key>DESCR</gpml:key>
                            <gpml:valueType xmlns:xsi="http://www.w3.org/XMLSchema-instance">xsi:string</gpml:valueType>
                            <gpml:value></gpml:value>
                        </gpml:KeyValueDictionaryElement>
                    </gpml:element>
                    <gpml:element>
                        <gpml:KeyValueDictionaryElement>
                            <gpml:key>FEATURE_ID</gpml:key>
                            <gpml:valueType xmlns:xsi="http://www.w3.org/XMLSchema-instance">xsi:string</gpml:valueType>
                            <gpml:value>GPlates-1cbb9209-29ac-4f8c-b4b8-a4abc3b96eb1</gpml:value>
                        </gpml:KeyValueDictionaryElement>
                    </gpml:element>
                    <gpml:element>
                        <gpml:KeyValueDictionaryElement>
                            <gpml:key>PLATEID2</gpml:key>
                            <gpml:valueType xmlns:xsi="http://www.w3.org/XMLSchema-instance">xsi:integer</gpml:valueType>
                            <gpml:value>0</gpml:value>
                        </gpml:KeyValueDictionaryElement>
                    </gpml:element>
                    <gpml:element>
                        <gpml:KeyValueDictionaryElement>
                            <gpml:key>L_PLATE</gpml:key>
                            <gpml:valueType xmlns:xsi="http://www.w3.org/XMLSchema-instance">xsi:integer</gpml:valueType>
                            <gpml:value>0</gpml:value>
                        </gpml:KeyValueDictionaryElement>
                    </gpml:element>
                    <gpml:element>
                        <gpml:KeyValueDictionaryElement>
                            <gpml:key>R_PLATE</gpml:key>
                            <gpml:valueType xmlns:xsi="http://www.w3.org/XMLSchema-instance">xsi:integer</gpml:valueType>
                            <gpml:value>0</gpml:value>
                        </gpml:KeyValueDictionaryElement>
                    </gpml:element>
                    <gpml:element>
                        <gpml:KeyValueDictionaryElement>
                            <gpml:key>RECON_METH</gpml:key>
                            <gpml:valueType xmlns:xsi="http://www.w3.org/XMLSchema-instance">xsi:string</gpml:valueType>
                            <gpml:value></gpml:value>
                        </gpml:KeyValueDictionaryElement>
                    </gpml:element>
                    <gpml:element>
                        <gpml:KeyValueDictionaryElement>
                            <gpml:key>SPREAD_ASY</gpml:key>
                            <gpml:valueType xmlns:xsi="http://www.w3.org/XMLSchema-instance">xsi:double</gpml:valueType>
                            <gpml:value>0</gpml:value>
                        </gpml:KeyValueDictionaryElement>
                    </gpml:element>
                </gpml:KeyValueDictionary>
            </gpml:shapefileAttributes>
            <gpml:unclassifiedGeometry>
                <gpml:ConstantValue>
                    <gpml:value>
                        <gml:Polygon>
                            <gml:exterior>
                                <gml:LinearRing>
                                    <gml:posList gml:dimension="2">-30.79349604322055 -66.233079655491935 -30.954453459389956 -66.264560937913672 -31.042002636860051 -66.355430966109509 -31.258281195474872 -66.534914603577221 -31.239922455080951 -66.672039524647545 -30.784898410060027 -66.597001767035991 -30.382661825470699 -66.482566835688672 -30.256298007939709 -66.512015214536575 -30.54087671743104 -66.292842522258113 -30.74533023065484 -66.265378008656839 -30.79349604322055 -66.233079655491935 </gml:posList>
                                </gml:LinearRing>
                            </gml:exterior>
                        </gml:Polygon>
                    </gpml:value>
                    <gpml:valueType xmlns:gml="http://www.opengis.net/gml">gml:Polygon</gpml:valueType>
                </gpml:ConstantValue>
            </gpml:unclassifiedGeometry>
            <gml:name>Sierras Pampeanas</gml:name>
            <gml:validTime>
                <gml:TimePeriod>
                    <gml:begin>
                        <gml:TimeInstant>
                            <gml:timePosition gml:frame="http://gplates.org/TRS/flat">250</gml:timePosition>
                        </gml:TimeInstant>
                    </gml:begin>
                    <gml:end>
                        <gml:TimeInstant>
                            <gml:timePosition gml:frame="http://gplates.org/TRS/flat">0</gml:timePosition>
                        </gml:TimeInstant>
                    </gml:end>
                </gml:TimePeriod>
            </gml:validTime>
        </gpml:UnclassifiedFeature>
    </gml:featureMember>
    <gml:featureMember>
        <gpml:UnclassifiedFeature>
            <gpml:identity>GPlates-109fd223-fd2e-4a95-8423-f9c15ad8d683</gpml:identity>
            <gpml:revision>GPlates-cc544802-7846-48b5-a420-5f92b5344af6</gpml:revision>
            <gpml:reconstructionPlateId>
                <gpml:ConstantValue>
                    <gpml:value>2504</gpml:value>
                    <gpml:valueType xmlns:gpml="http://www.gplates.org/gplates">gpml:plateId</gpml:valueType>
                </gpml:ConstantValue>
            </gpml:reconstructionPlateId>
            <gpml:shapefileAttributes>
                <gpml:KeyValueDictionary>
                    <gpml:element>
                        <gpml:KeyValueDictionaryElement>
                            <gpml:key>PLATEID1</gpml:key>
                            <gpml:valueType xmlns:xsi="http://www.w3.org/XMLSchema-instance">xsi:integer</gpml:valueType>
                            <gpml:value>0</gpml:value>
                        </gpml:KeyValueDictionaryElement>
                    </gpml:element>
                    <gpml:element>
                        <gpml:KeyValueDictionaryElement>
                            <gpml:key>GPGIM_TYPE</gpml:key>
                            <gpml:valueType xmlns:xsi="http://www.w3.org/XMLSchema-instance">xsi:string</gpml:valueType>
                            <gpml:value>gpml:UnclassifiedFeature</gpml:value>
                        </gpml:KeyValueDictionaryElement>
                    </gpml:element>
                    <gpml:element>
                        <gpml:KeyValueDictionaryElement>
                            <gpml:key>TYPE</gpml:key>
                            <gpml:valueType xmlns:xsi="http://www.w3.org/XMLSchema-instance">xsi:string</gpml:valueType>
                            <gpml:value></gpml:value>
                        </gpml:KeyValueDictionaryElement>
                    </gpml:element>
                    <gpml:element>
                        <gpml:KeyValueDictionaryElement>
                            <gpml:key>FROMAGE</gpml:key>
                            <gpml:valueType xmlns:xsi="http://www.w3.org/XMLSchema-instance">xsi:double</gpml:valueType>
                            <gpml:value>0</gpml:value>
                        </gpml:KeyValueDictionaryElement>
                    </gpml:element>
                    <gpml:element>
                        <gpml:KeyValueDictionaryElement>
                            <gpml:key>TOAGE</gpml:key>
                            <gpml:valueType xmlns:xsi="http://www.w3.org/XMLSchema-instance">xsi:double</gpml:valueType>
                            <gpml:value>0</gpml:value>
                        </gpml:KeyValueDictionaryElement>
                    </gpml:element>
                    <gpml:element>
                        <gpml:KeyValueDictionaryElement>
                            <gpml:key>NAME</gpml:key>
                            <gpml:valueType xmlns:xsi="http://www.w3.org/XMLSchema-instance">xsi:string</gpml:valueType>
                            <gpml:value>Sierras Pampeanas</gpml:value>
                        </gpml:KeyValueDictionaryElement>
                    </gpml:element>
                    <gpml:element>
                        <gpml:KeyValueDictionaryElement>
                            <gpml:key>DESCR</gpml:key>
                            <gpml:valueType xmlns:xsi="http://www.w3.org/XMLSchema-instance">xsi:string</gpml:valueType>
                            <gpml:value></gpml:value>
                        </gpml:KeyValueDictionaryElement>
                    </gpml:element>
                    <gpml:element>
                        <gpml:KeyValueDictionaryElement>
                            <gpml:key>FEATURE_ID</gpml:key>
                            <gpml:valueType xmlns:xsi="http://www.w3.org/XMLSchema-instance">xsi:string</gpml:valueType>
                            <gpml:value>GPlates-adcd49ca-3335-4934-bf57-8611e35dcf1c</gpml:value>
                        </gpml:KeyValueDictionaryElement>
                    </gpml:element>
                    <gpml:element>
                        <gpml:KeyValueDictionaryElement>
                            <gpml:key>PLATEID2</gpml:key>
                            <gpml:valueType xmlns:xsi="http://www.w3.org/XMLSchema-instance">xsi:integer</gpml:valueType>
                            <gpml:value>0</gpml:value>
                        </gpml:KeyValueDictionaryElement>
                    </gpml:element>
                    <gpml:element>
                        <gpml:KeyValueDictionaryElement>
                            <gpml:key>L_PLATE</gpml:key>
                            <gpml:valueType xmlns:xsi="http://www.w3.org/XMLSchema-instance">xsi:integer</gpml:valueType>
                            <gpml:value>0</gpml:value>
                        </gpml:KeyValueDictionaryElement>
                    </gpml:element>
                    <gpml:element>
                        <gpml:KeyValueDictionaryElement>
                            <gpml:key>R_PLATE</gpml:key>
                            <gpml:valueType xmlns:xsi="http://www.w3.org/XMLSchema-instance">xsi:integer</gpml:valueType>
                            <gpml:value>0</gpml:value>
                        </gpml:KeyValueDictionaryElement>
                    </gpml:element>
                    <gpml:element>
                        <gpml:KeyValueDictionaryElement>
                            <gpml:key>RECON_METH</gpml:key>
                            <gpml:valueType xmlns:xsi="http://www.w3.org/XMLSchema-instance">xsi:string</gpml:valueType>
                            <gpml:value></gpml:value>
                        </gpml:KeyValueDictionaryElement>
                    </gpml:element>
                    <gpml:element>
                        <gpml:KeyValueDictionaryElement>
                            <gpml:key>SPREAD_ASY</gpml:key>
                            <gpml:valueType xmlns:xsi="http://www.w3.org/XMLSchema-instance">xsi:double</gpml:valueType>
                            <gpml:value>0</gpml:value>
                        </gpml:KeyValueDictionaryElement>
                    </gpml:element>
                </gpml:KeyValueDictionary>
            </gpml:shapefileAttributes>
            <gpml:unclassifiedGeometry>
                <gpml:ConstantValue>
                    <gpml:value>
                        <gml:Polygon>
                            <gml:exterior>
                                <gml:LinearRing>
                                    <gml:posList gml:dimension="2">-32.793199870150445 -65.072924661321707 -33.197101306635538 -65.450892025535083 -33.320752868862151 -65.161880430263423 -32.72089010051608 -64.675368078323686 -32.344190176056046 -64.677730667860232 -32.076623728709713 -64.397184659185967 -31.33500774556823 -64.321573170432387 -30.571347695201464 -64.166082824838185 -30.204742546018064 -63.768712430556214 -29.817782831233441 -63.651693422714345 -29.64457903435687 -63.525921382393413 -29.338011411536041 -63.544081017985228 -29.250070693708025 -63.64446060616276 -29.251476618821716 -63.822144857039802 -29.320455470822047 -64.036609939511564 -30.154765424680587 -64.325672622828961 -30.438528811514892 -64.507226534749904 -30.880580152779864 -64.851893386516011 -30.973004163334718 -65.066344101307877 -30.861682557240126 -65.199743182311352 -30.654458614802749 -65.30381122256847 -31.301160835706391 -65.460730556411278 -31.588554674494343 -65.256501204388258 -31.777758718734226 -65.093517831706208 -32.537317565845242 -64.953075895745641 -32.793199870150445 -65.072924661321707 </gml:posList>
                                </gml:LinearRing>
                            </gml:exterior>
                        </gml:Polygon>
                    </gpml:value>
                    <gpml:valueType xmlns:gml="http://www.opengis.net/gml">gml:Polygon</gpml:valueType>
                </gpml:ConstantValue>
            </gpml:unclassifiedGeometry>
            <gml:name>Sierras Pampeanas</gml:name>
            <gml:validTime>
                <gml:TimePeriod>
                    <gml:begin>
                        <gml:TimeInstant>
                            <gml:timePosition gml:frame="http://gplates.org/TRS/flat">250</gml:timePosition>
                        </gml:TimeInstant>
                    </gml:begin>
                    <gml:end>
                        <gml:TimeInstant>
                            <gml:timePosition gml:frame="http://gplates.org/TRS/flat">0</gml:timePosition>
                        </gml:TimeInstant>
                    </gml:end>
                </gml:TimePeriod>
            </gml:validTime>
        </gpml:UnclassifiedFeature>
    </gml:featureMember>
    <gml:featureMember>
        <gpml:UnclassifiedFeature>
            <gpml:identity>GPlates-bc112a92-ac38-4379-8aaa-cdc50192e0b5</gpml:identity>
            <gpml:revision>GPlates-dd39ceff-ced2-4ec7-b656-ff033b416147</gpml:revision>
            <gpml:reconstructionPlateId>
                <gpml:ConstantValue>
                    <gpml:value>2504</gpml:value>
                    <gpml:valueType xmlns:gpml="http://www.gplates.org/gplates">gpml:plateId</gpml:valueType>
                </gpml:ConstantValue>
            </gpml:reconstructionPlateId>
            <gpml:shapefileAttributes>
                <gpml:KeyValueDictionary>
                    <gpml:element>
                        <gpml:KeyValueDictionaryElement>
                            <gpml:key>PLATEID1</gpml:key>
                            <gpml:valueType xmlns:xsi="http://www.w3.org/XMLSchema-instance">xsi:integer</gpml:valueType>
                            <gpml:value>0</gpml:value>
                        </gpml:KeyValueDictionaryElement>
                    </gpml:element>
                    <gpml:element>
                        <gpml:KeyValueDictionaryElement>
                            <gpml:key>GPGIM_TYPE</gpml:key>
                            <gpml:valueType xmlns:xsi="http://www.w3.org/XMLSchema-instance">xsi:string</gpml:valueType>
                            <gpml:value>gpml:UnclassifiedFeature</gpml:value>
                        </gpml:KeyValueDictionaryElement>
                    </gpml:element>
                    <gpml:element>
                        <gpml:KeyValueDictionaryElement>
                            <gpml:key>TYPE</gpml:key>
                            <gpml:valueType xmlns:xsi="http://www.w3.org/XMLSchema-instance">xsi:string</gpml:valueType>
                            <gpml:value></gpml:value>
                        </gpml:KeyValueDictionaryElement>
                    </gpml:element>
                    <gpml:element>
                        <gpml:KeyValueDictionaryElement>
                            <gpml:key>FROMAGE</gpml:key>
                            <gpml:valueType xmlns:xsi="http://www.w3.org/XMLSchema-instance">xsi:double</gpml:valueType>
                            <gpml:value>0</gpml:value>
                        </gpml:KeyValueDictionaryElement>
                    </gpml:element>
                    <gpml:element>
                        <gpml:KeyValueDictionaryElement>
                            <gpml:key>TOAGE</gpml:key>
                            <gpml:valueType xmlns:xsi="http://www.w3.org/XMLSchema-instance">xsi:double</gpml:valueType>
                            <gpml:value>0</gpml:value>
                        </gpml:KeyValueDictionaryElement>
                    </gpml:element>
                    <gpml:element>
                        <gpml:KeyValueDictionaryElement>
                            <gpml:key>NAME</gpml:key>
                            <gpml:valueType xmlns:xsi="http://www.w3.org/XMLSchema-instance">xsi:string</gpml:valueType>
                            <gpml:value>Sierras Pampeanas</gpml:value>
                        </gpml:KeyValueDictionaryElement>
                    </gpml:element>
                    <gpml:element>
                        <gpml:KeyValueDictionaryElement>
                            <gpml:key>DESCR</gpml:key>
                            <gpml:valueType xmlns:xsi="http://www.w3.org/XMLSchema-instance">xsi:string</gpml:valueType>
                            <gpml:value></gpml:value>
                        </gpml:KeyValueDictionaryElement>
                    </gpml:element>
                    <gpml:element>
                        <gpml:KeyValueDictionaryElement>
                            <gpml:key>FEATURE_ID</gpml:key>
                            <gpml:valueType xmlns:xsi="http://www.w3.org/XMLSchema-instance">xsi:string</gpml:valueType>
                            <gpml:value>GPlates-fccd960c-6f3e-4f5e-b97b-130fd19b58bb</gpml:value>
                        </gpml:KeyValueDictionaryElement>
                    </gpml:element>
                    <gpml:element>
                        <gpml:KeyValueDictionaryElement>
                            <gpml:key>PLATEID2</gpml:key>
                            <gpml:valueType xmlns:xsi="http://www.w3.org/XMLSchema-instance">xsi:integer</gpml:valueType>
                            <gpml:value>0</gpml:value>
                        </gpml:KeyValueDictionaryElement>
                    </gpml:element>
                    <gpml:element>
                        <gpml:KeyValueDictionaryElement>
                            <gpml:key>L_PLATE</gpml:key>
                            <gpml:valueType xmlns:xsi="http://www.w3.org/XMLSchema-instance">xsi:integer</gpml:valueType>
                            <gpml:value>0</gpml:value>
                        </gpml:KeyValueDictionaryElement>
                    </gpml:element>
                    <gpml:element>
                        <gpml:KeyValueDictionaryElement>
                            <gpml:key>R_PLATE</gpml:key>
                            <gpml:valueType xmlns:xsi="http://www.w3.org/XMLSchema-instance">xsi:integer</gpml:valueType>
                            <gpml:value>0</gpml:value>
                        </gpml:KeyValueDictionaryElement>
                    </gpml:element>
                    <gpml:element>
                        <gpml:KeyValueDictionaryElement>
                            <gpml:key>RECON_METH</gpml:key>
                            <gpml:valueType xmlns:xsi="http://www.w3.org/XMLSchema-instance">xsi:string</gpml:valueType>
                            <gpml:value></gpml:value>
                        </gpml:KeyValueDictionaryElement>
                    </gpml:element>
                    <gpml:element>
                        <gpml:KeyValueDictionaryElement>
                            <gpml:key>SPREAD_ASY</gpml:key>
                            <gpml:valueType xmlns:xsi="http://www.w3.org/XMLSchema-instance">xsi:double</gpml:valueType>
                            <gpml:value>0</gpml:value>
                        </gpml:KeyValueDictionaryElement>
                    </gpml:element>
                </gpml:KeyValueDictionary>
            </gpml:shapefileAttributes>
            <gpml:unclassifiedGeometry>
                <gpml:ConstantValue>
                    <gpml:value>
                        <gml:Polygon>
                            <gml:exterior>
                                <gml:LinearRing>
                                    <gml:posList gml:dimension="2">-32.356075886089059 -65.829220894986335 -32.641287650416359 -66.117483993893146 -33.041928677962922 -66.339420260351744 -33.281745308305496 -66.248906556947574 -33.283116778746511 -65.943429674976755 -33.237644884143194 -65.681663637860851 -32.764983904127718 -65.631956996554962 -32.460433281483809 -65.620300858843521 -32.350211492285105 -65.719339854378291 -32.356075886089059 -65.829220894986335 </gml:posList>
                                </gml:LinearRing>
                            </gml:exterior>
                        </gml:Polygon>
                    </gpml:value>
                    <gpml:valueType xmlns:gml="http://www.opengis.net/gml">gml:Polygon</gpml:valueType>
                </gpml:ConstantValue>
            </gpml:unclassifiedGeometry>
            <gml:name>Sierras Pampeanas</gml:name>
            <gml:validTime>
                <gml:TimePeriod>
                    <gml:begin>
                        <gml:TimeInstant>
                            <gml:timePosition gml:frame="http://gplates.org/TRS/flat">250</gml:timePosition>
                        </gml:TimeInstant>
                    </gml:begin>
                    <gml:end>
                        <gml:TimeInstant>
                            <gml:timePosition gml:frame="http://gplates.org/TRS/flat">0</gml:timePosition>
                        </gml:TimeInstant>
                    </gml:end>
                </gml:TimePeriod>
            </gml:validTime>
        </gpml:UnclassifiedFeature>
    </gml:featureMember>
    <gml:featureMember>
        <gpml:UnclassifiedFeature>
            <gpml:identity>GPlates-353a8b4d-113b-4caa-b5f1-36d9b0ca5ef2</gpml:identity>
            <gpml:revision>GPlates-652de393-7628-4819-913d-4be4a1e0ec44</gpml:revision>
            <gpml:reconstructionPlateId>
                <gpml:ConstantValue>
                    <gpml:value>2505</gpml:value>
                    <gpml:valueType xmlns:gpml="http://www.gplates.org/gplates">gpml:plateId</gpml:valueType>
                </gpml:ConstantValue>
            </gpml:reconstructionPlateId>
            <gpml:unclassifiedGeometry>
                <gpml:ConstantValue>
                    <gpml:value>
                        <gml:OrientableCurve gml:orientation="+">
                            <gml:baseCurve>
                                <gml:LineString>
                                    <gml:posList gml:dimension="2">-32.999704622180211 -69.023772549747378 -32.918214494774411 -69.109315844166659 -32.632197761187363 -69.121085871900391 -32.192407540421065 -69.355209264586009 -31.375489560500451 -69.346198349492752 -31.157951968293897 -69.190285411911148 -30.210907839275976 -69.076958942020241 -29.903008638588933 -69.233362761016267 -29.686865770097661 -69.239093206076404 -29.354255848373469 -69.162011545155096 -29.070641599534515 -69.046032480531281 </gml:posList>
                                </gml:LineString>
                            </gml:baseCurve>
                        </gml:OrientableCurve>
                    </gpml:value>
                    <gpml:valueType xmlns:gml="http://www.opengis.net/gml">gml:OrientableCurve</gpml:valueType>
                </gpml:ConstantValue>
            </gpml:unclassifiedGeometry>
            <gml:name>Precordillera</gml:name>
            <gml:validTime>
                <gml:TimePeriod>
                    <gml:begin>
                        <gml:TimeInstant>
                            <gml:timePosition gml:frame="http://gplates.org/TRS/flat">250</gml:timePosition>
                        </gml:TimeInstant>
                    </gml:begin>
                    <gml:end>
                        <gml:TimeInstant>
                            <gml:timePosition gml:frame="http://gplates.org/TRS/flat">0</gml:timePosition>
                        </gml:TimeInstant>
                    </gml:end>
                </gml:TimePeriod>
            </gml:validTime>
        </gpml:UnclassifiedFeature>
    </gml:featureMember>
    <gml:featureMember>
        <gpml:UnclassifiedFeature>
            <gpml:identity>GPlates-82dc5627-114e-4f86-b7c3-06fb54791173</gpml:identity>
            <gpml:revision>GPlates-5bbc7a3e-e5e4-416c-817e-ff7307a8dd6a</gpml:revision>
            <gpml:reconstructionPlateId>
                <gpml:ConstantValue>
                    <gpml:value>2548</gpml:value>
                    <gpml:valueType xmlns:gpml="http://www.gplates.org/gplates">gpml:plateId</gpml:valueType>
                </gpml:ConstantValue>
            </gpml:reconstructionPlateId>
            <gpml:unclassifiedGeometry>
                <gpml:ConstantValue>
                    <gpml:value>
                        <gml:OrientableCurve gml:orientation="+">
                            <gml:baseCurve>
                                <gml:LineString>
                                    <gml:posList gml:dimension="2">-14.599772564501855 -76.666606731090823 -14.200807949971765 -76.998663988816944 -13.831400834261574 -77.316581533642932 -13.394854947857343 -77.697210911604273 -12.968278110057881 -78.039353639138966 -12.315862976062149 -78.493838073634805 -11.712253735768471 -78.940098432587689 </gml:posList>
                                </gml:LineString>
                            </gml:baseCurve>
                        </gml:OrientableCurve>
                    </gpml:value>
                    <gpml:valueType xmlns:gml="http://www.opengis.net/gml">gml:OrientableCurve</gpml:valueType>
                </gpml:ConstantValue>
            </gpml:unclassifiedGeometry>
            <gml:name>Undeformed block west of Eastern Cordillera</gml:name>
            <gml:validTime>
                <gml:TimePeriod>
                    <gml:begin>
                        <gml:TimeInstant>
                            <gml:timePosition gml:frame="http://gplates.org/TRS/flat">26.899999999999999</gml:timePosition>
                        </gml:TimeInstant>
                    </gml:begin>
                    <gml:end>
                        <gml:TimeInstant>
                            <gml:timePosition gml:frame="http://gplates.org/TRS/flat">0</gml:timePosition>
                        </gml:TimeInstant>
                    </gml:end>
                </gml:TimePeriod>
            </gml:validTime>
        </gpml:UnclassifiedFeature>
    </gml:featureMember>
    <gml:featureMember>
        <gpml:UnclassifiedFeature>
            <gpml:identity>GPlates-1bab580b-cb1e-40f4-a82a-1424fb929886</gpml:identity>
            <gpml:revision>GPlates-c6da096d-1fcf-4101-b657-15eb0f3c9122</gpml:revision>
            <gpml:reconstructionPlateId>
                <gpml:ConstantValue>
                    <gpml:value>2563</gpml:value>
                    <gpml:valueType xmlns:gpml="http://www.gplates.org/gplates">gpml:plateId</gpml:valueType>
                </gpml:ConstantValue>
            </gpml:reconstructionPlateId>
            <gpml:unclassifiedGeometry>
                <gpml:ConstantValue>
                    <gpml:value>
                        <gpml:TopologicalLine>
                            <gpml:section>
                                <gpml:TopologicalLineSection>
                                    <gpml:sourceGeometry>
                                        <gpml:PropertyDelegate>
                                            <gpml:targetFeature>GPlates-7034f634-2962-4e8a-9837-fe84208df30f</gpml:targetFeature>
                                            <gpml:targetProperty xmlns:gpml="http://www.gplates.org/gplates">gpml:unclassifiedGeometry</gpml:targetProperty>
                                            <gpml:valueType xmlns:gml="http://www.opengis.net/gml">gml:LineString</gpml:valueType>
                                        </gpml:PropertyDelegate>
                                    </gpml:sourceGeometry>
                                    <gpml:reverseOrder>true</gpml:reverseOrder>
                                </gpml:TopologicalLineSection>
                            </gpml:section>
                            <gpml:section>
                                <gpml:TopologicalLineSection>
                                    <gpml:sourceGeometry>
                                        <gpml:PropertyDelegate>
                                            <gpml:targetFeature>GPlates-fbee3819-370b-4e16-b035-499a29c5662a</gpml:targetFeature>
                                            <gpml:targetProperty xmlns:gpml="http://www.gplates.org/gplates">gpml:unclassifiedGeometry</gpml:targetProperty>
                                            <gpml:valueType xmlns:gml="http://www.opengis.net/gml">gml:LineString</gpml:valueType>
                                        </gpml:PropertyDelegate>
                                    </gpml:sourceGeometry>
                                    <gpml:reverseOrder>false</gpml:reverseOrder>
                                </gpml:TopologicalLineSection>
                            </gpml:section>
                            <gpml:section>
                                <gpml:TopologicalLineSection>
                                    <gpml:sourceGeometry>
                                        <gpml:PropertyDelegate>
                                            <gpml:targetFeature>GPlates-82dc5627-114e-4f86-b7c3-06fb54791173</gpml:targetFeature>
                                            <gpml:targetProperty xmlns:gpml="http://www.gplates.org/gplates">gpml:unclassifiedGeometry</gpml:targetProperty>
                                            <gpml:valueType xmlns:gml="http://www.opengis.net/gml">gml:LineString</gpml:valueType>
                                        </gpml:PropertyDelegate>
                                    </gpml:sourceGeometry>
                                    <gpml:reverseOrder>true</gpml:reverseOrder>
                                </gpml:TopologicalLineSection>
                            </gpml:section>
                            <gpml:section>
                                <gpml:TopologicalLineSection>
                                    <gpml:sourceGeometry>
                                        <gpml:PropertyDelegate>
                                            <gpml:targetFeature>GPlates-e632fcb8-1c58-4681-8b77-3d66109fa6bd</gpml:targetFeature>
                                            <gpml:targetProperty xmlns:gpml="http://www.gplates.org/gplates">gpml:unclassifiedGeometry</gpml:targetProperty>
                                            <gpml:valueType xmlns:gml="http://www.opengis.net/gml">gml:LineString</gpml:valueType>
                                        </gpml:PropertyDelegate>
                                    </gpml:sourceGeometry>
                                    <gpml:reverseOrder>true</gpml:reverseOrder>
                                </gpml:TopologicalLineSection>
                            </gpml:section>
                            <gpml:section>
                                <gpml:TopologicalLineSection>
                                    <gpml:sourceGeometry>
                                        <gpml:PropertyDelegate>
                                            <gpml:targetFeature>GPlates-0c641c5b-a01c-4529-8435-260c10006328</gpml:targetFeature>
                                            <gpml:targetProperty xmlns:gpml="http://www.gplates.org/gplates">gpml:unclassifiedGeometry</gpml:targetProperty>
                                            <gpml:valueType xmlns:gml="http://www.opengis.net/gml">gml:LineString</gpml:valueType>
                                        </gpml:PropertyDelegate>
                                    </gpml:sourceGeometry>
                                    <gpml:reverseOrder>true</gpml:reverseOrder>
                                </gpml:TopologicalLineSection>
                            </gpml:section>
                            <gpml:section>
                                <gpml:TopologicalLineSection>
                                    <gpml:sourceGeometry>
                                        <gpml:PropertyDelegate>
                                            <gpml:targetFeature>GPlates-e64cfcb5-c762-470b-9b00-4efe723e05f6</gpml:targetFeature>
                                            <gpml:targetProperty xmlns:gpml="http://www.gplates.org/gplates">gpml:unclassifiedGeometry</gpml:targetProperty>
                                            <gpml:valueType xmlns:gml="http://www.opengis.net/gml">gml:LineString</gpml:valueType>
                                        </gpml:PropertyDelegate>
                                    </gpml:sourceGeometry>
                                    <gpml:reverseOrder>false</gpml:reverseOrder>
                                </gpml:TopologicalLineSection>
                            </gpml:section>
                            <gpml:section>
                                <gpml:TopologicalLineSection>
                                    <gpml:sourceGeometry>
                                        <gpml:PropertyDelegate>
                                            <gpml:targetFeature>GPlates-87d88600-b471-437a-afde-be6e53252e64</gpml:targetFeature>
                                            <gpml:targetProperty xmlns:gpml="http://www.gplates.org/gplates">gpml:unclassifiedGeometry</gpml:targetProperty>
                                            <gpml:valueType xmlns:gml="http://www.opengis.net/gml">gml:LineString</gpml:valueType>
                                        </gpml:PropertyDelegate>
                                    </gpml:sourceGeometry>
                                    <gpml:reverseOrder>false</gpml:reverseOrder>
                                </gpml:TopologicalLineSection>
                            </gpml:section>
                            <gpml:section>
                                <gpml:TopologicalLineSection>
                                    <gpml:sourceGeometry>
                                        <gpml:PropertyDelegate>
                                            <gpml:targetFeature>GPlates-27407637-78f7-4275-83e0-dafa2ce96a01</gpml:targetFeature>
                                            <gpml:targetProperty xmlns:gpml="http://www.gplates.org/gplates">gpml:unclassifiedGeometry</gpml:targetProperty>
                                            <gpml:valueType xmlns:gml="http://www.opengis.net/gml">gml:LineString</gpml:valueType>
                                        </gpml:PropertyDelegate>
                                    </gpml:sourceGeometry>
                                    <gpml:reverseOrder>true</gpml:reverseOrder>
                                </gpml:TopologicalLineSection>
                            </gpml:section>
                            <gpml:section>
                                <gpml:TopologicalLineSection>
                                    <gpml:sourceGeometry>
                                        <gpml:PropertyDelegate>
                                            <gpml:targetFeature>GPlates-c780936c-be61-4b77-880c-46b6043af676</gpml:targetFeature>
                                            <gpml:targetProperty xmlns:gpml="http://www.gplates.org/gplates">gpml:unclassifiedGeometry</gpml:targetProperty>
                                            <gpml:valueType xmlns:gml="http://www.opengis.net/gml">gml:LineString</gpml:valueType>
                                        </gpml:PropertyDelegate>
                                    </gpml:sourceGeometry>
                                    <gpml:reverseOrder>true</gpml:reverseOrder>
                                </gpml:TopologicalLineSection>
                            </gpml:section>
                            <gpml:section>
                                <gpml:TopologicalLineSection>
                                    <gpml:sourceGeometry>
                                        <gpml:PropertyDelegate>
                                            <gpml:targetFeature>GPlates-155ef524-845a-4692-a356-821ec148a636</gpml:targetFeature>
                                            <gpml:targetProperty xmlns:gpml="http://www.gplates.org/gplates">gpml:unclassifiedGeometry</gpml:targetProperty>
                                            <gpml:valueType xmlns:gml="http://www.opengis.net/gml">gml:LineString</gpml:valueType>
                                        </gpml:PropertyDelegate>
                                    </gpml:sourceGeometry>
                                    <gpml:reverseOrder>true</gpml:reverseOrder>
                                </gpml:TopologicalLineSection>
                            </gpml:section>
                            <gpml:section>
                                <gpml:TopologicalLineSection>
                                    <gpml:sourceGeometry>
                                        <gpml:PropertyDelegate>
                                            <gpml:targetFeature>GPlates-28b244fa-b444-4422-a28b-f2a9a6953563</gpml:targetFeature>
                                            <gpml:targetProperty xmlns:gpml="http://www.gplates.org/gplates">gpml:unclassifiedGeometry</gpml:targetProperty>
                                            <gpml:valueType xmlns:gml="http://www.opengis.net/gml">gml:LineString</gpml:valueType>
                                        </gpml:PropertyDelegate>
                                    </gpml:sourceGeometry>
                                    <gpml:reverseOrder>true</gpml:reverseOrder>
                                </gpml:TopologicalLineSection>
                            </gpml:section>
                            <gpml:section>
                                <gpml:TopologicalLineSection>
                                    <gpml:sourceGeometry>
                                        <gpml:PropertyDelegate>
                                            <gpml:targetFeature>GPlates-89b23679-5a04-42d2-8801-642fc1ca4571</gpml:targetFeature>
                                            <gpml:targetProperty xmlns:gpml="http://www.gplates.org/gplates">gpml:unclassifiedGeometry</gpml:targetProperty>
                                            <gpml:valueType xmlns:gml="http://www.opengis.net/gml">gml:LineString</gpml:valueType>
                                        </gpml:PropertyDelegate>
                                    </gpml:sourceGeometry>
                                    <gpml:reverseOrder>true</gpml:reverseOrder>
                                </gpml:TopologicalLineSection>
                            </gpml:section>
                            <gpml:section>
                                <gpml:TopologicalLineSection>
                                    <gpml:sourceGeometry>
                                        <gpml:PropertyDelegate>
                                            <gpml:targetFeature>GPlates-98389926-0ce0-494d-ad7b-e7b2caa5e6d3</gpml:targetFeature>
                                            <gpml:targetProperty xmlns:gpml="http://www.gplates.org/gplates">gpml:unclassifiedGeometry</gpml:targetProperty>
                                            <gpml:valueType xmlns:gml="http://www.opengis.net/gml">gml:LineString</gpml:valueType>
                                        </gpml:PropertyDelegate>
                                    </gpml:sourceGeometry>
                                    <gpml:reverseOrder>false</gpml:reverseOrder>
                                </gpml:TopologicalLineSection>
                            </gpml:section>
                            <gpml:section>
                                <gpml:TopologicalLineSection>
                                    <gpml:sourceGeometry>
                                        <gpml:PropertyDelegate>
                                            <gpml:targetFeature>GPlates-8f21779f-7c7f-4cb2-a80a-7a1ea6feab1a</gpml:targetFeature>
                                            <gpml:targetProperty xmlns:gpml="http://www.gplates.org/gplates">gpml:unclassifiedGeometry</gpml:targetProperty>
                                            <gpml:valueType xmlns:gml="http://www.opengis.net/gml">gml:LineString</gpml:valueType>
                                        </gpml:PropertyDelegate>
                                    </gpml:sourceGeometry>
                                    <gpml:reverseOrder>false</gpml:reverseOrder>
                                </gpml:TopologicalLineSection>
                            </gpml:section>
                            <gpml:section>
                                <gpml:TopologicalLineSection>
                                    <gpml:sourceGeometry>
                                        <gpml:PropertyDelegate>
                                            <gpml:targetFeature>GPlates-f86aa382-2cc9-4f40-8d7b-745e4dd0526d</gpml:targetFeature>
                                            <gpml:targetProperty xmlns:gpml="http://www.gplates.org/gplates">gpml:unclassifiedGeometry</gpml:targetProperty>
                                            <gpml:valueType xmlns:gml="http://www.opengis.net/gml">gml:LineString</gpml:valueType>
                                        </gpml:PropertyDelegate>
                                    </gpml:sourceGeometry>
                                    <gpml:reverseOrder>true</gpml:reverseOrder>
                                </gpml:TopologicalLineSection>
                            </gpml:section>
                            <gpml:section>
                                <gpml:TopologicalLineSection>
                                    <gpml:sourceGeometry>
                                        <gpml:PropertyDelegate>
                                            <gpml:targetFeature>GPlates-f30e9143-f9e0-416f-8be5-6de7de9fb5a7</gpml:targetFeature>
                                            <gpml:targetProperty xmlns:gpml="http://www.gplates.org/gplates">gpml:unclassifiedGeometry</gpml:targetProperty>
                                            <gpml:valueType xmlns:gml="http://www.opengis.net/gml">gml:LineString</gpml:valueType>
                                        </gpml:PropertyDelegate>
                                    </gpml:sourceGeometry>
                                    <gpml:reverseOrder>true</gpml:reverseOrder>
                                </gpml:TopologicalLineSection>
                            </gpml:section>
                            <gpml:section>
                                <gpml:TopologicalLineSection>
                                    <gpml:sourceGeometry>
                                        <gpml:PropertyDelegate>
                                            <gpml:targetFeature>GPlates-4e2fb876-4266-4fe7-a0ab-2973a7a866db</gpml:targetFeature>
                                            <gpml:targetProperty xmlns:gpml="http://www.gplates.org/gplates">gpml:unclassifiedGeometry</gpml:targetProperty>
                                            <gpml:valueType xmlns:gml="http://www.opengis.net/gml">gml:LineString</gpml:valueType>
                                        </gpml:PropertyDelegate>
                                    </gpml:sourceGeometry>
                                    <gpml:reverseOrder>true</gpml:reverseOrder>
                                </gpml:TopologicalLineSection>
                            </gpml:section>
                            <gpml:section>
                                <gpml:TopologicalLineSection>
                                    <gpml:sourceGeometry>
                                        <gpml:PropertyDelegate>
                                            <gpml:targetFeature>GPlates-137ab522-4305-4d41-9cfe-15aed1c55714</gpml:targetFeature>
                                            <gpml:targetProperty xmlns:gpml="http://www.gplates.org/gplates">gpml:unclassifiedGeometry</gpml:targetProperty>
                                            <gpml:valueType xmlns:gml="http://www.opengis.net/gml">gml:LineString</gpml:valueType>
                                        </gpml:PropertyDelegate>
                                    </gpml:sourceGeometry>
                                    <gpml:reverseOrder>true</gpml:reverseOrder>
                                </gpml:TopologicalLineSection>
                            </gpml:section>
                            <gpml:section>
                                <gpml:TopologicalLineSection>
                                    <gpml:sourceGeometry>
                                        <gpml:PropertyDelegate>
                                            <gpml:targetFeature>GPlates-ccbf7697-2080-4c37-be3e-54b37a6564a7</gpml:targetFeature>
                                            <gpml:targetProperty xmlns:gpml="http://www.gplates.org/gplates">gpml:unclassifiedGeometry</gpml:targetProperty>
                                            <gpml:valueType xmlns:gml="http://www.opengis.net/gml">gml:LineString</gpml:valueType>
                                        </gpml:PropertyDelegate>
                                    </gpml:sourceGeometry>
                                    <gpml:reverseOrder>true</gpml:reverseOrder>
                                </gpml:TopologicalLineSection>
                            </gpml:section>
                            <gpml:section>
                                <gpml:TopologicalLineSection>
                                    <gpml:sourceGeometry>
                                        <gpml:PropertyDelegate>
                                            <gpml:targetFeature>GPlates-a03538c4-cb4b-40f0-b3b1-c05be52559bd</gpml:targetFeature>
                                            <gpml:targetProperty xmlns:gpml="http://www.gplates.org/gplates">gpml:unclassifiedGeometry</gpml:targetProperty>
                                            <gpml:valueType xmlns:gml="http://www.opengis.net/gml">gml:LineString</gpml:valueType>
                                        </gpml:PropertyDelegate>
                                    </gpml:sourceGeometry>
                                    <gpml:reverseOrder>true</gpml:reverseOrder>
                                </gpml:TopologicalLineSection>
                            </gpml:section>
                            <gpml:section>
                                <gpml:TopologicalLineSection>
                                    <gpml:sourceGeometry>
                                        <gpml:PropertyDelegate>
                                            <gpml:targetFeature>GPlates-a7dc7521-f0ed-4de4-a1c9-5e931ebb56e1</gpml:targetFeature>
                                            <gpml:targetProperty xmlns:gpml="http://www.gplates.org/gplates">gpml:unclassifiedGeometry</gpml:targetProperty>
                                            <gpml:valueType xmlns:gml="http://www.opengis.net/gml">gml:LineString</gpml:valueType>
                                        </gpml:PropertyDelegate>
                                    </gpml:sourceGeometry>
                                    <gpml:reverseOrder>false</gpml:reverseOrder>
                                </gpml:TopologicalLineSection>
                            </gpml:section>
                        </gpml:TopologicalLine>
                    </gpml:value>
                    <gpml:valueType xmlns:gpml="http://www.gplates.org/gplates">gpml:TopologicalLine</gpml:valueType>
                </gpml:ConstantValue>
            </gpml:unclassifiedGeometry>
            <gml:name>Trench</gml:name>
            <gml:validTime>
                <gml:TimePeriod>
                    <gml:begin>
                        <gml:TimeInstant>
                            <gml:timePosition gml:frame="http://gplates.org/TRS/flat">26.899999999999999</gml:timePosition>
                        </gml:TimeInstant>
                    </gml:begin>
                    <gml:end>
                        <gml:TimeInstant>
                            <gml:timePosition gml:frame="http://gplates.org/TRS/flat">0</gml:timePosition>
                        </gml:TimeInstant>
                    </gml:end>
                </gml:TimePeriod>
            </gml:validTime>
        </gpml:UnclassifiedFeature>
    </gml:featureMember>
    <gml:featureMember>
        <gpml:UnclassifiedFeature>
            <gpml:identity>GPlates-868d879a-05f9-43d8-a135-3f006ec169db</gpml:identity>
            <gpml:revision>GPlates-e24e2af9-252b-46b4-86ab-980e6dd0a720</gpml:revision>
            <gpml:reconstructionPlateId>
                <gpml:ConstantValue>
                    <gpml:value>2557</gpml:value>
                    <gpml:valueType xmlns:gpml="http://www.gplates.org/gplates">gpml:plateId</gpml:valueType>
                </gpml:ConstantValue>
            </gpml:reconstructionPlateId>
            <gpml:unclassifiedGeometry>
                <gpml:ConstantValue>
                    <gpml:value>
                        <gpml:TopologicalLine>
                            <gpml:section>
                                <gpml:TopologicalLineSection>
                                    <gpml:sourceGeometry>
                                        <gpml:PropertyDelegate>
                                            <gpml:targetFeature>GPlates-972497c5-9ec6-4653-b0bb-d64426a426dc</gpml:targetFeature>
                                            <gpml:targetProperty xmlns:gpml="http://www.gplates.org/gplates">gpml:unclassifiedGeometry</gpml:targetProperty>
                                            <gpml:valueType xmlns:gml="http://www.opengis.net/gml">gml:LineString</gpml:valueType>
                                        </gpml:PropertyDelegate>
                                    </gpml:sourceGeometry>
                                    <gpml:reverseOrder>true</gpml:reverseOrder>
                                </gpml:TopologicalLineSection>
                            </gpml:section>
                            <gpml:section>
                                <gpml:TopologicalLineSection>
                                    <gpml:sourceGeometry>
                                        <gpml:PropertyDelegate>
                                            <gpml:targetFeature>GPlates-fa6a9d93-3726-405c-958c-0fa09be8648c</gpml:targetFeature>
                                            <gpml:targetProperty xmlns:gpml="http://www.gplates.org/gplates">gpml:unclassifiedGeometry</gpml:targetProperty>
                                            <gpml:valueType xmlns:gml="http://www.opengis.net/gml">gml:LineString</gpml:valueType>
                                        </gpml:PropertyDelegate>
                                    </gpml:sourceGeometry>
                                    <gpml:reverseOrder>true</gpml:reverseOrder>
                                </gpml:TopologicalLineSection>
                            </gpml:section>
                            <gpml:section>
                                <gpml:TopologicalLineSection>
                                    <gpml:sourceGeometry>
                                        <gpml:PropertyDelegate>
                                            <gpml:targetFeature>GPlates-165c2d7f-d2ab-47c9-a040-4f5203a8b6c8</gpml:targetFeature>
                                            <gpml:targetProperty xmlns:gpml="http://www.gplates.org/gplates">gpml:unclassifiedGeometry</gpml:targetProperty>
                                            <gpml:valueType xmlns:gml="http://www.opengis.net/gml">gml:LineString</gpml:valueType>
                                        </gpml:PropertyDelegate>
                                    </gpml:sourceGeometry>
                                    <gpml:reverseOrder>true</gpml:reverseOrder>
                                </gpml:TopologicalLineSection>
                            </gpml:section>
                            <gpml:section>
                                <gpml:TopologicalLineSection>
                                    <gpml:sourceGeometry>
                                        <gpml:PropertyDelegate>
                                            <gpml:targetFeature>GPlates-4492ebb4-718f-4bc1-b9ac-10dc803fef9d</gpml:targetFeature>
                                            <gpml:targetProperty xmlns:gpml="http://www.gplates.org/gplates">gpml:unclassifiedGeometry</gpml:targetProperty>
                                            <gpml:valueType xmlns:gml="http://www.opengis.net/gml">gml:LineString</gpml:valueType>
                                        </gpml:PropertyDelegate>
                                    </gpml:sourceGeometry>
                                    <gpml:reverseOrder>true</gpml:reverseOrder>
                                </gpml:TopologicalLineSection>
                            </gpml:section>
                        </gpml:TopologicalLine>
                    </gpml:value>
                    <gpml:valueType xmlns:gpml="http://www.gplates.org/gplates">gpml:TopologicalLine</gpml:valueType>
                </gpml:ConstantValue>
            </gpml:unclassifiedGeometry>
            <gml:name>Subandes</gml:name>
            <gml:validTime>
                <gml:TimePeriod>
                    <gml:begin>
                        <gml:TimeInstant>
                            <gml:timePosition gml:frame="http://gplates.org/TRS/flat">250</gml:timePosition>
                        </gml:TimeInstant>
                    </gml:begin>
                    <gml:end>
                        <gml:TimeInstant>
                            <gml:timePosition gml:frame="http://gplates.org/TRS/flat">0</gml:timePosition>
                        </gml:TimeInstant>
                    </gml:end>
                </gml:TimePeriod>
            </gml:validTime>
        </gpml:UnclassifiedFeature>
    </gml:featureMember>
</gpml:FeatureCollection>
