# Supplementary material for: South-American plate advance and forced Andean trench retreat as drivers for transient flat subduction episodes
Source: Nat Commun. 2017 May 16;8:15249. doi: 10.1038/ncomms15249 (PMC5440808; doi:10.1038/ncomms15249)
Supplement: Supplementary Data 2 — Andes.rot: Gplates rotation file of the Andean shortening reconstruction [file ncomms15249-s3.txt]

2500  0.0   0.0    0.0    0.0  280 ! Patagonian Cordillera
2500 250.0   0.0    0.0    0.0  280 ! Patagonian cordillera
2501  0.0   0.0    0.0    0.0  2500 ! West of Patagonian Cordillera
2501 250.0   0.0    0.0    0.0  2500 ! West of Patagonian cordillera
2502  0.0   0.0    0.0    0.0  291 ! Principal Cordillera Kley et al 1999
2502 11.6  50.47  -54.99   -0.27  291 !Calculated interactively by GPlates
2502 250.0  50.47  -54.99   -0.27  291 ! Principalcordillera 
2503  0.0   0.0    0.0    0.0  2502 ! West of Principal Cordillera
2503  3.0   0.0    0.0    0.0  2502 ! Kukowski and Oncken 2006
2503 11.0  45.06  -65.46   -0.15  2502 !Calculated interactively by GPlates
2503 250.0  45.06  -65.46   -0.15  2502 ! West of Principal cordillera
2504  0.0   0.0    0.0    0.0  291 ! Sierras Pampeanas Ramos et al. (1996)
2504 10.0  60.07  -61.12   -0.23  291 !Calculated interactively by GPlates
2504 250.0  60.07  -61.12   -0.23  291 ! Sierras Pampeanas
2505  0.0   0.0    0.0    0.0  2504 ! Argentinian Precordillera Allmendinger et al. (1990), Von Gosen (1992)
2505 13.0 -35.63  -70.38    9.97  2504 !Calculated interactively by GPlates
2505 250.0 -35.63  -70.38    9.97  2504 !Calculated interactively by GPlates
2506  0.0   0.0    0.0    0.0  2505 ! Frontal Cordillera Giambiagi et al (2012)
2506  4.0   0.0    0.0    0.0  2505 ! Frontal Cordillera
2506  7.7  55.62  -60.41   -0.08  2505 !Calculated interactively by GPlates
2506 250.0  55.62  -60.41   -0.08  2505 !Calculated interactively by GPlates
2507  0.0   0.0    0.0    0.0  2506 !Principal Cordillera Ramos et al (1996) from Kozlowski et al 1993)
2507  8.6   0.0    0.0    0.0  2506 ! Principal Cordillera
2507 20.0  55.8  -64.52   -0.65  2506 !Calculated interactively by GPlates
2507 250.0  55.8  -64.52   -0.65  2506 !Calculated interactively by GPlates
2508  0.0   0.0    0.0    0.0  2507 ! West of Principal Cordillera
2508 250.0   0.0    0.0    0.0  2507 ! West of Principal cordillera
2509  0.0   0.0    0.0    0.0  2505 ! Frontal Cordillera Giambiagi et al (2012)
2509  4.0   0.0    0.0    0.0  2505 ! Frontal cordillera
2509  8.0  56.4  -65.8   -0.14  2505 !Calculated interactively by GPlates
2509 250.0  56.4  -65.8   -0.14  2505 !Calculated interactively by GPlates
2510  0.0   0.0    0.0    0.0  2505 ! Frontal Cordillera Ramos et al. (1996) Giambiagi et al (2012)
2510  4.0   0.0    0.0    0.0  2505 ! Frontal Cordillera
2510  8.5  57.91  -67.11   -0.21  2505 !Calculated interactively by GPlates
2510 250.0  57.91  -67.11   -0.21  2505 !Calculated interactively by GPlates
2511  0.0   0.0    0.0    0.0  2509 !Principal Cordillera Ramos et al (1996) from Kozlowski et al (1993)
2511  8.6   0.0    0.0    0.0  2509 ! Principal Cordillera
2511 20.0  57.79  -72.41   -0.49  2509 !Calculated interactively by GPlates
2511 250.0  57.79  -72.41   -0.49  2509 !Calculated interactively by GPlates
2512  0.0   0.0    0.0    0.0  2511 ! West of Principal Cordillera Kukowski and Oncken 2006
2512 10.0  56.2  -56.37   -0.38  2511 !Calculated interactively by GPlates
2512 250.0  56.2  -56.37   -0.38  2511 ! West of Principal Cordillera
2594  0.0   0.0    0.0    0.0  2517 ! EC Grier et al. 1991, Cristallini et al 1997
2594 20.0   0.0    0.0    0.0  2517 ! EC
2594 40.0  62.81  -46.54   -0.64  2517 !Calculated interactively by GPlates
2594 250.0  62.81  -46.54   -0.64  2517 ! EC
2513  0.0   0.0    0.0    0.0  2518 !Principal Cordillera
2513  8.6   0.0    0.0    0.0  2518 ! Principal Cordillera Allmendinger et al. (1990)
2513 20.0  57.05  -76.93   -0.17  2518 !Calculated interactively by GPlates
2513 250.0  57.05  -76.93   -0.17  2518 !Calculated interactively by GPlates
2514  0.0   0.0    0.0    0.0  2513 ! West of Principal Cordillera Stern 1991
2514 15.0  59.0  -63.59   -0.39  2513 !Calculated interactively by GPlates
2514 250.0  59.0  -63.59   -0.39  2513 ! West of Principal cordillera
2515  0.0   0.0    0.0    0.0  2505 ! Principal Cordillera
2515  6.0 -29.67  -70.35  -16.12  2505 !Calculated interactively by GPlates
2515 12.0 -29.71  -70.28  -26.27  2505 !Calculated interactively by GPlates
2515 16.0 -29.66  -70.26  -24.37  2505 !Calculated interactively by GPlates
2515 20.0 -29.6  -70.24  -19.11  2505 !Calculated interactively by GPlates
2515 23.0 -29.48  -70.18  -11.91  2505 !Calculated interactively by GPlates
2515 27.0 -29.37  -69.94   -6.92  2505 !Calculated interactively by GPlates
2515 33.0 -28.6  -69.52   -3.96  2505 !Calculated interactively by GPlates
2515 38.0 -26.96  -68.53   -1.78  2505 !Calculated interactively by GPlates
2515 250.0   0.0    0.0    0.0  2505 ! Principal cordillera
2516  0.0   0.0    0.0    0.0  2513 ! West of Principal Cordillera Kukowski & Oncken 2006; von Huene 2003;Scheuber & Bogdanic 1994
2516 20.0  60.04  -41.16   -0.32  2513 !Calculated interactively by GPlates
2516 250.0  60.04  -41.16   -0.32  2513 ! West of Principal cordillera
2517  0.0   0.0    0.0    0.0  201 ! Santa Barbara Ranges Kley and Monaldi (2002) age from Ege et al. 2007
2517 26.7 -26.38  -65.27    6.71  201 !Calculated interactively by GPlates
2517 250.0 -26.38  -65.27    6.71  201 ! SB
2518  0.0   0.0    0.0    0.0  2505 ! Frontal Cordillera
2518  4.0   0.0    0.0    0.0  2505 ! Frontal Cordillera
2518  8.5  59.95  -63.03   -0.07  2505 !Calculated interactively by GPlates
2518 250.0  59.95  -63.03   -0.07  2505 ! Frontal Cordillera
2519  0.0   0.0    0.0    0.0  201 !Subandes Eichelberger (2014) transect 5 from Uba et al. (2009)
2519  5.0 -24.85  -64.56    4.38  201 !Calculated interactively by GPlates
2519 10.0 -24.82  -64.07    8.77  201 !Calculated interactively by GPlates
2519 15.0 -24.88  -63.95   13.15  201 !Calculated interactively by GPlates
2519 250.0 -24.88  -63.95   13.15  201 !201 !Calculated interactively by GPlates
2520  0.0   0.0    0.0    0.0  2519 !Interandes 5 Eichelberger 2014 from Ege et al. (2007)
2520 10.0   0.0    0.0    0.0  2519
2520 15.0 -19.77  -66.54   -3.04  2519 !Calculated interactively by GPlates
2520 20.0 -15.51  -65.71   -3.76  2519 !Calculated interactively by GPlates
2520 25.0  -9.66  -65.89   -3.73  2519 !Calculated interactively by GPlates
2520 30.0  -9.58  -65.49   -3.65  2519 !Calculated interactively by GPlates
2520 250.0  -9.58  -65.49   -3.65  2519 !Calculated interactively by GPlates
2521  0.0   0.0    0.0    0.0  2517 !EC Pearson et al. 2013
2521 20.0   0.0    0.0    0.0  2517
2521 40.0  64.18  -81.48   -0.81  2517 !Calculated interactively by GPlates
2521 250.0  64.18  -81.48   -0.81  2517 !Calculated interactively by GPlates
2522  0.0   0.0    0.0    0.0  2520 ! Eastern cordillera 5 Eichelberger 2014 From Ege et al. 2007
2522 20.0   0.0    0.0    0.0  2520 ! EC
2522 40.0  68.85  -65.02   -0.88  2520 !Calculated interactively by GPlates
2522 45.0  68.85  -64.8   -0.91  2520 !Calculated interactively by GPlates
2522 250.0  68.85  -65.02   -0.88  2520 ! Eastern Cordillera
2523  0.0   0.0    0.0    0.0  201 !Subandes 4 Eichelberger 2014 from Barnes et al. (2008)
2523 15.0 -22.77  -64.4   12.96  201 !Calculated interactively by GPlates
2523 250.0 -22.77  -64.4   12.96  201 !Calculated interactively by GPlates
2524  0.0   0.0    0.0    0.0  2523 !Interandes 4 Eichelberger 2014 from Barnes et al. (2008)
2524 15.0   8.2  -74.68   -0.56  2523 !Calculated interactively by GPlates
2524 25.0  69.77  -76.32   -0.88  2523 !Calculated interactively by GPlates
2524 30.0  69.53  -80.16   -0.9  2523 !Calculated interactively by GPlates
2524 35.0  69.36  -81.96   -0.87  2523 !Calculated interactively by GPlates
2524 250.0  69.36  -81.96   -0.87  2523 !Calculated interactively by GPlates
2525  0.0   0.0    0.0    0.0  2524 ! Eastern Cordillera 4 Eichelberger 2014 from Barnes et al. (2008)
2525 20.0   0.0    0.0    0.0  2524
2525 40.0  69.62  -62.08   -1.13  2524 !Calculated interactively by GPlates
2525 45.0  69.62  -61.74   -1.16  2524 !Calculated interactively by GPlates
2525 250.0  69.62  -61.74   -1.16  2524 !Calculated interactively by GPlates
2526  0.0   0.0    0.0    0.0  2522 ! Altiplano  
2526 15.0 -66.76   77.77    0.39  2522 !Calculated interactively by GPlates McQuarrie et al 2002
2526 27.0 -66.76   77.77    0.39  2522 !Calculated interactively by GPlates 
2526 33.0 -66.65   78.43    0.58  2522 !Calculated interactively by GPlates Elger et al (2005)
2526 250.0 -66.65   78.43    0.58  2522 !Calculated interactively by GPlates
2527  0.0   0.0    0.0    0.0  2526 ! West of Altiplano/Puna (Kukowski & Oncken 2006; von Huene 2003;Scheuber & Bogdanic 1994)
2527 20.0  67.26  -53.3   -0.29  2526 !Calculated interactively by GPlates
2527 250.0  67.26  -53.3   -0.29  2526 ! West of Altiplano/Puna
2528  0.0   0.0    0.0    0.0  201 !Subandes 3b Eichelberger 2014 from Eichelberger et al. 2013
2528  5.0 -22.71  -64.74    4.35  201 !Calculated interactively by GPlates
2528 10.0 -23.16  -64.49    8.71  201 !Calculated interactively by GPlates
2528 15.0 -22.68  -64.03   13.06  201 !Calculated interactively by GPlates
2528 250.0 -22.68  -64.03   13.06  201 !Calculated interactively by GPlates
2529  0.0   0.0    0.0    0.0  2528 !Interandes 3b Eichelberger 2014 from Eichelberger 2013
2529 10.0 -18.99  -65.43   -4.67  2528 !Calculated interactively by GPlates
2529 15.0 -17.76  -65.76   -7.0  2528 !Calculated interactively by GPlates
2529 20.0 -15.55  -65.18   -7.01  2528 !Calculated interactively by GPlates
2529 25.0 -13.01  -65.41   -7.03  2528 !Calculated interactively by GPlates
2529 30.0 -12.83  -65.34   -7.04  2528 !Calculated interactively by GPlates
2529 35.0 -12.77  -65.21   -7.04  2528 !Calculated interactively by GPlates
2529 40.0 -12.76  -64.9   -7.04  2528 !Calculated interactively by GPlates
2529 45.0 -12.76  -65.37   -7.04  2528 !Calculated interactively by GPlates
2529 250.0 -12.76  -65.37   -7.04  2528 !Calculated interactively by GPlates
2530  0.0   0.0    0.0    0.0  201 !Subandes 3a Eichelberger 2014 from Eichelberger et al. 2013
2530  5.0 -14.53  -66.97   -4.33  201 !Calculated interactively by GPlates
2530 10.0 -14.81  -66.97   -8.66  201 !Calculated interactively by GPlates
2530 15.0 -14.09  -66.87  -12.01  201 !Calculated interactively by GPlates
2530 250.0 -14.09  -66.87  -12.01  201 !Calculated interactively by GPlates
2531  0.0   0.0    0.0    0.0  2530 !Interandes 3a Eichelberger 2014 from Eichelberger et al. 2013
2531 10.0 -18.73  -65.13   16.5  2530 !Calculated interactively by GPlates
2531 15.0 -18.85  -64.59   17.96  2530 !Calculated interactively by GPlates
2531 20.0 -19.69  -64.4   16.13  2530 !Calculated interactively by GPlates
2531 25.0 -20.71  -64.23   17.22  2530 !Calculated interactively by GPlates
2531 30.0 -20.75  -64.41   18.29  2530 !Calculated interactively by GPlates
2531 35.0 -20.75  -64.37   18.06  2530 !Calculated interactively by GPlates
2531 40.0 -20.78  -64.39   17.71  2530 !Calculated interactively by GPlates
2531 45.0 -20.61  -64.43   19.38  2530 !Calculated interactively by GPlates
2531 250.0 -20.61  -64.43   19.38  2530 !Calculated interactively by GPlates
2533  0.0   0.0    0.0    0.0  201 !Subandes 2 Eichelberger 2014 from Barnes et al. 2012
2533  5.0 -15.39  -66.93   -6.46  201 !Calculated interactively by GPlates
2533 10.0 -14.0  -67.76   -7.54  201 !Calculated interactively by GPlates
2533 15.0 -14.17  -67.91  -10.8  201 !Calculated interactively by GPlates
2533 250.0 -14.17  -67.91  -10.8  201 !Calculated interactively by GPlates
2534  0.0   0.0    0.0    0.0  2533 !Interandes 2 Eichelberger 2014 from Barnes et al. 2012
2534 10.0   0.0    0.0    0.0  2533
2534 15.0 -12.53  -69.16   -1.15  2533 !Calculated interactively by GPlates
2534 20.0 -47.4   42.28    0.22  2533 !Calculated interactively by GPlates
2534 30.0  12.17  111.14    2.14  2533 !Calculated interactively by GPlates
2534 250.0  12.17  111.14    2.14  2533 !Calculated interactively by GPlates
2535  0.0   0.0    0.0    0.0  2534 !Eastern Cordillera 2 Eichelberger 2014 from Barnes et al. 2012
2535 10.0 -59.01   55.32    0.2  2534 !Calculated interactively by GPlates
2535 15.0 -59.9   56.76    0.36  2534 !Calculated interactively by GPlates
2535 20.0 -58.41   55.18    0.49  2534 !Calculated interactively by GPlates
2535 25.0 -55.69   51.44    1.01  2534 !Calculated interactively by GPlates
2535 30.0 -55.7   51.47    1.25  2534 !Calculated interactively by GPlates
2535 35.0 -54.41   50.21    1.53  2534 !Calculated interactively by GPlates
2535 40.0 -52.82   48.13    1.71  2534 !Calculated interactively by GPlates
2535 45.0 -51.84   46.78    2.03  2534 !Calculated interactively by GPlates
2535 50.0 -48.85   44.49    2.2  2534 !Calculated interactively by GPlates
2535 250.0 -48.85   44.49    2.2  2534 !Calculated interactively by GPlates
2536  0.0   0.0    0.0    0.0  201 !Subandes 1 Eichelberger 2014 from McQuarrie et al. 2008
2536  5.0 -13.69  -68.59   -4.32  201 !Calculated interactively by GPlates
2536 10.0 -13.2  -68.5   -8.07  201 !Calculated interactively by GPlates
2536 15.0 -13.72  -68.74  -12.96  201 !Calculated interactively by GPlates
2536 250.0 -13.72  -68.74  -12.96  201 !Calculated interactively by GPlates
2537  0.0   0.0    0.0    0.0  2536 !Interandes 1 Eichelberger 2014 from Gillis et al. 2006
2537 20.0 -62.75   56.71    0.07  2536 !Calculated interactively by GPlates
2537 25.0 -62.8   57.95    0.19  2536 !Calculated interactively by GPlates
2537 30.0 -54.96   46.76    0.22  2536 !Calculated interactively by GPlates
2537 45.0 -47.97   41.0    0.45  2536 !Calculated interactively by GPlates
2537 250.0 -47.97   41.0    0.45  2536 !Calculated interactively by GPlates
2538  0.0   0.0    0.0    0.0  2537 !Eastern Cordillera 1 Eichelberger 2014 from Barnes et al. 2006
2538 10.0 -59.24   51.8    0.22  2537 !Calculated interactively by GPlates
2538 15.0 -58.08   50.95    0.33  2537 !Calculated interactively by GPlates
2538 20.0 -58.06   51.09    0.53  2537 !Calculated interactively by GPlates
2538 25.0 -54.04   46.72    1.1  2537 !Calculated interactively by GPlates
2538 30.0 -55.74   49.3    1.31  2537 !Calculated interactively by GPlates
2538 35.0 -54.22   47.58    1.52  2537 !Calculated interactively by GPlates
2538 40.0 -53.42   46.36    1.66  2537 !Calculated interactively by GPlates
2538 45.0 -53.72   46.39    2.0  2537 !Calculated interactively by GPlates
2538 50.0 -50.43   43.54    2.28  2537 !Calculated interactively by GPlates
2538 250.0 -50.43   43.54    2.28  2537 !Calculated interactively by GPlates
2539  0.0   0.0    0.0    0.0  201 !Subandes Baby et al. 1989;Roeder 1988; Roeder and Chamberlain (1995) from Kley et al. 1998
2539  5.0 -11.89  -70.39   -2.84  201 !Calculated interactively by GPlates
2539 10.0 -12.71  -69.52   -9.11  201 !Calculated interactively by GPlates
2539 15.0 -12.62  -69.94  -12.64  201 !Calculated interactively by GPlates
2539 250.0 -12.62  -69.94  -12.64  201 !Calculated interactively by GPlates
2540  0.0   0.0    0.0    0.0  2539 ! Interandes Gotberg et al. 2010
2540 20.0 -56.65   45.67    0.08  2539 !Calculated interactively by GPlates
2540 25.0 -57.37   46.89    0.15  2539 !Calculated interactively by GPlates
2540 30.0 -47.21   38.77    0.21  2539 !Calculated interactively by GPlates
2540 45.0 -47.61   40.09    0.43  2539 !Calculated interactively by GPlates
2540 250.0 -47.61   40.09    0.43  2539 ! Interandes
2541  0.0   0.0    0.0    0.0  2540 !Eastern Cordillera Gotberg et al. 2010
2541 15.0 -54.64   44.45    0.15  2540 !Calculated interactively by GPlates
2541 20.0 -64.41   58.41    0.3  2540 !Calculated interactively by GPlates
2541 25.0 -53.08   42.67    0.83  2540 !Calculated interactively by GPlates
2541 30.0 -59.01   48.31    1.1  2540 !Calculated interactively by GPlates
2541 35.0 -57.22   46.51    1.24  2540 !Calculated interactively by GPlates
2541 40.0 -55.66   45.18    1.41  2540 !Calculated interactively by GPlates
2541 45.0 -55.12   44.32    1.73  2540 !Calculated interactively by GPlates
2541 50.0 -54.08   43.73    1.94  2540 !Calculated interactively by GPlates
2541 250.0 -54.08   43.73    1.94  2540 !Calculated interactively by GPlates
2542  0.0   0.0    0.0    0.0  2541 ! Altiplano Gotberg et al. 2010
2542 15.0 -51.12   42.42    0.14  2541 !Calculated interactively by GPlates
2542 250.0 -51.12   42.42    0.14  2541 ! Altiplano 
2543  0.0   0.0    0.0    0.0  2542 ! West of Altiplano
2543 250.0   0.0    0.0    0.0  2542 ! West of Altiplano
2544  0.0   0.0    0.0    0.0  201 !Subandes Espurt et al. 2008
2544 15.0  10.87  106.59    3.4  201 !Calculated interactively by GPlates
2544 250.0  10.87  106.59    3.4  201 !Calculated interactively by GPlates
2545  0.0   0.0    0.0    0.0  201 ! Contaya Hills
2545 250.0   0.0    0.0    0.0  201 ! Contaya Hills
2546  0.0   0.0    0.0    0.0  201 !Subandes Kley et al 1998, after Koch (1962)
2546 24.0 -33.95  -55.91    0.85  201 !Calculated interactively by GPlates
2546 250.0 -33.95  -55.91    0.85  201 !Calculated interactively by GPlates
2547  0.0   0.0    0.0    0.0  2546 ! Eastern Cordillera Pfiffner and Gonzalez 2013
2547 23.0   0.0    0.0    0.0  2546 !Calculated interactively by GPlates
2547 30.0 -62.63   35.17    0.23  2546 !Calculated interactively by GPlates
2547 50.0 -64.3   39.1    0.4  2546 !Calculated interactively by GPlates
2547 250.0 -62.63   35.17    0.23  2546 ! Eastern Cordillera
2548  0.0   0.0    0.0    0.0  2547 ! West of Eastern cordillera
2548 50.0 -58.45   33.26    0.75  2547 !Calculated interactively by GPlates
2548 250.0   0.0    0.0    0.0  2547 ! West of Eastern Cordillera
2549  0.0   0.0    0.0    0.0  2553 ! Eastern Cordillera
2549 23.0   0.0    0.0    0.0  2553 !Calculated interactively by GPlates
2549 30.0 -61.92   26.11    0.41  2553 !Calculated interactively by GPlates
2549 250.0 -61.92   26.11    0.41  2553 !Calculated interactively by GPlates
2550  0.0   0.0    0.0    0.0  2549 ! West of Eastern cordillera
2550 250.0   0.0    0.0    0.0  2549 ! West of Eastern Cordillera
2551  0.0   0.0    0.0    0.0  201 !Subandes Kley et al 1998, after Aleman and Marksteiner (1993)
2551 15.0 -82.98   50.0    0.19  201 !Calculated interactively by GPlates
2551 250.0 -82.98   50.0    0.19  201 !Calculated interactively by GPlates
2552  0.0   0.0    0.0    0.0  201 ! Subandes 
2552 24.0 -49.99   24.48    0.22  201 !Calculated interactively by GPlates
2552 250.0 -49.99   24.48    0.22  201 ! Subandes
2553  0.0   0.0    0.0    0.0  201 ! Subandes Eude 2014; Hermoza et al. 2005
2553 24.0 -63.45   26.68    0.8  201 !Calculated interactively by GPlates
2553 250.0 -63.45   26.68    0.8  201 ! Subandes Eude 2014; Hermoza et al. 2005
2554  0.0   0.0    0.0    0.0  2552 ! Eastern Cordillera Pfiffner and Gonzalez 2013
2554 23.0   0.0    0.0    0.0  2552 ! Eastern Cordillera Pfiffner and Gonzalez 2013
2554 30.0 -64.18   31.7    0.42  2552 !Calculated interactively by GPlates
2554 250.0 -64.18   31.7    0.42  2552 ! Eastern Cordillera
2555  0.0   0.0    0.0    0.0  2554 ! Soutwest of Eastern Cordillera
2555 50.0 -49.05   23.23    0.47  2554 !Calculated interactively by GPlates
2555 250.0   0.0    0.0    0.0  2554 ! Southwest of Eastern Cordillera
2556  0.0   0.0    0.0    0.0  2505 ! Principal Cordillera
2556 250.0   0.0    0.0    0.0  2505 ! Principal cordillera
2573  0.0   0.0    0.0    0.0  2598 ! Trench west of altiplano
2573 250.0   0.0    0.0    0.0  2598 ! Trench west of altiplano 
2574  0.0   0.0    0.0    0.0  2587 ! Trench west of Altiplano
2574 50.0 -20.33  -70.74   19.94  2587 !Calculated interactively by GPlates
2574 250.0   0.0    0.0    0.0  2587 ! Trench west of Altiplano
2575  0.0   0.0    0.0    0.0  2586 ! West of Patagonian Andes
2575 250.0   0.0    0.0    0.0  2586 ! West of Patagonian Andes
2576  0.0   0.0    0.0    0.0  2585 ! Southwest of Patagonian Andes
2576 250.0   0.0    0.0    0.0  2585 ! Southwest of Patagonian Andes
2577  0.0   0.0    0.0    0.0  2584 ! Southwest of Patagonian Andes
2577 250.0   0.0    0.0    0.0  2584 ! Southwest of Patagonian Andes
2578  0.0   0.0    0.0    0.0  2583 ! Southwest of Patagonian Andes
2578 250.0   0.0    0.0    0.0  2583 ! Southwest of Patagonian Andes
2579  0.0   0.0    0.0    0.0  2582 ! South of Patagonian Andes
2579 250.0   0.0    0.0    0.0  2582 ! South of Patagonian Andes
2580  0.0   0.0    0.0    0.0  2581 ! South of Patagonian Andes
2580 250.0   0.0    0.0    0.0  2581 ! South of Patagonian Andes
2581  0.0   0.0    0.0    0.0  280 ! Patagonian andes
2581  8.0  29.81  -35.36   -0.24  280 !Calculated interactively by GPlates
2581 66.0  21.58 -124.37   -0.62  280 !Calculated interactively by GPlates
2581 250.0  21.58 -124.37   -0.62  280 ! Patagonian Andes
2582  0.0   0.0    0.0    0.0  280 ! Patagonian Andes	
2582  8.0  30.27  -35.21   -0.24  280 !Calculated interactively by GPlates
2582 33.9  35.72  -61.77   -0.35  280 !Calculated interactively by GPlates
2582 66.0  36.1  -68.42   -0.41  280 !Calculated interactively by GPlates
2582 84.0  36.16  -72.34   -0.46  280 !Calculated interactively by GPlates
2582 250.0  36.16  -72.34   -0.46  280 ! Patagonian Andes
2583  0.0   0.0    0.0    0.0  280 ! Patagonian Andes	
2583  8.0   0.0    0.0    0.0  280 ! Patagonia Andes
2583 15.0 -65.47  -65.92    1.02  280 !Calculated interactively by GPlates
2583 33.0 -58.82  -71.12    3.56  280 !Calculated interactively by GPlates
2583 84.0 -62.81  -67.39    2.75  280 !Calculated interactively by GPlates
2583 250.0   0.0    0.0    0.0  280 !280 ! Patagonian Andes
2584  0.0   0.0    0.0    0.0  280 ! Patagonian Andes	
2584 18.0  38.47  -76.72   -0.35  280 !Calculated interactively by GPlates
2584 21.0  38.47  -76.64   -0.37  280 !Calculated interactively by GPlates
2584 27.0  38.48  -76.75   -0.39  280 !Calculated interactively by GPlates
2584 74.0  38.49  -77.02   -0.45  280 !Calculated interactively by GPlates
2584 88.0  38.51  -76.55   -0.66  280 !Calculated interactively by GPlates
2584 250.0  38.51  -76.55   -0.66  280 ! Patagonian Andes
2585  0.0   0.0    0.0    0.0  280 ! Patagonian Andes	
2585  5.3   0.0    0.0    0.0  280 ! Patagonia Andes
2585 23.0  38.92  -78.28   -0.39  280 !Calculated interactively by GPlates
2585 250.0  38.96  -76.54   -0.28  280 ! Patagonian Andes
2586  0.0   0.0    0.0    0.0  280 ! Patagonian Andes	
2586  5.3   0.0    0.0    0.0  280 ! Patagonian Andes Kraemer 1998
2586 23.0  40.0  -73.52   -0.32  280 !Calculated interactively by GPlates
2586 250.0  40.0  -73.52   -0.32  280 ! Patagonian Andes
2587  0.0   0.0    0.0    0.0  2535 ! Altiplano
2587 15.0 -56.19   51.3    0.39  2535 !Calculated interactively by GPlates
2587 250.0 -56.19   51.3    0.39  2535 ! Altiplano
2588  0.0   0.0    0.0    0.0  2589 ! West of Principal Cordillera
2588 250.0   0.0    0.0    0.0  2589 ! West of PRincipal Cordillera
2589  0.0   0.0    0.0    0.0  291 ! Principal Cordillera Vera et al. 2014
2589 11.6  52.5  -64.49   -0.11  291 !Calculated interactively by GPlates
2589 56.0  52.5  -64.49   -0.11  291 ! PC Vera et al. 2014
2589 100.5  52.54  -64.18   -0.23  291 !Calculated interactively by GPlates
2589 250.0  52.54  -64.18   -0.23  291 ! PC Vera et al. 2014
2590  0.0   0.0    0.0    0.0  2591 ! West of Principal cordillera
2590 250.0   0.0    0.0    0.0  2591 ! West of Principal cordillera
2591  0.0   0.0    0.0    0.0  291 ! Principal Cordillera Vera et al. 2014
2591 11.6  53.33  -67.13   -0.26  291 !Calculated interactively by GPlates
2591 16.0  53.33  -67.13   -0.26  291 ! Principal Cordillera Vera et al. 2014
2591 33.9  53.35  -68.24   -0.23  291 !Calculated interactively by GPlates
2591 250.0  53.35  -68.24   -0.23  291 ! Principal Cordillera Vera et al. 2014
2592  0.0   0.0    0.0    0.0  2522 !Puna Plateau Coutand et al. 2001
2592  1.0 -20.75  -65.08   -0.92  2522 !Calculated interactively by GPlates
2592  4.0 -21.23  -66.15   -2.73  2522 !Calculated interactively by GPlates
2592  7.0 -21.4  -66.3   -5.03  2522 !Calculated interactively by GPlates
2592 10.0 -21.2  -66.37   -6.84  2522 !Calculated interactively by GPlates
2592 37.8  64.74  -60.61   -0.34  2522 !Calculated interactively by GPlates
2592 250.0  64.74  -60.61   -0.34  2522 ! Puna Plateau Coutand et al. 2001
2593  0.0   0.0    0.0    0.0  201 ! Subandes Espurt et al. 2008
2593 15.0  -9.77  -74.19  -13.11  201 !Calculated interactively by GPlates
2593 250.0  -9.77  -74.19  -13.11  201 ! Subandes
2595  0.0   0.0    0.0    0.0  2597 ! West of altiplano
2595 50.0 -16.83  -72.85   18.03  2597 !Calculated interactively by GPlates
2595 250.0   0.0    0.0    0.0  2597 ! W-Alt
2596  0.0   0.0    0.0    0.0  2544 ! Eastern Cordillera
2596 19.0 -13.16  -73.53   -9.63  2544 !Calculated interactively by GPlates
2596 20.0 -13.16  -73.53  -10.22  2544 !Calculated interactively by GPlates
2596 22.0 -12.88  -73.71  -12.58  2544 !Calculated interactively by GPlates
2596 26.0 -12.66  -73.88  -20.79  2544 !Calculated interactively by GPlates
2596 30.0 -12.49  -74.05  -24.85  2544 !Calculated interactively by GPlates
2596 34.0 -12.28  -74.3  -25.0  2544 !Calculated interactively by GPlates
2596 45.0  12.06  105.4   34.07  2544 !Calculated interactively by GPlates
2596 50.0  12.21  105.43   38.99  2544 !Calculated interactively by GPlates
2596 250.0  12.06  105.4   34.07  2544 ! EC
2597  0.0   0.0    0.0    0.0  2596 ! Altiplano McQuarrie 2002
2597 15.0 -39.68   28.75    0.14  2596 !Calculated interactively by GPlates
2597 250.0 -39.68   28.75    0.14  2596 ! Altiplano
2598  0.0   0.0    0.0    0.0  2538 ! Altiplano McQuarrie 2008
2598 15.0 -47.66   40.45    0.4  2538 !Calculated interactively by GPlates
2598 250.0 -47.66   40.45    0.4  2538 ! Altiplano
2599  0.0   0.0    0.0    0.0  201 ! Subandes 3a Eichelberger 2014 from Eichelberger et al. 2013
2599  5.0 -21.74  -63.2    5.01  201 !Calculated interactively by GPlates
2599 10.0  -9.03  -67.36   -3.96  201 !Calculated interactively by GPlates
2599 15.0 -41.29  -55.53    2.42  201 !Calculated interactively by GPlates
2599 250.0 -14.45  -65.38  -12.84  201 !Calculated interactively by GPlates                        
101  0.0   0.0    0.0    0.0  714 !  NAM-NWA North America-Northwest Africa
101 10.9  81.0   22.9    2.84  714 !  NAM-NWA An5 Muller et.al 1999
101 20.1  80.6   24.5    5.53  714 !  NAM-NWA An6 Muller et.al 1999
101 33.1  75.99    5.98    9.77  714 !  NAM-NWA An13 Muller et.al 1999
101 40.1  74.5   -1.2   12.6  714 !  NAM-NWA An18 Muller et.al 1999
101 47.9  74.9   -4.6   15.61  714 !  NAM-NWA An21 Muller et.al 1999
101 55.9  80.64    6.57   17.9  714 !  NAM-NWA An25 Muller et.al 1999
101 67.7  82.3   -1.7   21.51  714 !  NAM-NWA An30 Muller et.al 1999
101 83.5  76.81  -20.59   29.51  714 !  NAM-NWA An34 Muller et.al 1999
101 120.4  66.28  -19.82   54.44  714 !  NAM-NWA Mueller et.al 1997
101 126.7  66.11  -18.95   56.48  714 !  NAM-NWA Mueller et.al 1997
101 131.9  65.95  -18.5   57.45  714 !  NAM-NWA Mueller et.al 1997
101 139.6  66.12  -18.38   59.9  714 !  NAM-NWA Mueller et.al 1997
101 147.7  66.54  -17.98   62.08  714 !  NAM-NWA Mueller et.al 1997
101 154.3  67.15  -15.98   64.75  714 !  NAM-NWA Mueller et.al 1997
101 170.0  67.09  -13.86   70.55  714 !  NAM-NWA BSMA Labails et. al. 2010
101 190.0  64.31  -15.19   77.09  714 !  NAM-NWA min closure Labails et. al. 2010
101 203.0  64.28  -14.74   78.05  714 !  NAM-NWA min closure Labails et. al. 2010
101 600.0  64.28  -14.74   78.05  714 !  NAM-NWA 
102  0.0   0.0    0.0    0.0  101 !  GRN-NAM Greenland-North America
102 33.1   0.0    0.0    0.0  101 !  GRN-NAM AN13 Derived Gaina et.al 2002
102 40.1  62.46  -28.02   -1.25  101 !  GRN-NAM AN13 Derived Gaina et.al 2002
102 43.8  63.25  -79.58   -1.81  101 !  GRN-NAM AN20 Derived Gaina et.al 2002 
102 47.9  60.66  -97.26   -2.81  101 !  GRN-NAM AN21 Derived Gaina et.al 2002
102 49.7  61.58  -97.09   -3.33  101 !  GRN-NAM AN21 Derived Gaina et.al 2002
102 53.3  39.68 -116.16   -3.74  101 !  GRN-NAM AN24 Derived Gaina et.al 2002
102 55.9  19.28 -136.19   -3.16  101 !  GRN-NAM AN25 Derived Gaina et.al 2002
102 68.7  41.19 -169.58   -5.71  101 !  GRN-NAM AN31 Derived Gaina et.al 2002
102 79.1  61.38 -157.7   -8.43  101 !  GRN-NAM AN33o Derived Gaina et.al 2002
102 83.5  65.3 -122.45  -11.0  101 !  GRN-NAM An34 Roest & Srivastava 1989 update to CK95G94 timescale
102 92.0  66.6 -119.48  -12.2  101 !  GRN-NAM Start of seafloor spreading Roest & Srivastava 1989
102 125.0  67.5 -118.48  -14.0  101 !  NAM-NWA Torsvik 2010
102 600.0  67.5 -118.48  -14.0  101 !  NAM-NWA Torsvik 2010
103  0.0   0.0    0.0    0.0  101 ! NSL-NAM North Slope Alaska
103 126.0   0.0    0.0    0.0  101 ! NSL-NAM North Slope Alaska
103 132.0  60.0 -126.0   -3.0  101 ! NSL-NAM Derived from Alvey et. al. 2008 
103 136.5  60.0 -126.0   -6.5  101 ! NSL-NAM Derived from Alvey et. al. 2008 
103 139.6  60.0 -126.0  -10.0  101 ! NSL-NAM Derived from Alvey et. al. 2008 
103 142.5  65.0 -130.2  -30.0  101 ! NSL-NAM FIT CG0806  Derived from Alvey et. al. 2008          
103 145.0  65.0 -130.2  -34.0  101 ! NSL-NAM Lawver et al. 1990        
103 600.0  65.0 -130.2  -34.0  101 ! NSL-NAM FIT Lawver et al. 1990   
104  0.0   0.0    0.0    0.0  101 !  MEX-NAM Mexico-North America    
104 152.7   0.0    0.0    0.0  101 !  MEX-NAM Muller et. al. 2008
104 170.0  35.0  -14.0   -1.5  101 !  MEX-NAM Muller et. al. 2008
104 600.0  35.0  -14.0   -1.5  101 !  MEX-NAM
105  0.0   0.0    0.0    0.0  104 !  BAJ-MEX Baja California-Mexico       
105  6.0  57.0  -55.0    5.6  104 !  BAJ-MEX Muller et. al. 2008           
105 600.0  57.0  -55.0    5.6  104 !  BAJ-MEX   
106  0.0   0.0    0.0    0.0  104 !  NBJ-MEX Northern Baja California-Mexico   
106  2.1  52.0  -67.0    1.5  104 !  NBJ-MEX Muller et. al. 2008
106 220.0  52.0  -67.0    1.5  104 !  NBJ-MEX 
107  0.0   0.0    0.0    0.0  101 !  BIS-NAM Baffin Island-North America
107 33.5   0.0    0.0    0.0  101 !  BIS-NAM                  
107 95.2 -69.79  101.72    5.98  101 !  BIS-NAM Lawver et al. 1990
107 306.0 -69.79  101.72    5.98  101 !  BIS-NAM EarthByteGroup, RDM 1987         
107 306.0 -69.79  101.72    5.98  199 !  BIS-PDM Baffin Island-Laurentia EarthByteGroup, RDM 1987 cross-over
107 600.0 -69.79  101.72    5.98  199 !  BIS-PDM EarthByteGroup, RDM 1987         
108  0.0   0.0    0.0    0.0  101 !  AVA-NAM Avalon/Acadia-North America
108 600.0   0.0    0.0    0.0  101 !  AVA-NAM              
109  0.0   0.0    0.0    0.0  101 !  PDM-NAM Piedmont-North America
109 600.0   0.0    0.0    0.0  101 !  PDM-NAM                     
110  0.0   0.0    0.0    0.0  101 !  ALR-NAM Alpha Cordillera-North America
110 121.6   0.0    0.0    0.0  101 !  ALR-NAM         
111  0.0   0.0    0.0    0.0  101 !  MNR-NAM Mendeleyev Ridge-North America modified after Alvey et al 2008
111 118.0   0.0    0.0    0.0  101 !  MNR-NAM modified after Alvey et al 2008
111 150.0  24.82   60.8    8.3  101 !  MNR-NAM modified after Alvey et al 2008
111 250.0  24.82   60.8    8.3  101 !  MNR-NAM modified after Alvey et al 2008 
112  0.0   0.0    0.0    0.0  113 !  CHP-NWR Chukchi Cap-Northwind Ridge
112 200.0   0.0    0.0    0.0  113 !  CHP-NWR     
113  0.0   0.0    0.0    0.0  103 ! NWR-NAM Northwind Ridge-North America modified after Alvey et al 2008
113 125.0   0.0    0.0    0.0  103 ! NWR-NAM modified after Alvey et al 2008
113 145.0 -74.62   18.27  -23.99  103 ! NWR-NAM modified after Alvey et al 2008
113 250.0 -74.62   18.27  -23.99  103 ! NWR-NAM modified after Alvey et al 2008
114  0.0   0.0    0.0    0.0  101 !  LMN-EUR Lomonosov Ridge-Eurasia
114 43.79   0.0    0.0    0.0  101 !  LMN-EUR Derived Gaina et. al. 2002
114 43.79  66.25  140.91    9.86  301 !  LMN-EUR AN20 Derived Gaina et. al. 2002 cross-over
114 47.91  65.38  138.44   10.96  301 !  LMN-EUR AN21 Gaina et. al. 2002
114 49.71  64.52  138.18   11.5  301 !  LMN-EUR AN22 Gaina et. al. 2002
114 53.35  63.07  144.26   12.82  301 !  LMN-EUR AN24b Gaina et. al. 2002
114 55.9  62.1  143.4   13.53  301 !  LMN-EUR AN25 Derived Gaina et. al. 2002
114 58.0  61.3  143.4   16.0  301 !  LMN-EUR Derived Gaina et. al. 2002
114 600.0  61.3  143.4   16.0  301 !  LMN-EUR 
115  0.0   0.0    0.0    0.0  101 !  CBM-NAM N Northwind Ridge-North America
115 80.0   0.0    0.0    0.0  101 !  CBM-NAM Muller et. al. 2008
115 140.0  52.78   16.28   -7.93  101 !  CBM-NAM Muller et. al. 2008
116  0.0   0.0    0.0    0.0  101 !  MVR-NAM Marvin Spur-North America
116 121.6   0.0    0.0    0.0  101 !  MVR-NAM
117  0.0   0.0    0.0    0.0  114 !  LMN2-LMN Lomonosov Ridge 2 - Lomonosov
117 600.0   0.0    0.0    0.0  114 !  LMN2-LMN Lomonosov Ridge 2 - Lomonosov
118  0.0   0.0    0.0    0.0  103 !  LMN2-LMN North Slope Alaska 2 - North Slope Alaska
118 600.0   0.0    0.0    0.0  103 !  NSA2-NSA North Slope Alaska 2 - North Slope Alaska
119  0.0   0.0    0.0    0.0  101 !  AAB-NAM Amerasia Basin-North America
119 118.0   0.0    0.0    0.0  101 !  AAB-NAM Muller et. al. 2008
119 144.0  50.6 -140.0  -25.0  101 !  AAB-NAM Muller et. al. 2008   
119 200.0  50.6 -140.0  -25.0  101 !  AAB-NAM Muller et. al. 2008
120  0.0   0.0    0.0    0.0  101 !  CAI-NAM Canadian Arctic Islands-North America
120 33.5   0.0    0.0    0.0  101 !  CAI-NAM
120 83.5  57.15 -137.0   -1.07  101 !  CAI-NAM fit, NW passage, Lawver et al. 1990
120 600.0  57.15 -137.0   -1.07  101 !  CAI-NAM fit, NW passage, Lawver et al. 1990
121  0.0   0.0    0.0    0.0  122 !  ELA-ELB East Ellesmere Island-East-Central Ellesmere Island
121 53.3   0.0    0.0    0.0  122 !  ELA-ELB AN 24
121 56.2  79.0    8.5    2.91  122 !  ELA-ELB Lawver et al. 1990 restore Parrish Glacier
121 600.0  79.0    8.5    2.91  122 !  ELA-ELB Lawver et al. 1990
122  0.0   0.0    0.0    0.0  123 !  ELB-ELC East-central Ellesmere-West-central Ellesmere Island
122 33.1   0.0    0.0    0.0  123 !  ELB-ELC
122 56.2  54.0 -107.0   -1.66  123 !  ELB-ELC Lawver et al. 1990
122 83.5  64.7 -111.1   -2.91  123 !  ELB-ELC Lawver et al. 1990
122 600.0  64.7 -111.1   -2.91  123 !  ELB-ELC
123  0.0   0.0    0.0    0.0  124 !  ELC-ELD West-central Ellesmere-West Ellesmere Island
123 33.1   0.0    0.0    0.0  124 !  ELC-ELD
123 56.2  10.5  -98.8   -0.76  124 !  ELC-ELD Lawver et al. 1990
123 83.5 -11.0 -127.9   -1.0  124 !  ELC-ELD Lawver et al. 1990
123 600.0 -11.0 -127.9   -1.0  124 !  ELC-ELD 
124  0.0   0.0    0.0    0.0  120 !  ELD-CAI West Ellesmere-Canadian Arctic Islands
124 600.0   0.0    0.0    0.0  120 !  ELD-CAI fixed to Canadian Arctic Islands   
125  0.0   0.0    0.0    0.0  160 !  YUT-NAMC Yukon-Tanana-North American Craton Margin
125 230.0   0.0    0.0    0.0  160 !  YUT-NAMC
125 280.0  29.24   69.01  -27.61  160 !  YUT-NAMC max extent of Slide Mountain Ocean Seton et. al. This Study
125 360.0   0.0    0.0    0.0  160 !  YUT-NAMC Yukon-Tanana rifts from Laurentian margin Nelson et. al. 2006
125 600.0   0.0    0.0    0.0  160 !  YUT-NAMC
126  0.0   0.0    0.0    0.0  101 !  WAT-NAM Wrangellia and Alexander Terrane-North America
126 140.0   0.0    0.0    0.0  101 !  WAT-NAM
126 230.0  38.27 -104.94   81.58  101 !  WAT-NAM Seton et. al. This Study
126 340.0  38.27 -104.94   81.58  101 !  WAT-NAM Seton et. al. This Study
126 600.0   9.29  -51.14   36.75  101 !  WAT-NAM Seton et. al. This Study
127  0.0   0.0    0.0    0.0  301 !  FRP-EUR Faeroe Plate-Eurasia 
127 51.0   0.0    0.0    0.0  301 !  FRP-EUR Skogseid 1993
127 52.5  42.77  102.76    0.48  301 !  FRP-EUR An24a Skogseid 1993
127 53.3  43.83  105.46    0.77  301 !  FRP-EUR An24b Skogseid 1993
128  0.0   0.0    0.0    0.0  301 !  GV1-EUR Trapped Greenland crust 1-Eurasia 
128 49.4   0.0    0.0    0.0  301 !  GV1-EUR Skogseid 1993
128 51.0  11.76  -45.96   -0.58  301 !  GV1-EUR An23 Skogseid 1993
128 53.3  11.76  -45.96   -0.58  301 !  GV1-EUR Skogseid 1993
129  0.0   0.0    0.0    0.0  301 !  GV2-EUR Trapped Greenland crust 2-Eurasia 
129 51.0   0.0    0.0    0.0  301 !  GV2-EUR Skogseid 1993
129 52.5  32.17   78.29    0.22  301 !  GV2-EUR An24a Skogseid 1993
129 53.3  40.27   94.9    0.49  301 !  GV2-EUR An24b Skogseid 1993
129 55.3  40.27   94.9    0.49  301 !  GV2-EUR Skogseid 1993
130  0.0   0.0    0.0    0.0  102 !  BAF-GRN Baffin Bay-Greenland
130 200.0   0.0    0.0    0.0  102 !  BAF-GRN
132  0.0   0.0    0.0    0.0  126 !  WTN-WAT Wrangellia Terrane North-Wrangellia and Alexander Terrane
132 450.0   0.0    0.0    0.0  126 !  WTN-WAT
133  0.0   0.0    0.0    0.0  120 !  AT1-CAI Arctic Terrane 1-Canadian Arctic Islands
133 450.0   0.0    0.0    0.0  120 !  AT1-CAI
134  0.0   0.0    0.0    0.0  120 !  AT2-CAI Arctic Terrane 2-Canadian Arctic Islands
134 450.0   0.0    0.0    0.0  120 !  AT2-CAI
135  0.0   0.0    0.0    0.0  120 !  AT3-CAI Arctic Terrane 3-Canadian Arctic Islands
135 450.0   0.0    0.0    0.0  120 !  AT3-CAI
136  0.0   0.0    0.0    0.0  126 !  ALTS-WAT Alexander Terrane South-Wrangellia and Alexander Terrane
136 450.0   0.0    0.0    0.0  126 !  ATS-WAT
137  0.0   0.0    0.0    0.0  126 !  WAT2-WAT Wrangellia and Alexander Terrane 2-Wrangellia and Alexander Terrane
137 450.0   0.0    0.0    0.0  126 !  WAT2-WAT
138  0.0   0.0    0.0    0.0  126 !  ALT2-WAT Alexander Terrane 2-Wrangellia and Alexander Terrane
138 450.0   0.0    0.0    0.0  126 !  ALT2-WAT
139  0.0   0.0    0.0    0.0  126 !  ALT3-WAT Alexander Terrane 3-Wrangellia and Alexander Terrane
139 140.0   0.0    0.0    0.0  126 !  ALT3-WAT
139 280.0 -60.12   35.77   48.08  126 !  ALT3-WAT Seton et. al. This Study
139 340.0 -62.45   31.63   31.23  126 !  ALT3-WAT Seton et. al. This Study
139 450.0 -62.45   31.63   31.23  126 !  ALT3-WAT Seton et. al. This Study
140  0.0   0.0    0.0    0.0  126 !  PEN1-WAT Peninsula Terrane 1-Wrangellia and Alexander Terrane
140 450.0   0.0    0.0    0.0  126 !  PEN1-WAT
155  0.0   0.0    0.0    0.0  103 !  FARW-NSA Farewell Terrane-North Slope Alaska
155 600.0   0.0    0.0    0.0  103 !  FARW-NSA
160  0.0   0.0    0.0    0.0  101 !  NAMC-NAM North America Craton-North America
160 450.0   0.0    0.0    0.0  101 !  NAMC-NAM  
161  0.0   0.0    0.0    0.0  103 !  RUBY-NSA Ruby Terrane-North Slope Alaska
161 600.0   0.0    0.0    0.0  103 !  RUBY-NSA
164  0.0   0.0    0.0    0.0  126 !  CHG1-WAT Chugach Terrane 1-Wrangellia and Alexander Terrane
164 450.0   0.0    0.0    0.0  126 !  CHG1-WAT
165  0.0   0.0    0.0    0.0  126 !  CHG2-WAT Chugach Terrane 2-Wrangellia and Alexander Terrane
165 240.0   0.0    0.0    0.0  126 !  CHG2-WAT
165 240.0  49.9 -120.0   40.4  103 !  CHG2-NSA Chugach Terrane 2-North Slope Alaska Seton et. al. This Study cross-over 
165 600.0  49.9 -120.0   40.4  103 !  CHG2-NSA
170  0.0   0.0    0.0    0.0  103 !  SMCT-NSA Southern Margin Composite Terrane-North Slope Alaska
170 450.0   0.0    0.0    0.0  103 !  SMCT-NSA
171  0.0   0.0    0.0    0.0  103 !  YAKU-NSA Yakutat-North Slope Alaska
171 450.0   0.0    0.0    0.0  103 !  YAKU-NSA    
172  0.0   0.0    0.0    0.0  160 !  CANC-NAMC Canadian Cordillera-North American Craton Margin
172 450.0   0.0    0.0    0.0  160 !  CANC-NAMC
173  0.0   0.0    0.0    0.0  160 !  BPU-NAMC Belt Purcell-North American Craton Margin
173 450.0   0.0    0.0    0.0  160 !  BPU-NAMC
174  0.0   0.0    0.0    0.0  160 !  STK-NAMC Stikinia Arc-North American Craton Margin
174 172.0   0.0    0.0    0.0  160 !  STK-NAMC 
174 230.0  29.24   69.01  -27.61  160 !  STK-NAMC Closure of Cache Creek Ocean Seton et. al. This Study
174 230.0  29.24   69.01  -27.61  125 !  YUT-NAMC Seton et. al. This Study
174 280.0   0.0    0.0    0.0  125 !  YUT-NAMC Seton et. al. This Study
174 600.0   0.0    0.0    0.0  125 !  YUT-NAMC
175  0.0   0.0    0.0    0.0  160 !  SMO-YUT Slide Mountain Ocean-North American Craton Margin 
175 280.0   0.0    0.0    0.0  160 !  SMO-YUT
175 280.0  29.24   69.01   27.61  125 !  SMO-YUT Closure of Slide Mountain Ocean Seton et. al. This Study
175 360.0  29.24   69.01   27.61  125 !  SMO-YUT 
176  0.0   0.0    0.0    0.0  125 !  EKL-RMG East Klamath-Roberts Mnt and Golkonda
176 360.0   0.0    0.0    0.0  125 !  EKL-RMG
176 600.0   0.0    0.0    0.0  125 !  EKL-RMG
178  0.0   0.0    0.0    0.0  101 !  EKL-RMG Roberts Mnt and Golkonda
178 600.0   0.0    0.0    0.0  101 !  EKL-RMG
180  0.0   0.0    0.0    0.0  101 !  WAT-NAM Wrangellia and Alexander Terrane-North America
180 140.0   0.0    0.0    0.0  101 !  WAT-NAM 
180 140.0  33.6  110.3  129.32  902 !  WAT-FAR Wrangellia and Alexander Terrane-Farallon Seton et. al. This Study
180 260.0  33.6  110.3  129.32  902 !  WAT-FAR Seton et. al. This Study
181  0.0   0.0    0.0    0.0  101 !  CALU-NAM Central Aleutians-North America
181 600.0   0.0    0.0    0.0  101 !  CALU-NAM
182  0.0   0.0    0.0    0.0  101 !  KNTT-NAM Koyukuk, Nyak, Togiak terranes-North America
182 600.0   0.0    0.0    0.0  101 !  KNTT-NAM
183  0.0   0.0    0.0    0.0  101 !  WALU-NAM Western Aleutians-North America
183 600.0   0.0    0.0    0.0  101 !  WALU-NAM
188  0.0   0.0    0.0    0.0  125 !  CCON2-CCO1 Cache Creek Ocean Seton et. al. This Study
188 230.0   0.0    0.0    0.0  125 !  CCON2-CCO1 Seton et. al. This Study
188 230.0  29.2   69.0   27.61  174 !  CCON2-CCO1 Seton et. al. This Study crossover
188 600.0  29.2   69.0   27.61  174 !  CCON2-CCO1
190  0.0   0.0    0.0    0.0  125 !  STKA-YUT Stikina Arc-Yukin-Tanana
190 172.0   0.0    0.0    0.0  125 !  STKA-YUT Seton et. al. This Study
190 230.0 -64.16   32.8  133.65  125 !  STKA-YUT Seton et. al. This Study
190 770.0 -64.16   32.8  133.65  125 !  STKA-YUT
199  0.0   0.0    0.0    0.0  101 !  PDM-NAM Laurentia-North America
199 770.0   0.0    0.0    0.0  101 !  PDM-NAM
201  0.0   0.0    0.0    0.0  701 !	SAM-AFR South America-Africa	
201  2.7  62.2  -39.4    0.83  701 !	SAM-AFR AN 2a NUVEL-1	
201  9.7  62.05  -40.59    3.18  701 !	SAM-AFR An5 Mueller et al. 1997	
201 19.0  58.77  -37.32    7.05  701 !	SAM-AFR An6 Mueller et al. 1997	
201 25.8  57.59  -36.27    9.96  701 !	SAM-AFR An8 Mueller et al. 1997	
201 33.1  56.17  -33.64   13.41  701 !	SAM-AFR An13 Mueller et al. 1997	
201 38.4  57.1  -33.0   15.91  701 !	SAM-AFR An18 Mueller et al. 1997	
201 46.3  56.95  -31.15   19.11  701 !	SAM-AFR An21 Mueller et al. 1997	
201 52.4  58.89  -31.18   21.38  701 !	SAM-AFR An24 Mueller et al. 1997	
201 55.9  61.35  -32.21   22.27  701 !	SAM-AFR An25 Mueller et al. 1997	
201 65.6  63.88  -33.61   24.75  701 !	SAM-AFR An30 Mueller et al. 1997	
201 71.6  63.41  -33.38   26.57  701 !	SAM-AFR An32 Mueller et al. 1997	
201 79.1  62.92  -34.36   30.99  701 !	SAM-AFR An33o Mueller et al. 1997	
201 83.5  61.88  -34.26   33.51  701 !	SAM-AFR An34 Mueller et al. 1997	
201 112.0  52.4  -35.0   51.3  701 !	SAM-AFR Torsvik et al. 2004 - Forced break N-Walvis	
201 120.6  51.6  -35.0   52.92  701 !	SAM-AFR Nuernberg & Mueller 1991	
201 125.7  50.4  -33.5   54.42  701 !	SAM-AFR Nuernberg & Mueller 1991 NB timescale as in Torsvik et al 2009 (Channell 95)	
201 131.7  50.0  -32.5   55.08  701 !	SAM-AFR Nuernberg & Mueller 1991	
201 600.0  50.0  -32.5   55.08  701 !	SAM-AFR Nuernberg & Mueller 1991202  0.0   0.0    0.0    0.0  201 !	PRB-SAM Parana-South America
202 129.76   0.0    0.0    0.0  201 !	PRB-SAM	Torsvik et. al. (2009) adjusted timescale 125.7 (Torsvik09) -> 129.76 (Grad04)
202 129.76  50.4  -33.5   54.42  701 !	PRB-AFR Parana-Africa Torsvik et. al. (2009) adjusted timescale 125.7 (Torsvik09) -> 129.76 (Grad04)
202 136.9  47.5  -33.3   56.0  701 !	PRB-AFR Torsvik et. al. (2009) 131.7 (Torsvik09) -> 136.90 (Grad04)
202 150.84  47.5  -33.3   56.2  701 !	PRB-AFR Torsvik et. al. (2009) 150.0 (Torsvik09) -> 150.84 (Grad04
202 600.0  47.5  -33.3   56.2  701 !	PRB-AFR Torsvik et. al. (2009) 
203  0.0   0.0    0.0    0.0  201 !	PAT-SAM Patagonia-South America
203 129.76   0.0    0.0    0.0  201 !	PAT-SAM Torsvik et. al. (2009) adjusted timescale 125.7 (Torsvik09) -> 129.76 (Grad04)
203 129.76  50.4  -33.5   54.42  701 !	PAT-AFR Patagonia-Africa Torsvik et. al. (2009) adjusted timescale 125.7 (Torsvik09) -> 129.76 (Grad04)
203 136.9  47.5  -33.3   57.0  701 !	PAT-AFR Torsvik et. al. (2009) 131.7 (Torsvik09) -> 136.90 (Grad04)
203 150.84  47.5  -33.3   58.0  701 !	PAT-AFR Torsvik et al. (2008a) 150.0 (Torsvik09) -> 150.84 (Grad04)
203 160.0  47.5  -33.3   58.0  701 !	PAT-AFR Torsvik et al. (2008a)
203 190.0  47.5  -33.3   63.0  701 !	PAT-AFR Torsvik et al. (2008a)
203 600.0  47.5  -33.3   63.0  701 !	PAT-AFR Torsvik et al. (2008a)                    
205  0.0   0.0    0.0    0.0  101 !  YUC-NAM Yucatan-North America
205 140.0   0.0    0.0    0.0  101 !  YUC-NAM
205 164.0  23.85  -84.76  -43.67  101 !  YUC-NAM based on Marton & Buffler 1994
205 172.0  23.82  -84.31  -66.02  101 !  YUC-NAM based on Marton & Buffler 1994
205 172.0   0.8  -80.7  -75.16  201 !  YUC-SAM Yucatan-South America cross-over recalc SZ09
205 600.0   0.8  -80.7  -75.16  201 !  YUC-SAM  
215  0.0   0.0    0.0    0.0  104 !  GUE-MEX Guerrero-Mexico               
215 143.1   0.0    0.0    0.0  104 !  GUE-MEX Ross and Scotese 1988                            
215 156.6  79.37  -43.54   -0.44  104 !  GUE-MEX BSMA (Blake Spur Magnetic Anomaly), Ross and Scotese 1988
215 159.4  79.37  -43.54   -2.37  104 !  GUE-MEX Ross and Scotese 1988                                
215 169.0  79.37  -43.54   -3.92  104 !  GUE-MEX Initial Rifting, Ross and Scotese 1988               
215 175.0  79.37  -43.54   -4.34  104 !  GUE-MEX Ross and Scotese 1988                         
215 600.0  79.37  -43.54   -4.34  104 !  GUE-MEX                                 
264  0.0   0.0    0.0    0.0  101 !  B2N-NAM Beta=2, Northern Gulf of Mexico-North America
264 143.1   0.0    0.0    0.0  101 !  B2N-NAM Ross & Scotese 1988                                   
264 175.0   8.74  -80.68   -4.67  101 !  B2N-NAM Ross & Scotese 1988            
265  0.0   0.0    0.0    0.0  101 !  B2S-NAM Beta=2,Southern Gulf of Mexico-North America
265 143.1   0.0    0.0    0.0  101 !  B2S-NAM Ross & Scotese 1988                                   
265 175.0  29.83  -86.92  -41.67  101 !  B2S-NAM Ross and Scotese 1988          
266  0.0   0.0    0.0    0.0  101 !  B3N-NAM Beta=3,Northern Gulf of Mexico-North America
266 143.1   0.0    0.0    0.0  101 !  B3N-NAM Ross & Scotese 1988                                   
266 175.0  22.54  -81.64   -8.69  101 !  B3N-NAM Ross and Scotese 1988          
267  0.0   0.0    0.0    0.0  101 !  B3C-NAM Beta=3,Central Gulf of Mexico-North America
267 143.1   0.0    0.0    0.0  101 !  B3C-NAM Ross & Scotese 1988                                   
267 175.0  26.27  -88.48  -34.35  101 !  B3C-NAM Ross and Scotese 1988          
268  0.0   0.0    0.0    0.0  101 !  B3S-NAM Beta=3, Southern Gulf of Mexico-North America
268 143.1   0.0    0.0    0.0  101 !  B3S-NAM Ross & Scotese 1988                                   
268 175.0  30.11  -86.05  -39.09  101 !  B3S-NAM Ross and Scotese 1988          
269  0.0   0.0    0.0    0.0  101 !  B4N-NAM Beta=4, Northern Gulf of Mexico-North America
269 143.1   0.0    0.0    0.0  101 !  B4N-NAM Ross & Scotese 1988                                   
269 175.0  27.07  -89.76  -41.68  101 !  B4N-NAM Ross and Scotese 1988          
270  0.0   0.0    0.0    0.0  101 !  B4S-NAM Beta=4, Southern Gulf of Mexico-North America
270 143.1   0.0    0.0    0.0  101 !  B4S-NAM Ross & Scotese 1988                                   
270 175.0  29.26  -85.63  -39.35  101 !  B4S-NAM Ross and Scotese 1988          
271  0.0   0.0    0.0    0.0  101 !  SIB-NAM Sigsbee Block-North America        
271 143.1   0.0    0.0    0.0  101 !  SIB-NAM Ross & Scotese 1988                                   
271 175.0  26.9  -89.33  -45.63  101 !  SIB-NAM Ross & Scotese 1988                                
271 600.0  26.9  -89.33  -45.63  101 !  SIB-NAM               
272  0.0   0.0    0.0    0.0  101 !  B4C-NAM Beta=4, Central Gulf of Mexico-North America
272 143.1   0.0    0.0    0.0  101 !  B4C-NAM Ross & Scotese 1988                                  
272 175.0  26.74  -90.19  -50.25  101 !  B4C-NAM Ross & Scotese 1988                                
272 600.0  26.74  -90.19  -50.25  101 !  B4C-NAM Ross and Scotese 1988              
276  0.0   0.0    0.0    0.0  281 !  SPE-SPW Sandwich Plate East-Sandwich Plate West
276  9.8  80.0  -16.57   -3.06  281 !  SPE-SPW Based Barker 2001 to simulate opening, no magnetics, Muller et. al. 2008
276 20.0  62.58  -39.21   -4.48  281 ! SPE-SPW Seton et. al. This Study
276 600.0  80.0  -16.57   -3.06  281 !  SPE-SPW 
277  0.0   0.0    0.0    0.0  291 !  DPN-CSS Drake Passage North-Colorado Sub-plate
277 600.0   0.0    0.0    0.0  291 !  DPN-CSS 
278  0.0   0.0    0.0    0.0  280 !  CSS-BDW Central Scotia Sea South-Burdwood Plate
278  7.0   0.0    0.0    0.0  280 !  CSS-BDW Based Barker 2001 to simulate cessation of spreading, EarthByteGroup 2010
278  9.8 -48.13   10.2   -2.44  280 !  CSS-BDW Based Barker 2001 to simulate opening, no magnetics, Muller et. al. 2008
278 20.1 -48.13   10.2   -8.05  280 !  CSS-BDW Based Barker 2001 to simulate opening, no magnetics, Muller et. al. 2008
278 600.0 -48.13   10.2   -8.05  280 !  CSS-BDW 
280  0.0   0.0    0.0    0.0  201 !	PAT-SAM Colorado-South America
280 129.76   0.0    0.0    0.0  201 !	PAT-SAM Torsvik et. al. (2009) adjusted timescale. Torsvik 2009 uses Channel 94, here converted to grad stein 2004 
280 129.76  50.4  -33.5   54.42  701 !	Cross-over PAT - AF Torsvik et. al. (2009)	125.7 (Torsvik09) -> 129.76 (Grad04)
280 136.9  47.5  -33.3   57.0  701 !	PAT - AF Torsvik et al (2009)	 131.7 (Torsvik09) -> 136.90 (Grad04)
280 150.84  47.5  -33.3   58.0  701 !	PAT - AF Torsvik et al (2009)	 150.0 (Torsvik09) -> 150.84 (Grad04)
280 160.0  47.5  -33.3   58.0  701 !	PAT - AF Torsvik et al (2009)	 160.0 (Torsvik09) not in Channel04
280 190.0  47.5  -33.3   63.0  701 !	PAT - AF Torsvik et al (2009) uses Channel 94, here converted to Gradstein 2004 
280 600.0  47.5  -33.3   63.0  701 !	PAT - AF Torsvik et al (2009) mod martha	Torsvik 2009 uses Channel 94, here converted to Gradstein 2004 
281  0.0   0.0    0.0    0.0  280 !	SPW-BDW Sandwich Plate West-Burdwood Plate
281 600.0   0.0    0.0    0.0  280 !	SPW-BDW 
282  0.0   0.0    0.0    0.0  291 !	NSE-CSS North Scotia Ridge East Plate-Colorado sub-plate
282 600.0   0.0    0.0    0.0  291 !	NSE-CSS
283  0.0   0.0    0.0    0.0  284 !	SRW-SRE Shag Rock West Plate-Shag Rock East
283 600.0   0.0    0.0    0.0  284 !	SRW-SRE
285  0.0   0.0    0.0    0.0  2324 !	SGR-South CSS South Georgia- SCSS Mod Martha (pole same lat/long as west/east Powell closure, more degrees)
285 26.71 -75.53   -4.71    2.24  2324 !	Calculated interactively by GPlates
285 28.19   5.91  -70.15   -1.15  2324 !	Calculated interactively by GPlates
285 29.45   9.73  -72.02   -1.41  2324 !	Calculated interactively by GPlates
285 30.63  13.74  -69.63   -2.79  2324 !	Calculated interactively by GPlates
285 42.0   6.08  -97.58   -3.92  2324 !	Calculated interactively by GPlates
285 600.0   6.08  -97.58   -3.92  2324 !	West Powell - East Powell
286  0.0   0.0    0.0    0.0  285 !	NSW-SGR North Scotia Ridge West-South Georgia
286 600.0   0.0    0.0    0.0  285 !	NSW-SGR
287  0.0   0.0    0.0    0.0  286 !	SSI-NSW South Sandwich Islands-North Scotia Ridge West
287  2.0 -24.2  -27.7   -0.8  286 !	SSI-NSW AN2 Muller et. al. 2008
287  5.2 -24.2  -27.7   -6.0  286 !	SSI-NSW AN2A Muller et. al. 2008
287  7.9 -24.2  -27.7   -8.0  286 !	SSI-NSW AN 3 Muller et. al. 2008
287 600.0 -24.2  -27.7   -8.0  286 !	SSI-NSW 
288  0.0   0.0    0.0    0.0  291 !	FLI-CSS Falkland Islands-Colorado Subplate
288 150.0   0.0    0.0    0.0  291 ! Falkland Islands fixed to Colorado subplate (mod martha 13 march)
288 150.0  47.5  -33.3   -0.66  280 ! Falkland Islands fixed to Patagonia
288 200.0  61.82  106.2   -8.12  280 !Calculated interactively by GPlates
288 600.0  47.5  -33.3   -0.66  280
290  0.0   0.0    0.0    0.0  202 !	SSS-PRB Salado Subplate-Parana Basin
290 126.7   0.0    0.0    0.0  202 !	SSS-PRB Nuernberg & Mueller 1991
290 131.7 -32.2  -64.5    0.73  202 !	SSS-PRB Nuernberg & Mueller 1991
290 149.5 -32.2  -64.5    1.18  202 !	SSS-PRB Nuernberg & Mueller 1991
290 600.0 -32.2  -64.5    1.18  202 !	SSS-PRB Nuernberg & Mueller 1991
291  0.0   0.0    0.0    0.0  201 !	COL-SAM Colorado-South America
291 129.76   0.0    0.0    0.0  201 !	COL-SAM Torsvik et. al. (2009) adjusted timescale 125.7 (Torsvik09) -> 129.76 (Grad04)
291 129.76  50.4  -33.5   54.42  701 !	COL-SAM Colorado-Africa Torsvik et. al. (2009) adjusted timescale 125.7 (Torsvik09) -> 129.76 (Grad04)
291 136.9  47.5  -33.3   57.0  701 !	COL-SAM Torsvik et. al. (2009)	131.7 (Torsvik09) -> 136.90 (Grad04)
291 150.84  47.5  -33.3   57.3  701 !	COL-SAM Torsvik et. al. (2009)	150.0 (Torsvik09) -> 150.84 (Grad04)
291 600.0  47.5  -33.3   57.3  701 !	COL-SAM Torsvik et. al. (2009)
293  0.0   0.0    0.0    0.0  291 !  SSA-CSS Southern South America-Colorado Subplate
293 160.0   0.0    0.0    0.0  291 !  SSA-CSS
293 600.0   0.0    0.0    0.0  291 !  SSA-CSS
294  0.0   0.0    0.0    0.0  201 !  FP-SAM Falkland Plateau (North Weddell Sea)-South America 
294 83.5   0.0    0.0    0.0  201 !  FP-SAM Muller et. al. 2008 cross-over
294 83.5  77.7   65.2   29.69  802 !  FP-EANT Falkland Plateau-Antarctica, Shaw&Cande 1990 & Royer et.al 1988 *recalculated GS11
294 93.0  75.65   60.05   32.64  802 !  FP-EANT Livermore & Hunter 1996 *recalculated GS11
294 118.0  72.82   83.4   44.78  802 !  FP-EANT M0 Konig & Jokat 2006 *recalculated GS11
294 122.3  72.27   84.79   46.41  802 !  FP-EANT M2 Konig & Jokat 2006 *recalculated GS11
294 125.4  71.6   83.61   46.71  802 !  FP-EANT M4 Konig & Jokat 2006 *recalculated GS11
294 130.0  70.58   82.45   47.48  802 !  FP-EANT M10 Konig & Jokat 2006 *recalculated GS11
294 132.5  70.1   81.88   47.91  802 !  FP-EANT M11 Konig & Jokat 2006 *recalculated GS11
294 134.8  69.5   80.24   47.81  802 !  FP-EANT M12 Konig & Jokat 2006 *recalculated GS11
294 138.3  68.92   82.16   50.46  802 !  FP-EANT M15n Konig & Jokat 2006 *recalculated GS11
294 142.3  67.89   79.7   50.26  802 !  FP-EANT M17 Konig & Jokat 2006 *recalculated GS11
294 147.0  66.62   77.02   50.04  802 !  FP-EANT M20 Konig & Jokat 2006 *recalculated GS11
294 160.0  66.63   77.05   53.62  802 !  FP-EANT Muller et. al. 2008 *recalculated GS11
294 180.0  66.63   77.05   53.62  802 !  FP-EANT    
299  0.0   0.0    0.0    0.0  201 !	SAS-SAM South American Subplate-South America
299 71.1   0.0    0.0    0.0  201 !	SAS-SAM AN33 Muller et. al. 2008	
299 73.6  63.0  -33.5   -1.37  201 !	SAS-SAM AN33 Muller et. al. 2008		
299 79.1  63.0  -36.9   -4.48  201 !	SAS-SAM AN33r Muller et. al. 2008	 
299 83.5  57.0  -38.0   -6.9  201 !	SAS-SAM AN34 Muller et. al. 2008 
299 240.0  57.0  -38.0   -6.9  201 !	SAS-SAM	 
999 260.0  53.84   77.0   68.0  001 !	PM60 +rotated Junggar Torsvik 2011          
301  0.0   0.0    0.0    0.0  101 !  EUR-NAM Northern European Craton-North America  
301 10.9  66.44  132.98   -2.57  101 !  EUR-NAM Gaina et al. 2002
301 20.1  68.91  132.51   -5.09  101 !  EUR-NAM Gaina et al. 2002
301 33.1  68.22  131.53   -7.65  101 !  EUR-NAM Gaina et al. 2002
301 47.9  65.38  138.44  -10.96  101 !  EUR-NAM Gaina et al. 2002
301 53.3  63.07  144.26  -12.82  101 !  EUR-NAM Gaina et al. 2002
301 55.9  56.17  145.06  -13.24  101 !  EUR-NAM Gaina et al. 2002
301 68.7  54.45  147.06  -15.86  101 !  EUR-NAM Gaina et al. 2002
301 79.1  63.4  147.75  -18.48  101 !  EUR-NAM Gaina et al. 2002
301 83.5  61.14  148.4  -18.89  101 !  EUR-NAM AN33o Derived Gaina et al. 2002
301 92.0  66.67  150.26  -20.37  101 !  EUR-NAM Closure of LabSea, Srivastava & Roest 1989
301 105.0  66.85  152.34  -21.49  101 !  EUR-NAM AN K Srivastava & Roest 1989
301 118.0  68.99  154.75  -23.05  101 !  EUR-NAM M0, prerift fit of N.Atl, Srivastava & Roest 1989
301 145.0  68.99  154.75  -23.05  101 !  EUR-NAM M18, Srivastava & Roest 1989
301 170.0  69.1  156.7  -23.64  101 !  EUR-NAM Closure of NorthSea Grabens, EarthByteGroup, 1989
301 190.0  68.99  154.75  -23.64  101 !  EUR-NAM Torsvik 2010 
301 220.0  78.64  161.9  -31.0  101 !  EUR-NAM Torsvik 2010 
301 390.0  78.64  161.9  -31.0  101 !  EUR-NAM Torsvik 2010 
301 430.0  78.64  161.9  -32.0  101 !  EUR-NAM Torsvik 2010 
302  0.0   0.0    0.0    0.0  301 !  BAL-EUR Baltic Shield-Europe
302 600.0   0.0    0.0    0.0  301 !  BAL-EUR
302 600.0  69.1  156.7  -23.64  199 !  BAL-LAR Baltic Shield-Laurasia cross-over, EarthByteGroup 
303  0.0   0.0    0.0    0.0  331 !  NHL-EUR Northern Highlands-Europe
303 140.0   0.0    0.0    0.0  331 !  NHL-EUR
303 140.0  68.99  154.75  -23.08  101 !  NHL-NAM Northern Highlands-North America cross-over
303 600.0  68.99  154.75  -23.08  101 !  NHL-NAM
303 600.0  68.99  154.75  -23.08  199 !  NHL-PDM Northern Highlands-Laurentia cross-over
303 750.0  68.99  154.75  -23.08  199 !  NHL-PDM
303 800.0  68.99  154.75  -23.08  199 !  NHL-PDM
304  0.0   0.0    0.0    0.0  301 !  SPN-EUR Iberia-Europe
304 28.5   0.0    0.0    0.0  301 !  SPN-EUR
304 28.5  26.6  -18.4    4.63  714 !  SPN-NWA Iberia-Northwest Africa cross-over
304 133.0  26.6  -18.4    4.63  714 !  SPN-NWA AnM11 Srivastava & Tapscott 1986
304 133.0  68.7  -14.2  -54.29  101 !  SPN-NAM Iberia-North America crossover recalc SZ09
304 255.0  68.7  -14.2  -54.29  101 !  SPN-NAM
304 255.0  65.0   -3.4   24.79  714 !  SPN-NWA Iberia-Northwest Africa cross-over recalc SZ09
304 750.0  65.0   -3.4   24.79  714 !  SPN-NWA 
304 800.0  65.0   -3.4   24.79  714 !  SPN-NWA
305  0.0   0.0    0.0    0.0  331 !  CEU-UKB Central Europe-United Kingdom 
305 600.0   0.0    0.0    0.0  331 !  CEU-UKB
305 600.0  62.8 -135.9    0.63  302 !  CEU-BAL Central Europe-Baltic Shield cross-over, EarthByteGroup
306  0.0   0.0    0.0    0.0  331 !  CSD-UKB Corsica/Sardinia-United Kingdom
306 16.0   0.0    0.0    0.0  331 !  CSD-UKB Speranza et.al. 2002
306 21.0  43.5    9.0  -23.0  331 !  CSD-UKB Speranza et.al. 2002
306 36.0  43.5    9.0  -67.5  331 !  CSD-UKB EarthByteGroup, 1988
306 600.0  43.5    9.0  -67.5  331 !  CSD-UKB EarthByteGroup, 1988
306 600.0  43.5    9.0  -67.5  305 !  CSD-CEU Corsica/Sardinia-Central Europe cross-over
306 750.0  43.5    9.0  -67.5  305 !  CSD-CEU
306 800.0  43.5    9.0  -67.5  305 !  CSD-CEU
307  0.0   0.0    0.0    0.0  701 !  ITL-AFR Apulia (Italy)-Central Africa
307 14.0   0.0    0.0    0.0  701 !  ITL-AFR Muller et. al. 2008
307 65.0  46.0   15.22  -22.82  701 !  ITL-AFR Muller et. al. 2008
307 100.0  47.0   21.0  -21.56  701 !  ITL-AFR Muller et. al. 2008
307 145.0  40.0   15.67  -58.98  701 !  ITL-AFR Muller et. al. 2008
307 180.0  36.0   10.17  -25.0  701 !  ITL-AFR Muller et. al. 2008
307 245.0  36.0   10.17  -25.0  701 !  ITL-AFR 
308  0.0   0.0    0.0    0.0  307 !  DIN-ITL Dinardes (Greece)-Apulia (Italy)
308 800.0   0.0    0.0    0.0  307 !  DIN-ITL 
309  0.0   0.0    0.0    0.0  301 !  WSV-EUR West Svalbard-Europe
309 255.0   0.0    0.0    0.0  301 !  WSV-BAL 
309 255.0  68.8  157.0  -22.6  199 !  WSW-LAR West Svalbard-Laurentia cross-over Muller et. al. 2008
309 363.0  68.8  157.0  -22.6  199 !  WSW-LAR Muller et. al. 2008
309 425.0  81.45  -69.3  -50.1  199 !  WSV-LAR Muller et. al. 2008
309 800.0  81.45  -69.3  -50.1  199 !  WSV-LAR
310  0.0   0.0    0.0    0.0  301 !  CSV-EUR Central Svalbard-Europe
310 255.0   0.0    0.0    0.0  301 !  CSV-BAL
310 255.0  68.8  157.0  -22.6  199 !  CSV-LAR Central Svalbard-Laurentia cross-over Muller et. al. 2008
310 363.0  68.8  157.0  -22.6  199 !  CSV-LAR Muller et. al. 2008
310 425.0  81.45  -69.3  -50.1  199 !  CSV-LAR Muller et. al. 2008
310 800.0  81.45  -69.3  -50.1  199 !  CSV-LAR
311  0.0   0.0    0.0    0.0  309 !  BAR-WSW Barentsia-West Svalbard
311 800.0   0.0    0.0    0.0  309 !  BAR-EUR
312  0.0   0.0    0.0    0.0  303 !  GRM-NHL Grampian Highlands-Northern Highlands 
312 390.0   0.0    0.0    0.0  303 !  GRM-NHL 
312 425.0 -60.46  162.18    8.93  303 !  GRM-NHL Scotese 1990
312 800.0 -60.46  162.18    8.93  303 !  GRM-NHL
313  0.0   0.0    0.0    0.0  303 !  MDV-NHL Midland Valley-Northern Highlands 
313 390.0   0.0    0.0    0.0  303 !  MDV-NHL
313 425.0 -66.21  138.9   15.43  303 !  MDV-NHL Scotese 1990
313 800.0 -66.21  138.9   15.43  303 !  MDV-NHL
314  0.0   0.0    0.0    0.0  303 !  SUP-NHL Southern Uplands-Northern Highland
314 390.0   0.0    0.0    0.0  303 !  SUP-NHL
314 425.0 -65.47  138.9   19.17  303 !  SUP-NHL Muller et. al. 2008
314 800.0 -65.47  138.9   19.17  303 !  SUP-NHL
315  0.0   0.0    0.0    0.0  314 !  ENG-SUP S. England-Southern Uplands
315 600.0   0.0    0.0    0.0  314 !  ENG-SUP
317  0.0   0.0    0.0    0.0  101 !  POR-NAM Porcupine-North America
317  9.8  65.38  133.58   -2.44  101 !  POR-NAM An5 Lawver et al. 1990
317 19.7  68.92  136.74   -4.97  101 !  POR-NAM An6 Lawver et al. 1990
317 33.6  65.64  136.95   -7.51  101 !  POR-NAM An13 Lawver et al. 1990
317 46.5  58.75  142.49  -10.01  101 !  POR-NAM Srivastava & Roest 1989
317 53.3  59.21  143.14  -12.3  101 !  POR-NAM Srivastava & Roest 1989
317 56.2  60.11  143.68  -13.76  101 !  POR-NAM Srivastava & Roest 1989
317 68.3  62.31  145.52  -16.47  101 !  POR-NAM Srivastava & Roest 1989
317 78.9  63.9  148.92  -18.51  101 !  POR-NAM Srivastava & Roest 1989
317 83.5  64.35  149.97  -19.21  101 !  POR-NAM Srivastava & Roest 1989
317 92.0  64.55  151.19  -19.88  101 !  POR-NAM Srivastava & Roest 1989
317 105.0  64.82  153.08  -21.0  101 !  POR-NAM AnK Srivastava & Roest 1989
317 118.0  67.13  155.32  -22.54  101 !  POR-NAM AnM0 Srivastava & Roest 1989
317 600.0  67.13  155.32  -22.54  101 !  POR-NAM 
318  0.0   0.0    0.0    0.0  301 !  RKL-NAM Rockall-North America
318 600.0   0.0    0.0    0.0  301 !  RKL-NAM 
319  0.0   0.0    0.0    0.0  301 !  MOS-EUR Mosesia-Europe
319 600.0   0.0    0.0    0.0  301 !  MOS-EUR 
319 600.0   0.0    0.0    0.0  302 !  MOS-BAL cross-over
319 800.0   0.0    0.0    0.0  302 !  MOS-BAL
320  0.0   0.0    0.0    0.0  304 !  BLE-SPN Balearics-Iberia
320  6.0   0.0    0.0    0.0  304 !  BLE-SPN 
320 16.0  37.56   -1.2   23.0  304 !  BLE-SPN Muller et. al. 2008
320 800.0  37.56   -1.2   23.0  304 !  BLE-SPN
321  0.0   0.0    0.0    0.0  301 !  WEE-EUR Western Europe-Europe
321 600.0   0.0    0.0    0.0  301 !  WEE-EUR 
322  0.0   0.0    0.0    0.0  714 !  CAL-NWA Calabria/Campania-NW Africa
322  2.0   0.0    0.0    0.0  714 !  CAL-NWA Muller et. al. 2008
322 10.0  46.3    9.0  -18.0  714 !  CAL-NWA Muller et. al. 2008
322 22.0  46.3   11.0  -52.0  714 !  CAL-NWA Muller et. al. 2008
322 36.0  46.3   11.0  -52.0  714 !  CAL-NWA Muller et. al. 2008
322 36.0  44.2    9.0  -55.0  304 !  CAL-SPN Muller et. al. 2008 cross-over
322 145.0  44.2    9.0  -55.0  304 !  CAL-SPN Muller et. al. 2008
322 180.0  51.7    0.95  -41.0  304 !  CAL-SPN Muller et. al. 2008
322 180.0  69.9 -138.2   -1.66  333 !  CAL-APP Muller et. al. 2008 cross-over recalc SZ09
322 750.0  69.9 -138.2   -1.66  333 !  CAL-APP 
323  0.0   0.0    0.0    0.0  307 !  SIC-ITL Sicily-Italy
323 245.0   0.0    0.0    0.0  307 !  SIC-ITL 
324  0.0   0.0    0.0    0.0  101 !  VPT-NAM Voring Plateau-North America 
324 10.9  65.38  133.58   -2.44  101 !  VPT-NAM An5 EarthByteGroup, RDM 1987
324 20.1  67.27  135.49   -4.73  101 !  VPT-NAM An6 EarthByteGroup, RDM 1987
324 33.5  69.16  137.13   -7.93  101 !  VPT-NAM An13 EarthByteGroup, RDM 1987
324 43.8  68.33  139.75  -10.1  101 !  VPT-NAM An20 EarthByteGroup, RDM 1987
324 47.9  67.79  140.59  -11.04  101 !  VPT-NAM An21 EarthByteGroup, RDM 1987
324 49.7  67.5  141.27  -11.85  101 !  VPT-NAM An22 EarthByteGroup, RDM 1987
324 51.7  66.02  142.33  -12.45  101 !  VPT-NAM An23 EarthByteGroup, RDM 1987
324 53.3  65.64  143.69  -12.8  101 !  VPT-NAM An24 EarthByteGroup, RDM 1987 ridge jump at 55.6 Ma
324 600.0  65.64  143.69  -12.8  101 !  VPT-NAM EarthByteGroup, RDM ridge jump at 55.6 Ma
327  0.0   0.0    0.0    0.0  346 !  PLG-GRC Pelagonian-Greece
327 750.0   0.0    0.0    0.0  346 !  PLG-GRC
328  0.0   0.0    0.0    0.0  308 !  VAR-DIN Vardar-Dinarides
328 750.0   0.0    0.0    0.0  308 !  VAR-DIN 
329  0.0   0.0    0.0    0.0  304 !  BET-SPN Betic (Spain)-Iberia
329  6.0   0.0    0.0    0.0  304 !  BET-SPN Muller et. al. 2008
329 14.0  29.4   -6.96   -5.17  304 !  BET-SPN Muller et. al. 2008
329 145.0  29.4   -6.96   -5.17  304 !  BET-SPN Muller et. al. 2008
329 180.0   0.0    0.0    0.0  304 !  BET-SPN Muller et. al. 2008
329 750.0   0.0    0.0    0.0  304 !  BET-SPN 
330  0.0   0.0    0.0    0.0  331 !  TOB-UKB Tornquist Block-United Kingdom
330 145.0   0.0    0.0    0.0  331 !  TOB-UKB
330 170.0  24.19   36.2    0.59  331 !  TOB-UKB Muller et. al. 2008
330 600.0  24.19   36.2    0.59  331 !  TOB-UKB 
331  0.0   0.0    0.0    0.0  301 !  UKB-EUR United Kingdom Block-Europe 
331 145.0   0.0    0.0    0.0  301 !  UKB-EUR
331 145.0  68.99  154.75  -23.08  101 !  UKB-NAM M0 cross-over Roest & Srivastiva 1989
331 600.0  68.99  154.75  -23.08  101 !  UKB-NAM M0 Roest & Srivastiva 1989
333  0.0   0.0    0.0    0.0  307 !  APP-ITL Central Apennines-Apulia/Adria
333 14.0   0.0    0.0    0.0  307 !  APP-ITL Muller et. al. 2008
333 180.0  39.6   14.3    7.1  307 !  APP-ITL Muller et. al. 2008
333 240.0  39.6   14.3    7.1  307 !  APP-ITL Muller et. al. 2008
333 260.0   0.0    0.0    0.0  307 !  APP-ITL Muller et. al. 2008
333 750.0   0.0    0.0    0.0  307 !  APP-ITL
335  0.0   0.0    0.0    0.0  331 !  EALP-UKB Eastern (Calcareous) Alps-United Kingdom Block
335 14.0   0.0    0.0    0.0  331 !  EALP-UKB Muller et. al. 2008
335 36.0  33.4   51.7    5.12  331 !  EALP-UKB Muller et. al. 2008
335 65.0  33.4   51.7    5.12  331 !  EALP-UKB Muller et. al. 2008
335 145.0  33.4   51.7   12.7  331 !  EALP-UKB Muller et. al. 2008
335 180.0   0.0    0.0    0.0  331 !  EALP-UKB Muller et. al. 2008
335 600.0   0.0    0.0    0.0  331 !  EALP-UKB crossover Muller et. al. 2008
335 600.0   0.0    0.0    0.0  305 !  EALP-CEU 
336  0.0   0.0    0.0    0.0  331 !  CARP-UKB Carpathia-United Kingdom Block
336 14.0   0.0    0.0    0.0  331 !  CARP-UKB Muller et. al. 2008
336 36.0  33.4   51.7    5.12  331 !  CARP-UKB Muller et. al. 2008
336 65.0  33.4   51.7    5.12  331 !  CARP-UKB Muller et. al. 2008
336 145.0  33.4   51.7   12.7  331 !  CARP-UKB Muller et. al. 2008
336 180.0   0.0    0.0    0.0  331 !  CARP-UKB Muller et. al. 2008
336 600.0   0.0    0.0    0.0  331 !  CARP-UKB crossover Muller et. al. 2008
336 600.0   0.0    0.0    0.0  305 !  CARP-CEU 
337  0.0   0.0    0.0    0.0  335 !  TISA-EALP Tisa-Eastern Alps
337 245.0   0.0    0.0    0.0  335 !  TISA-EALP
338  0.0   0.0    0.0    0.0  302 !  ROD-BAL Rhodopes-Baltica
338 750.0   0.0    0.0    0.0  302 !  ROD-BAL 
344  0.0   0.0    0.0    0.0  331 !  WALP-UKB Western Alps-United Kingdom Block
344 600.0   0.0    0.0    0.0  331 !  WALP-BAL 
344 600.0   0.0    0.0    0.0  305 !  WALP-CEU cross-over
344 750.0   0.0    0.0    0.0  305 !  WALP-CEU 
345  0.0   0.0    0.0    0.0  307 !  ION-ITL Ionian-Apulia/Adria
345 750.0   0.0    0.0    0.0  307 !  ION-AFR 
346  0.0   0.0    0.0    0.0  345 !  GRC-ION Greece-Ionian
346 245.0   0.0    0.0    0.0  345 !  GRC-ION
347  0.0   0.0    0.0    0.0  346 !  CRT-AFR Crete/S. Aegean-Greece
347 245.0   0.0    0.0    0.0  346 !  CRT-AFR
348  0.0   0.0    0.0    0.0  302 !  TSV-BAL Transylvania-Baltica
348 300.0   0.0    0.0    0.0  302 !  TSV-BAL 
348 750.0   0.0    0.0    0.0  302 !  TSV-BAL 
349  0.0   0.0    0.0    0.0  302 !  SMD-BAL Serbo/Macedonia-Baltica
349 310.0   0.0    0.0    0.0  302 !  SMD-BAL  
350  0.0   0.0    0.0    0.0  301 !  EPE-EUR Eastern Eurasia-Europe
350 310.0   0.0    0.0    0.0  301 !  EPE-EUR     
351  0.0   0.0    0.0    0.0  301 !  SEU-EUR Southern Eurasia-Eurasia
351 310.0   0.0    0.0    0.0  301 !  SEU-EUR 
367  0.0   0.0    0.0    0.0  301 !  FRAM-EUR Fram Strait-Eurasia
367 600.0   0.0    0.0    0.0  301 !  FRAM-EUR
401  0.0   0.0    0.0    0.0  301 !  SIB-EUR Siberia-Eurasia
401 190.0   0.0    0.0    0.0  301 !  SIB-EUR
401 200.0   0.0    0.0    0.0  301 !  SIB-EUR
401 600.0   0.0    0.0    0.0  301 !  SIB-EUR
402  0.0   0.0    0.0    0.0  401 !  KAZ-SIB Kazakhstan-Siberian Craton    
402 600.0   0.0    0.0    0.0  401 !  KAZ-SIB                                                               
405  0.0   0.0    0.0    0.0  401 !  VRK-SIB Verkhoyansk Plate-Siberian Craton  
405 600.0   0.0    0.0    0.0  401 !  VRK-SIB      
406  0.0   0.0    0.0    0.0  301 !  KAM-EUR Kamchatka Peninsula-Eurasia
406 10.0   0.0    0.0    0.0  301 !  KAM-EUR Muller et. al. 2008
406 15.0  62.1  165.9   -5.0  301 !  KAM-EUR Muller et. al. 2008
406 35.0  62.1  165.9  -30.0  301 !  KAM-EUR Muller et. al. 2008
406 55.0  60.8  162.3  -60.0  301 !  KAM-EUR Muller et. al. 2008
406 600.0  60.8  162.3  -60.0  301 !  KAM-EUR                                
407  0.0   0.0    0.0    0.0  101 !  CKP-NAM Chukotsky Peninsula-North America
407 66.0   0.0    0.0    0.0  101 !  CKP-NAM initiation of rifting, Gaina et al 2002
407 66.0  54.5  147.0   15.72  301 !  CKP-EUR after Gaina et al 2002
407 600.0  54.5  147.0   15.72  301 !  CKP-EUR       
408  0.0   0.0    0.0    0.0  412 !  OMO-UMB Omolon Block-Udo(Kony) Murgalia 
408 170.0  72.96  126.23   25.39  412 !  OMO-UMB Muller et. al. 2008, after Wilson 89 and Nocklberg 98          
408 170.0  30.82   26.24    4.78  101 !  OMO-NAM Muller et. al. 2008, after Wilson 89 and Nocklberg 98 crossover
408 260.0 -30.89 -153.71  -20.76  101 !  OMO-NAM 
409  0.0   0.0    0.0    0.0  407 !  NES-CKP NE Siberia-Chukhotsky Peninsula
409 115.0   0.0    0.0    0.0  407 !  NES-CKP Muller et. al. 2008
409 115.0  54.5  147.0   15.72  301 !  NES-EUR cross-over Muller et. al. 2008
409 172.0  54.5  147.0   15.72  301 !  NES-EUR cross-over Muller et. al. 2008
409 600.0  54.5  147.0   15.72  301 !  NES-EUR
410  0.0   0.0    0.0    0.0  401 !  MNG-SIB Mongolia-Siberia
410 200.0   0.0    0.0    0.0  401 !  MNG-SIB suture Zhao et al. 1990
410 255.0  24.0   84.5  -59.98  401 !  MNG-SIB Muller et. al. 2008
410 255.0  68.2  116.7  -71.08  000 !  MNG-HOT Mongolia-Hotspots cross-over
410 342.0  70.0   37.9  -83.98  000 !  MNG-HOT pmag poles, Van der Voo 1993 
410 363.0  73.7   71.8  -76.28  000 !  MNG-HOT pmag poles, Van der Voo 1993 
410 390.0  76.59    3.49  -56.11  000 !  MNG-HOT pmag poles, Van der Voo 1993 
410 422.0  51.61  -86.86  -56.87  000 !  MNG-HOT pmag poles, Van der Voo 1993 
410 600.0  51.61  -86.86  -56.87  000 !  MNG-HOT
411  0.0   0.0    0.0    0.0  401 !  OKCK-SIB Okotsk-Chukotkaia-Siberia
411 160.0   0.0    0.0    0.0  401 !  OKCK-SIB
412  0.0   0.0    0.0    0.0  401 !  UMB-SIB Udo(Kony) Murgalia-Siberia
412 600.0   0.0    0.0    0.0  401 !  UMB-SIB
413  0.0   0.0    0.0    0.0  406 !  SHR-SIB Shirshov Ridge-Kamchatka
413 10.0   0.0    0.0    0.0  406 !  SHR-SIB EarthByteGroup2008
413 40.0  63.21  171.96  -24.0  406 !  SHR-SIB
413 60.0  63.21  171.96  -24.0  406 !  SHR-SIB
414  0.0   0.0    0.0    0.0  111 !  BRR-SIB Bowers Ridge-Siberia
414 160.0   0.0    0.0    0.0  111 !  BRR-SIB
415  0.0   0.0    0.0    0.0  601 !  AMU-NCH Amuria-North China after Golonka 2006 and Apel et al 2006
415 600.0   0.0    0.0    0.0  601 !  AMU-NCH
416  0.0   0.0    0.0    0.0  662 !  NEA-EJS Northeast Asia-East Japan Sea
416 300.0   0.0    0.0    0.0  662 !  NEA-EJS
417  0.0   0.0    0.0    0.0  415 !  AMU-NCH Amuria-North China Mongol-Okhotsk Basin
417 250.0   0.0    0.0    0.0  415 !  AMU-NCH Mongol-Okhotsk Basin Seton et. al. This Study
417 250.0  27.66   82.63  -72.19  401 !  AMU-NCH Mongol-Okhotsk Basin Seton et. al. This Study
417 320.0  27.66   82.63  -72.19  401 !  AMU-NCH Mongol-Okhotsk Basin Seton et. al. This Study
418  0.0   0.0    0.0    0.0  601 !  NACM-SIB North Asian Craton Margin-Siberia
418 250.0   0.0    0.0    0.0  601 !  NACM-SIB 
433  0.0   0.0    0.0    0.0  401 !  ESMK-AMU2 East Samarka-Amuria2
433 65.0   0.0    0.0    0.0  401 !  ESMK-AMU2 
433 100.0   0.0    0.0    0.0  401 !  ESMK-AMU2
433 200.0 -20.84  -83.59   58.05  401 !  ESMK-AMU2 Seton et. al. This Study
433 360.0 -27.6  -66.29   70.84  401 !  ESMK-AMU2 Seton et. al. This Study
433 600.0 -27.6  -66.29   70.84  401 !  ESMK-AMU2 
440  0.0   0.0    0.0    0.0  407 !  WRGI-CHU Wrangel Island-Chukotka
440 600.0   0.0    0.0    0.0  407 !  WRGI-CHU
461  0.0   0.0    0.0    0.0  409 !  SIB2-SIB Siberia 2-Siberia
461 600.0   0.0    0.0    0.0  409 !  SIB2-SIB
462  0.0   0.0    0.0    0.0  409 !  SIB3-SIB Siberia 3-Siberia
462 600.0   0.0    0.0    0.0  409 !  SIB3-SIB
463  0.0   0.0    0.0    0.0  409 !  SIB4-SIB Siberia 2-Siberia
463 600.0   0.0    0.0    0.0  409 !  SIB4-SIB
464  0.0   0.0    0.0    0.0  409 !  SIB5-SIB Siberia 2-Siberia
464 600.0   0.0    0.0    0.0  409 !  SIB5-SIB
498  0.0   0.0    0.0    0.0  499 !  JUN1-JUN2 Junction plate 1-Junction plate 2 
498 140.0   0.0    0.0    0.0  499 !  JUN1-JUN2 Seton et. al. This Study
498 150.0  11.0  -39.0   -0.68  499 !  JUN1-JUN2 Seton et. al. This Study
498 154.0  44.59 -166.05   -1.34  499 !  JUN1-JUN2 Seton et. al. This Study
498 160.0  53.19 -150.91   -3.19  499 !  JUN1-JUN2 Seton et. al. This Study
498 175.0  54.69 -144.25   -8.33  499 !  JUN1-JUN2 Seton et. al. This Study
498 180.0  55.37 -144.63  -10.02  499 !  JUN1-JUN2 Seton et. al. This Study
498 200.0  55.87 -144.58  -16.79  499 !  JUN1-JUN2 Seton et. al. This Study
498 220.0  56.06 -144.31  -23.53  499 !  JUN1-JUN2 Seton et. al. This Study
498 240.0  56.26 -144.76  -30.38  499 !  JUN1-JUN2 Seton et. al. This Study
498 260.0  56.16 -144.41  -37.12  499 !  JUN1-JUN2 Seton et. al. This Study
499  0.0   0.0    0.0    0.0  533 !  JUN2-MTH Junction plate 2-Meso Tethys 
499 600.0   0.0    0.0    0.0  533 !  JUN2-MTH
501  0.0   0.0    0.0    0.0  511 !  IND-CIB India Craton-Central Indian Basin
501 10.9  -8.7   76.9    2.75  511 !  IND-CIB AN5 Muller et.al. 1997
501 20.1  -5.2   74.3    5.93  511 !  IND-CIB Royer & Chang 1991
501 83.5  -5.2   74.3    5.93  511 !  IND-CIB Royer & Chang 1991
501 83.5  22.3   19.5  -51.4  702 !  IND-MAD Indian Craton-Madagascar cross-over Muller et. al. 2008
501 88.0  19.8   27.2  -59.16  702 !  IND-MAD Muller et. al. 2008
501 120.4  24.02   32.04  -53.01  702 !  IND-MAD M0 Muller et. al. 2008
501 124.0  23.14   33.1  -54.51  702 !  IND-MAD spreading in Enderby Basin stops Muller et. al. 2008
501 124.0   1.34 -165.88   79.66  514 !  IND-EBP Indian Craton-Elan Bank Plate cross-over Muller et. al. 2008
501 132.1   1.34 -165.88   79.66  514 !  IND-EBP Muller et. al. 2008
501 132.1  18.45   31.0  -61.52  702 !  IND-MAD Indian Craton-Madagascar cross-over Muller et. al. 2008
501 600.0  18.45   31.0  -61.52  702 !  IND-MAD India fixed to Mad before M11 Muller et. al. 2008
502  0.0   0.0    0.0    0.0  501 !  SLK-IND Sri Lanka-India
502 75.0   0.0    0.0    0.0  501 !  SLK-IND       
502 90.0  21.97   72.79  -10.13  501 !  SLK-IND M9 Muller et. al. 2008
502 129.5  21.97   72.79  -10.13  501 !  SLK-IND M9 FIT for spreading in Enderby Muller et. al. 2008
502 140.0  21.97   72.79  -10.13  501 !  SLK-IND Muller et. al. 2008
502 600.0  21.97   72.79  -10.13  501 !  SLK-IND 
503  0.0   0.0    0.0    0.0  701 !  ARB-AFR Arabia-Nubia (Africa)       
503 10.9  26.1   23.1   -3.86  701 !  ARB-AFR Royer et.al 1998                    
503 20.6  30.9   17.5   -6.32  701 !  ARB-AFR Royer et.al 1998                             
503 600.0  30.9   17.5   -6.32  701 !  ARB-AFR               
504  0.0   0.0    0.0    0.0  301 !  TAR-EUR Taurus (Turkey)-Eurasia
504 245.0   0.0    0.0    0.0  301 !  TAR-EUR  
505  0.0   0.0    0.0    0.0  301 !  IRN-EUR Iran-Eurasia
505 180.0   0.0    0.0    0.0  301 !  IRN-EUR crossover
505 180.0   0.0    0.0    0.0  302 !  IRN-BAL collision
505 280.0  49.1    2.32  -67.97  302 !  IRN-BAL crossover Muller et. al. 2008
505 280.0  50.7    9.52    0.03  503 !  IRN-ARB Muller et. al. 2008
505 750.0  50.7    9.52    0.03  503 !  IRN-ARB       
506  0.0   0.0    0.0    0.0  505 !  AFF-IRN Afghanistan(Fara)-Iran
506 160.0   0.0    0.0    0.0  505 !  AFF-IRN Muller et. al. 2008
506 180.0  22.0   -9.4  -12.46  505 !  AFF-IRN Muller et. al. 2008
506 300.0  22.0   -9.4  -12.46  505 !  AFF-IRN        
507  0.0   0.0    0.0    0.0  701 !  AFS-AFR Afghanistan(Sistan)-Africa         
507 600.0   0.0    0.0    0.0  701 !  AFS-AFR   
508  0.0   0.0    0.0    0.0  701 !  SIN-AFR Sinai-Africa                       
508 10.9   0.0    0.0    0.0  701 !  SIN-AFR AN5, Muller et. al. 2008                
508 24.1  34.59   30.01   -2.57  701 !  SIN-AFR Muller et. al. 2008                       
508 31.0  34.59   30.01   -3.57  701 !  SIN-AFR Muller et. al. 2008                    
508 600.0  34.59   30.01   -3.57  701 !  SIN-AFR                 
509  0.0   0.0    0.0    0.0  701 !  LEB-AFR Lebanon-Africa                     
509 10.9  34.59   30.01   -2.57  701 !  LEB-AFR AN5, Muller et. al. 2008                    
509 24.1  34.59   30.01   -3.57  701 !  LEB-AFR Muller et. al. 2008                 
509 600.0  34.59   30.01   -3.57  701 !  LEB-AFR                                                            
510  0.0   0.0    0.0    0.0  501 !  GTI-IND Greater India-India                          
510 700.0   0.0    0.0    0.0  501 !  GTI-IND                        
511  0.0   0.0    0.0    0.0  802 !  CIB-ANT Central Indian Basin-Antarctica
511 10.9  13.1   36.1   -6.61  802 !  CIB-ANT AN5 Royer & Chang 1991
511 20.1  15.4   32.7  -11.97  802 !  CIB-ANT AN6 Royer & Chang 1991
511 33.1  13.8   33.4  -20.41  802 !  CIB-ANT AN13 Royer & Chang 1991
511 40.1  17.1   30.6  -23.68  802 !  CIB-ANT AN18 Muller et. al. 2008
511 43.8  15.5   28.9  -25.39  802 !  CIB-ANT AN20 Muller et. al. 2008
511 53.3  13.8   20.4  -33.9  802 !  CIB-ANT AN24 Muller et. al. 2008
511 57.9  11.9   17.5  -39.4  802 !  CIB-ANT AN26 Muller et. al. 2008
511 67.7   9.8   13.2  -51.49  802 !  CIB-ANT Muller et. al. 2008
511 83.5   8.7   11.2  -63.93  802 !  CIB-ANT Muller et. al. 2008
511 83.5   5.2 -105.7    5.93  501 !  CIB-IND Central Indian Basin-India cross-over Muller et. al. 2008
511 600.0   5.2 -105.7    5.93  501 !  CIB-IND 
512  0.0   0.0    0.0    0.0  801 !  CMP-AUS Cuvier microplate-Australia                                          
512 134.3   0.0    0.0    0.0  801 !  CMP-AUS                                
513  0.0   0.0    0.0    0.0  801 !  GMP-AUS Gascoyne microplate-Australia                            
513 134.3   0.0    0.0    0.0  801 !  GMP-AUS 
514  0.0   0.0    0.0    0.0  802 !  EBP-ANT Elan Bank Plate(Enderby Basin)-Antarctica
514 124.0   0.0    0.0    0.0  802 !  EBP-ANT spreading stops at ~124.0 if rate stays constant Gaina et.al 2003
514 124.7  18.02  164.67    0.55  802 !  EBP-ANT M2 Gaina et.al 2003
514 126.7  38.5 -172.21    2.33  802 !  EBP-ANT M4 Gaina et.al 2003
514 128.9  40.58 -168.78    5.57  802 !  EBP-ANT M7 Gaina et.al 2003
514 132.1  27.32 -178.18    9.82  802 !  EBP-ANT M11-time Gaina et.al 2003
514 132.1   1.34 -165.88  -79.65  501 !  EBP-IND Elan Bank Plate(Enderby Basin)-India cross-over Gaina et.al 2003
514 245.1   1.34 -165.88  -79.65  501 !  EBP-IND
515  0.0   0.0    0.0    0.0  802 !  SKP-ANT Southern Kerguelen Plateau-Antarctica
515 124.0   0.0    0.0    0.0  802 !  SKP-ANT Spreading in Enderby Basin stops Muller et. al. 2008
515 128.9   0.0    0.0    0.0  802 !  SKP-ANT M7 Muller et. al. 2008
515 132.1  40.57 -168.77    5.57  802 !  SKP-ANT Muller et. al. 2008
515 600.0  40.57 -168.77    5.57  802 !  SKP-ANT
516  0.0   0.0    0.0    0.0  802 !  END-ANT Enderby Basin-Antarctica
516 10.9  14.65   32.85   -6.4  802 !  END-ANT An5 calc. Royer et al. 1997 & Royer & Chang 1991
516 20.1  15.4   32.7  -11.97  802 !  END-ANT An6 Royer & Chang 1991
516 33.1  13.8   33.4  -20.41  802 !  END-ANT An13 Royer & Chang 1991
516 40.1  17.1   30.6  -23.68  802 !  END-ANT An18 JYR 1990 triple junction fit
516 43.8  15.7   30.0  -24.59  802 !  END-ANT An20 JYR 1990 triple junction fit
516 53.3  13.5   32.2  -25.44  802 !  END-ANT An21 JYR 1990 triple junction fit
516 67.7   6.1   35.0  -25.62  802 !  END-ANT An31 JYR 1990 triple junction fit
516 79.1   6.2   35.1  -26.37  802 !  END-ANT An33 Royer & Sandwell 1989
516 83.0   4.9   35.8  -26.81  802 !  END-ANT
516 90.0   0.0 -141.7   27.45  802 !  END-ANT
516 124.0   0.0 -141.7   27.45  802 !  END-ANT
516 132.1   9.32 -148.37   35.13  802 !  END-ANT
516 200.0   9.32 -148.37   35.13  802 !  END-ANT
519  0.0   0.0    0.0    0.0  701 !  NAF-AFR North Africa Jurassic-Africa
519 230.0   0.0    0.0    0.0  701 !  NAF-AFR Muller et. al. 2008
519 230.0  46.0    3.9  -58.2  301 !  NAF-EUR North Africa Jurassic-Eurasia crossover recalc MS11
519 400.0  46.0    3.9  -58.2  301 !  NAF-EUR  
520  0.0   0.0    0.0    0.0  301 !  WPT-EUR Western Pontides-Europe
520 65.0   0.0    0.0    0.0  301 !  WPT-EUR Muller et. al. 2008
520 112.0  39.7   81.9   -4.62  301 !  WPT-EUR Muller et. al. 2008
520 160.0  39.7   81.9   -4.62  301 !  WPT-EUR Muller et. al. 2008
520 210.0   0.0    0.0    0.0  301 !  WPT-EUR Muller et. al. 2008
520 210.0   0.0    0.0    0.0  302 !  WPT-BAL cross-over, Muller et. al. 2008
520 260.0  39.7   81.9   -4.62  302 !  WPT-BAL Muller et. al. 2008
520 750.0  39.7   81.9   -4.62  302 !  WPT-BAL 
521  0.0   0.0    0.0    0.0  520 !  SKT-WPT Sakhariya-Western Pontides
521 70.0   0.0    0.0    0.0  520 !  SKT-WPT Muller et. al. 2008
521 150.0  48.5   80.8   18.87  520 !  SKT-WPT Muller et. al. 2008
521 200.0  37.2   13.7   -5.45  520 !  SKT-WPT Muller et. al. 2008
521 230.0  36.5   11.6  -33.42  520 !  SKT-WPT Muller et. al. 2008
521 230.0  11.7   45.45  -20.91  504 !  SKT-TAR Sakhariya-Taurus cross-over, Muller et. al. 2008
521 280.0  11.7   45.45  -20.91  504 !  SKT-TAR 
522  0.0   0.0    0.0    0.0  504 !  MND-TAR Menderes-Taurus (S.Turkey)
522 245.0   0.0    0.0    0.0  504 !  MND-TAR
523  0.0   0.0    0.0    0.0  504 !  LYC-TAR Lycia-Taurus (S. Turkey)
523 300.0   0.0    0.0    0.0  504 !  LYC-TAR 
523 750.0   0.0    0.0    0.0  504 !  LYC-TAR
524  0.0   0.0    0.0    0.0  504 !  BEY-TAR Bey Daglari-Taurus (S. Turkey)
524 300.0   0.0    0.0    0.0  504 !  BEY-TAR 
524 750.0   0.0    0.0    0.0  504 !  BEY-TAR
525  0.0   0.0    0.0    0.0  520 !  KRS-WPT Kirsehir-Western Pontides
525 750.0   0.0    0.0    0.0  520 !  KRS-AFR 
526  0.0   0.0    0.0    0.0  301 !  EPT-EUR East Pontides-Eurasia
526 140.0   0.0    0.0    0.0  301 !  EPT-EUR
526 160.0  39.13   82.33   -4.25  301 !  EPT-EUR Seton et. al. This Study
526 210.0  39.13   82.33   -4.25  301 !  EPT-EUR Seton et. al. This Study
526 210.0  39.1   82.3   -4.25  302 !  EPT-BAL cross-over, Seton et. al. This Study
526 260.0  39.1   82.3   -4.25  302 !  EPT-EUR Seton et. al. This Study
526 300.0  39.1   82.3   -4.25  302 !  EPT-EUR Seton et. al. This Study
526 750.0  39.1   82.3   -4.25  302 !  EPT-EUR Seton et. al. This Study
530  0.0   0.0    0.0    0.0  505 !  CMT1-CMT2 Central Meso-Tethys
530 80.0  40.11   11.14   45.11  505 !  CMT1-CMT2 Seton et. al. This Study
530 90.0  42.96   12.29   33.09  505 !  CMT1-CMT2 Seton et. al. This Study
530 100.0  51.45   16.34   21.25  505 !  CMT1-CMT2 Seton et. al. This Study
530 110.0  50.76   20.21   10.49  505 !  CMT1-CMT2 Seton et. al. This Study
530 120.0  34.01   68.37    0.03  505 !  CMT1-CMT2 Seton et. al. This Study
530 132.0  33.64    0.61  -14.92  505 !  CMT1-CMT2 Seton et. al. This Study
530 140.0  40.21  -12.35  -28.47  505 !  CMT1-CMT2 Seton et. al. This Study
530 148.0  43.44  -14.2  -43.39  505 !  CMT1-CMT2 Seton et. al. This Study
530 150.0  45.6  -15.14  -46.77  505 !  CMT1-CMT2 Seton et. al. This Study
530 154.0  49.09  -17.39  -53.69  505 !  CMT1-CMT2 Seton et. al. This Study
530 160.0  53.54  -15.59  -60.56  505 !  CMT1-CMT2 Seton et. al. This Study
530 180.0  55.92   -8.94  -81.63  505 !  CMT1-CMT2 Seton et. al. This Study
530 200.0  56.16   -9.19  -83.25  505 !  CMT1-CMT2 Seton et. al. This Study
530 220.0  56.18   -9.37  -75.28  505 !  CMT1-CMT2 Seton et. al. This Study
530 240.0  56.67   -9.3  -66.18  505 !  CMT1-CMT2 Seton et. al. This Study
530 260.0  56.89  -10.05  -66.14  505 !  CMT1-CMT2 Seton et. al. This Study
530 280.0  55.93   -8.63  -81.24  505 !  CMT1-CMT2 Seton et. al. This Study
530 400.0  55.93   -8.63  -81.24  505 !  CMT1-CMT2 Seton et. al. This Study
531  0.0   0.0    0.0    0.0  701 !  WMT-AFR Western MesoTethys-Africa(conj. Arabia)
531 120.0   0.0    0.0    0.0  701 !  WMT-AFR Muller et. al. 2008
531 140.0 -46.0 -175.9    5.52  701 !  WMT-AFR Muller et. al. 2008
531 154.0  47.93    3.03  -14.95  701 !  WMT-AFR Muller et. al. 2008
531 160.0  48.17    2.91  -18.99  701 !  WMT-AFR Muller et. al. 2008
531 180.0  48.54    2.64  -32.51  701 !  WMT-AFR Muller et. al. 2008
531 190.0  49.01    2.92  -39.3  701 !  WMT-AFR Muller et. al. 2008
531 200.0  49.27    3.12  -46.09  701 !  WMT-AFR Muller et. al. 2008
531 210.0  49.5    3.34  -52.88  701 !  WMT-AFR Muller et. al. 2008
531 220.0  49.67    3.44  -59.66  701 !  WMT-AFR Muller et. al. 2008
531 230.0  49.81    3.59  -66.45  701 !  WMT-AFR Muller et. al. 2008
531 240.0  49.91    3.66  -73.24  701 !  WMT-AFR Muller et. al. 2008
531 250.0  50.01    3.73  -80.03  701 !  WMT-AFR Muller et. al. 2008
531 260.0  50.09    3.8  -86.82  701 !  WMT-AFR Muller et. al. 2008
531 270.0  50.16    3.86  -93.61  701 !  WMT-AFR Muller et. al. 2008
531 280.0  50.22    3.91 -100.4  701 !  WMT-AFR Muller et. al. 2008
531 280.0  41.5   22.0  -37.96  540 !  WMT-AFR Seton et. al. This Study
531 600.0  41.5   22.0  -37.96  540 !  WMT-AFR 
532  0.0   0.0    0.0    0.0  505 !  EMT-EMT, Seton et. al. This Study
532 90.0 -43.31  -35.1   19.62  505 !  EMT-EMT, Seton et. al. This Study
532 100.0 -50.3  -70.78   18.71  505 !  EMT-EMT, Seton et. al. This Study
532 110.0  55.25   88.5  -21.96  505 !  EMT-EMT, Seton et. al. This Study
532 120.0  54.8   74.85  -26.38  505 !  EMT-EMT, Seton et. al. This Study
532 130.0  48.35   51.7  -29.86  505 !  EMT-EMT, Seton et. al. This Study
532 140.0  49.71   26.17  -36.15  505 !  EMT-EMT, Seton et. al. This Study
532 150.0  51.1   13.05  -46.82  505 !  EMT-EMT, Seton et. al. This Study
532 154.0  53.45    8.54  -53.84  505 !  EMT-EMT, Seton et. al. This Study
532 160.0  56.12    9.75  -61.36  505 !  EMT-EMT, Seton et. al. This Study
532 175.0  55.56   11.37  -79.41  505 !  EMT-EMT, Seton et. al. This Study
532 180.0  55.18   11.4  -83.1  505 !  EMT-EMT, Seton et. al. This Study
532 200.0  55.33   10.95  -84.73  505 !  EMT-EMT, Seton et. al. This Study
532 220.0  55.98   12.51  -76.92  505 !  EMT-EMT, Seton et. al. This Study
532 240.0  57.22   15.69  -68.08  505 !  EMT-EMT, Seton et. al. This Study
532 260.0  57.52   15.05  -68.07  505 !  EMT-EMT, Seton et. al. This Study
532 400.0  57.52   15.05  -68.07  505 !  EMT-EMT, Seton et. al. This Study
533  0.0   0.0    0.0    0.0  446 !  EMT-BMP Eastern MesoTethys-Burma Plate
533 280.0   0.0    0.0    0.0  446 !  EMT-BMP Muller et. al. 2008
533 600.0   0.0    0.0    0.0  446 !  EMT-BMP Muller et. al. 2008
534  0.0   0.0    0.0    0.0  605 !  CMT-BUR Central MesoTethys-Burma
534 132.1   0.0    0.0    0.0  605 !  CMT-BUR Muller et. al. 2008
534 160.0   0.0    0.0    0.0  605 !  CMT-BUR Muller et. al. 2008
534 160.0  43.8  176.9   38.9  501 !  CMT-IND Central MesoTethys-India cross-over recalc MS11
534 280.0  43.8  176.9   38.9  501 !  CMT-IND Muller et. al. 2008
535  0.0   0.0    0.0    0.0  534 !  CNT-CMT Central NeoTethys South-Central MesoTethys
535 135.9   0.0    0.0    0.0  534 !  CNT-CMT Muller et. al. 2008
535 135.9  54.3 -159.5   13.79  501 !  CNT-IND Central NeoTethys South-India cross-over recalc MS11
535 200.0  54.3 -159.5   13.79  501 !  CNT-IND Muller et. al. 2008
537  0.0   0.0    0.0    0.0  926 !  NAB1-IZA North Australia Basin 1-Izanagi
537 154.1   0.0    0.0    0.0  926 !  NAB1-IZA Muller et. al. 2008
537 154.1  12.3 -148.6 -135.47  533 !  NAB1-EMT North Australia Basin 1-Eastern MesoTethys cross-over
537 200.0  12.3 -148.6 -135.47  533 !  NAB1-EMT Muller et. al. 2008
540  0.0   0.0    0.0    0.0  606 !  PT1-PT2 PalaeoTethys 
540 160.0  61.51  -18.55  -31.44  606 !  PT1-PT2 PalaeoTethys Seton et. al. This Study
540 170.0  65.95  -19.3  -33.94  606 !  PT1-PT2 PalaeoTethys Seton et. al. This Study
540 180.0  64.5  -42.51  -32.43  606 !  PT1-PT2 PalaeoTethys Seton et. al. This Study
540 190.0  64.36  -41.69  -33.25  606 !  PT1-PT2 PalaeoTethys Seton et. al. This Study
540 200.0  64.27  -41.09  -34.09  606 !  PT1-PT2 PalaeoTethys Seton et. al. This Study
540 210.0  65.43  -47.84  -30.73  606 !  PT1-PT2 PalaeoTethys Seton et. al. This Study
540 220.0  66.42  -58.14  -27.23  606 !  PT1-PT2 PalaeoTethys Seton et. al. This Study
540 230.0  66.4  -73.49  -23.48  606 !  PT1-PT2 PalaeoTethys Seton et. al. This Study
540 240.0 -64.28   85.56   20.26  606 !  PT1-PT2 PalaeoTethys Seton et. al. This Study
540 250.0 -64.75   84.29   20.47  606 !  PT1-PT2 PalaeoTethys Seton et. al. This Study
540 260.0 -64.24   83.29   20.67  606 !  PT1-PT2 PalaeoTethys Seton et. al. This Study
540 270.0 -64.24   82.33   20.88  606 !  PT1-PT2 PalaeoTethys Seton et. al. This Study
540 280.0  64.43  -42.75  -32.0  606 !  PT1-PT2 PalaeoTethys Seton et. al. This Study
540 400.0  64.43  -42.75  -32.0  606 !  PT1-PT2 PalaeoTethys Seton et. al. This Study
541  0.0   0.0    0.0    0.0  540 !  PTHN-CMT PalaeoTethys North-Central MesoTethys North
541 260.0   0.0    0.0    0.0  540 !  PTHN-CMT Seton et. al. This Study
541 280.0 -61.56   57.58  -12.32  540 !  PTHN-CMT Seton et. al. This Study
541 300.0 -61.56   57.58  -20.32  540 !  PTHN-CMT Seton et. al. This Study
541 600.0  30.7   44.8   54.6  540 !  PTHN-IND Seton et. al. This Study
550  0.0   0.0    0.0    0.0  511 !  INA-CIB India-Central Indian Basin
550 83.5   0.0    0.0    0.0  511 !  INA-CIB Heine et.al. 2004
550 83.5   1.6   -6.5  -42.5  801 !  INA-AUS India-Australia cross-over Heine et.al. 2004
550 99.0   0.72 -179.98   50.78  801 !  INA-AUS Muller et.al 2000
550 120.4  10.32 -177.4   61.12  801 !  INA-AUS M0 Muller et.al 2000
550 124.0  11.36 -177.07   62.54  801 !  INA-AUS M2 Muller et.al 2000
550 124.7  11.69 -176.97   62.99  801 !  INA-AUS M3 Muller et.al 2000
550 126.7  12.34 -176.76   63.95  801 !  INA-AUS M4 Muller et.al 2000
550 127.7  12.65 -176.66   64.42  801 !  INA-AUS M5 Muller et.al 2000
550 128.2  12.74 -176.65   64.63  801 !  INA-AUS M6 Muller et.al 2000
550 128.4  12.85 -176.63   64.89  801 !  INA-AUS M7 Muller et.al 2000
550 129.0  13.0 -176.61   65.23  801 !  INA-AUS M8 Muller et.al 2000
550 129.5  13.2 -176.59   65.67  801 !  INA-AUS M9 Muller et.al 2000
550 130.2  13.39 -176.56   66.1  801 !  INA-AUS M10 Muller et.al 2000
550 130.9  13.63 -176.53   66.66  801 !  INA-AUS M10N Muller et.al 2000
550 132.1  13.93 -176.48   67.4  801 !  INA-AUS M11 Muller et.al 2000
550 133.4  14.31 -176.43   68.33  801 !  INA-AUS M11A Muller et.al 2000
550 134.0  14.61 -176.39   69.09  801 !  INA-AUS M12 Muller et.al 2000
550 135.0  14.86 -176.36   69.73  801 !  INA-AUS M12A Muller et.al 2000
550 135.3  15.03 -176.33   70.19  801 !  INA-AUS M13 Muller et.al 2000
550 135.9  15.29 -176.3   70.89  801 !  INA-AUS M14 Muller et.al 2000
550 136.2  15.5 -176.27   71.44  801 !  INA-AUS based on closure IND-ANT Muller et.al 2000
550 600.0  15.5 -176.27   71.44  801 !  INA-AUS 
551  0.0   0.0    0.0    0.0  301 !  GGS-EUR Gagra/Shatsky-Europe
551 245.0   0.0    0.0    0.0  301 !  GGS-EUR
551 245.0   0.0    0.0    0.0  302 !  GGS-BAL Gagra/Shatsky-Baltic Shield cross-over
551 750.0   0.0    0.0    0.0  302 !  GGS-BAL
552  0.0   0.0    0.0    0.0  801 !  EAR-AUS East Argo Abyssal Plain-Australia
552 136.0   0.0    0.0    0.0  801 !  EAR-AUS Muller et. al. 2008
552 136.0  16.7 -178.0  -72.96  605 !  EAR-BUR East Argo Abyssal Plain-Burma cross-over Muller et. al. 2008
552 750.0  16.7 -178.0  -72.96  605 !  EAR-BUR 
553  0.0   0.0    0.0    0.0  550 !  WAB-INA West Australian Basins-India
553 200.0   0.0    0.0    0.0  550 !  WAB-INA
560  0.0   0.0    0.0    0.0  530 !  CMT3-CMT1 Central MesoTethys
560 131.9   0.0    0.0    0.0  530 !  CMT3-CMT1 Muller et. al. 2008
560 131.9  19.7   14.2   87.71  534 !  CMT3-CMT Muller et. al. 2008 cross-over recalc MS11
560 400.0  19.7   14.2   87.71  534 !  CMT3-CMT
561  0.0   0.0    0.0    0.0  560 !  EMT2-CMT3 Eastern MesoTethys-Central MesoTethys
561 140.0   0.0    0.0    0.0  560 !  EMT2-CMT3
561 140.0   5.8  -67.8   62.75  533 !  EMT2-EMT cross-over recalc MS11
561 400.0   5.8  -67.8   62.75  533 !  EMT2-EMT 
601  0.0   0.0    0.0    0.0  410 !  NCH-MNG North China Platform-Mongolia Block
601 150.0   0.0    0.0    0.0  410 !  NCH-MNG Cessation of subduction/closure of Mongol-Okhotsk Ocean, Van der Voo 1999
601 195.0  32.78   70.36  -18.15  410 !  NCH-MNG Mongol-Okhotsk ocean basin, Van der Voo 1999
601 200.0  32.78   70.36  -18.15  410 !  NCH-MNG Mongol-Okhotsk ocean basin, Van der Voo 1999
601 250.0  32.78   70.36  -18.15  410 !  NCH-MNG suture Nie et al. 1990
601 250.0  27.66   82.63  -72.19  401 !  NCH-HOT Seton et. al. This Study
601 320.0 -11.62  -78.44   43.51  401 !  NCH-HOT Seton et. al. This Study
601 800.0 -11.62  -78.44   43.51  401 !  NCH-SIB
602  0.0   0.0    0.0    0.0  601 !  SCH-NCH South China Platform-North China Platform
602 210.0   0.0    0.0    0.0  601 !  SCH-NCH suture Chen et al. 1993
602 250.0  31.8  122.8   41.5  601 !  SCH-NCH Yin 1993
602 250.0  40.6  147.6   16.29  000 !  SCH-HOT South China Platform-Hotspots cross-over
602 275.0  39.96  -85.03  -69.44  000 !  SCH-HOT Muller et. al. 2008 after Borel 2002
602 295.0  44.63  -85.88 -102.63  000 !  SCH-HOT Van der Voo 1993
602 390.0  -8.39  -69.99 -100.54  000 !  SCH-HOT Van der Voo 1993
602 422.0  12.8  -85.6  -85.59  000 !  SCH-HOT Van der Voo 1993
602 485.0 -26.16  -46.33   56.6  000 !  SCH-HOT Van der Voo 1993
603  0.0   0.0    0.0    0.0  604 !  SMA-ICH Sino/Malaya-Indochina
603 11.1  26.94   96.43    0.58  604 !  SMA-ICH An5 McCabe et al. 1988
603 20.1  26.94   96.43   -0.73  604 !  SMA-ICH An6 Lee & Lawver 1992 changed sign to invoke inversion MS11
603 30.1  26.94   96.43    3.62  604 !  SMA-ICH An10 Lee & Lawver 1992
603 44.0  26.9   96.4    4.2  604 !  SMA-ICH Lee and Lawver 1992
603 130.0  26.9   96.4    4.2  604 !  SMA-ICH Lee & Lawver 1992
603 160.0  26.9   96.4    4.2  604 !  SMA-ICH Lee & Lawver 1992
603 165.0  14.5   97.5   14.62  604 !  SMA-ICH Sino/Malaya docking with Indochina, Seton et. al. This Study
603 165.0  13.42   91.59   26.9  606 !  SMA-STB Sino/Malaya-South Tibet cross-over, Seton et. al. This Study
603 175.0  19.85   91.65   52.17  606 !  SMA-STB Seton et. al. This Study
603 190.0  21.58   93.65   76.88  606 !  SMA-STB Seton et. al. This Study
603 200.0  22.07   94.23   88.34  606 !  SMA-STB Seton et. al. This Study
603 300.0  27.88   98.67  266.61  606 !  SMA-STB
604  0.0   0.0    0.0    0.0  602 !  ICH-SCH Indochina-South China
604 15.0  16.73  103.23   -0.9  602 !  ICH-SCH right-lateral move; Wang et al 1989
604 20.1  16.73  103.23   -0.9  602 !  ICH-SCH Lee & Lawver 1992
604 26.5   9.36   95.85    7.78  602 !  ICH-SCH Lee & Lawver 1992
604 30.1   8.3   93.97   11.87  602 !  ICH-SCH Lee & Lawver 1992 major displacement event
604 44.0   8.74   93.89   15.72  602 !  ICH-SCH based Tapponier et al. 1990
604 210.0   8.74   93.89   15.72  602 !  ICH-SCH Lee & Lawver 1992
604 280.0   1.22  -83.78  -42.96  602 !  ICH-SCH Muller et. al. 2008
604 280.0  43.17   80.27   88.25  501 !  ICH-IND Indochina-Indian Craton Muller et. al. 2008
604 600.0  43.17   80.27   88.25  501 !  ICH-IND 
605  0.0   0.0    0.0    0.0  550 !  BUR-INA Burma-India  
605 130.9   0.0    0.0    0.0  550 !  BUR-INA Derived, Heine et.al 2004 
605 130.9  43.2   61.0  -96.81  607 !  BUR-BMP Burma-Burma Plate Derived, Heine et.al 2004  crossover
605 600.0  43.2   61.0  -96.81  607 !  BUR-BMP Burma Pre-Collision COB
606  0.0   0.0    0.0    0.0  616 !  STB-NTB South Tibet-North Tibet, Seton et. al. This Study
606 160.0   0.0    0.0    0.0  616 !  STB-NTB Seton et. al. This Study
606 164.0  15.9  107.8    3.71  616 !  STB-NTB interpolated, Seton et. al. This Study
606 164.0  37.0   21.4   -3.54  505 !  STB-IRN South Tibet-Iran cross over, Seton et. al. This Study
606 180.0  37.0   21.4  -27.12  505 !  STB-IRN Muller et. al. 2008
606 280.0  37.0   21.4  -27.12  505 !  STB-IRN
607  0.0   0.0    0.0    0.0  603 !  BMP-SMA Burma Plate-Sino/Malaya  
607 11.0  17.51  137.86    5.01  603 !  BMP-SMA Spreading, from Curray et.al 1979
607 14.9   1.82   26.76   -6.01  603 !  BMP-SMA Rifting in Mergui Basin Lee & Lawver 1995
607 73.0   1.82   26.76   -6.01  603 !  BMP-SMA Lee & Lawver 1995
607 80.0   8.67  100.09   46.22  603 !  BMP-SMA Heine et.al 2004
607 80.0  43.5   59.8   97.5  550 !  BMP-INA Burma Plate-India cross-over Heine et.al 2004 *recalculated GS11
607 130.9  44.21   62.59   99.07  550 !  BMP-INA Heine et.al 2004 *recalculated GS11
607 130.9  20.8  107.2  102.93  801 !  BMP-AUS Burma Plate-Australia M10N cross-over Heine et.al 2004 *recalculated GS11
607 133.3  20.04  107.96  105.72  801 !  BMP-AUS M11A from adder. Heine et.al 2004 *recalculated GS11
607 135.3  19.44  109.62  107.68  801 !  BMP-AUS M13 Argo interpol ridge jump to S Heine et.al 2004 *recalculated GS11
607 135.8  19.35  109.82  108.41  801 !  BMP-AUS jump interp Heine et.al 2004 *recalculated GS11
607 137.9  18.38  110.48  110.37  801 !  BMP-AUS M16 Argo interp Heine et.al 2004 *recalculated GS11
607 146.7  14.44  113.12  119.12  801 !  BMP-AUS M21 Argo interp Heine et.al 2004 *recalculated GS11
607 150.4  12.89  114.11  122.84  801 !  BMP-AUS M22A Argo Heine et.al 2004 *recalculated GS11
607 152.1  12.23  114.54  124.46  801 !  BMP-AUS M24 Argo Heine et.al 2004 *recalculated GS11
607 154.1  11.39  115.07  126.61  801 !  BMP-AUS M25 Argo Heine et.al 2004 *recalculated GS11
607 155.9  10.64  115.53  128.58  801 !  BMP-AUS Heine et.al 2004 *recalculated GS11
607 600.0  10.64  115.53  128.58  801 !  BMP-AUS Fit Recon Burma-Australia
608  0.0   0.0    0.0    0.0  301 !  SPS-EUR South Philippine Sea-Eurasia
608  5.0  48.2  157.0    5.45  301 !  SPS-EUR Gaina & Muller 2007 based on Hall 2000
608 20.0  22.42  154.15   29.56  301 !  SPS-EUR based on Hall 2002 
608 25.0  19.83  157.07   38.4  301 !  SPS-EUR based on Hall 2002 
608 40.0  19.22  158.31   38.67  301 !  SPS-EUR Gaina & Muller 2007 based on Hall 1995
608 50.0   9.14  141.86   83.54  301 !  SPS-EUR Gaina & Muller 2007
608 50.0  -5.82  122.99   95.11  901 !  SPS-PAC South Philippine Sea-Pacific crossover Gaina & Muller 2007
608 170.0  -5.82  122.99   95.11  901 !  SPS-PAC 
609  0.0   0.0    0.0    0.0  608 !  NPS-SPS North Philippine Sea-South Philippine Sea
609 34.0   0.0    0.0    0.0  608 !  NPS-SPS spreading stops Muller et. al. 2008
609 34.9  16.81   86.12   -1.14  608 !  NPS-SPS A15  Muller et. al. 2008
609 35.3  13.74   86.24   -2.04  608 !  NPS-SPS A16y Muller et. al. 2008
609 38.1  13.74   86.24   -3.32  608 !  NPS-SPS A17o Muller et. al. 2008
609 39.6  13.74   86.24   -4.81  608 !  NPS-SPS A18o Muller et. al. 2008
609 43.8  15.19   90.74   -7.27  608 !  NPS-SPS A20o Muller et. al. 2008
609 47.9  17.04   90.74   -9.35  608 !  NPS-SPS A21o Muller et. al. 2008
609 49.7  19.73   90.13  -12.04  608 !  NPS-SPS A22o Muller et. al. 2008
609 53.4  22.32   94.29  -16.1  608 !  NPS-SPS A24o Muller et. al. 2008
609 55.9  23.91   94.07  -17.61  608 !  NPS-SPS A25y Muller et. al. 2008
609 57.9  26.18   94.36  -20.75  608 !  NPS-SPS A26o Muller et. al. 2008
609 200.0  26.18   94.36  -20.75  608 !  NPS-SPS                 
610  0.0   0.0    0.0    0.0  611 !  EPV-WPV East Parece Vela-West Parece Vela
610 15.0   0.0    0.0    0.0  611 !  EPV-WPV Sdrolias et.al 2004
610 17.3  35.0   84.44   -1.34  611 !  EPV-WPV A5Dy Sdrolias et.al 2004
610 20.1  37.46   84.27   -2.64  611 !  EPV-WPV A6No Sdrolias et.al 2004
610 21.3  39.52   92.84   -3.99  611 !  EPV-WPV A6ANo Sdrolias et.al 2004
610 22.6  42.08  102.55   -5.11  611 !  EPV-WPV A6By Sdrolias et.al 2004
610 23.4  43.64  111.93   -7.02  611 !  EPV-WPV A6Cy Sdrolias et.al 2004
610 25.2  44.26  118.69   -9.58  611 !  EPV-WPV A7o Sdrolias et.al 2004
610 26.5  44.39  121.28  -11.15  611 !  EPV-WPV A8o Sdrolias et.al 2004
610 28.0  44.45  123.26  -12.74  611 !  EPV-WPV A9o Sdrolias et.al 2004
610 245.0  44.45  123.26  -12.74  611 !  EPV-WPV
611  0.0   0.0    0.0    0.0  609 !  WPV-NPS West Parece Vela Basin-North Philippine Sea
611 78.9   0.0    0.0    0.0  609 !  WPV-NPS bounds Phil Plate                  
612  0.0   0.0    0.0    0.0  602 !  NCS-SCH Northside South China Sea-South China Platform
612 600.0   0.0    0.0    0.0  602 !  NCS-SCH
613  0.0   0.0    0.0    0.0  612 !  SCS-NCS Southside South China Sea-Northside South China Sea
613 15.0   0.0    0.0    0.0  612 !  SCS-NCS spreading stopped Briais et.al 1993
613 16.8  -3.0   93.6    0.7  612 !  SCS-NCS A5C Briais et.al 1993
613 17.6   5.0  105.5    3.7  612 !  SCS-NCS A5D Briais et.al 1993
613 18.9  -1.4   88.7    2.4  612 !  SCS-NCS A5E Briais et.al 1993
613 20.1   0.1   83.3    2.8  612 !  SCS-NSC A6 Briais et.al 1993
613 21.3   0.1   81.3    3.5  612 !  SCS-NSC A6A Briais et.al 1993
613 23.1  -1.1   75.9    3.9  612 !  SCS-NSC A6B Briais et.al 1993
613 25.2   7.0   87.8    7.5  612 !  SCS-NSC A7 Briais et.al 1993
613 26.6   9.3   91.2   10.3  612 !  SCS-NSC A8 Briais et.al 1993
613 28.0   8.2   87.4   10.3  612 !  SCS-NSC A9 Briais et.al 1993
613 28.6   7.9   85.7   10.8  612 !  SCS-NSC A10 Briais et.al 1993
613 30.1   7.9   85.7   11.1  612 !  SCS-NSC A11 Briais et.al 1993
613 600.0   7.9   85.7   11.1  612 !  SCS-NSC      
614  0.0   0.0    0.0    0.0  673 !  KLM-NSM Kalimantan(Borneo)-North Sumatra
614 10.0   0.0    0.0    0.0  673 !  KLM-NSM
614 25.0   3.03  101.54  -10.0  673 !  KLM-NSM small ccw rot according to pmag, Muller et. al. 2008
614 40.0   3.03  101.54  -10.4  673 !  KLM-NSM Muller et. al. 2008
614 50.0   3.03  101.54  -15.4  673 !  KLM-NSM Muller et. al. 2008
614 70.0   3.03  101.54  -15.48  673 !  KLM-NSM Muller et. al. 2008
614 100.0  27.39  141.79  -20.28  673 !  KLM-NSM Muller et. al. 2008
614 100.0  26.74  133.02  -21.75  604 !  KLM-ICH Kalimantan-Indochina cross-over Muller et. al. 2008
614 200.0  26.74  133.02  -21.75  604 !  KLM-ICH Muller et. al. 2008
614 300.0  26.74  133.02  -21.75  604 !  KLM-ICH           
615  0.0   0.0    0.0    0.0  801 !  PNG-AUS Papua New Guinea-Australia         
615 600.0   0.0    0.0    0.0  801 !  PNG-AUS                                    
616  0.0   0.0    0.0    0.0  601 !  NTB-NCH North Tibet-North China Platform   
616 230.0   0.0    0.0    0.0  601 !  NTB-NCH fixed from Smith 1988              
616 600.0   0.0    0.0    0.0  601 !  NTB-NCH                                    
617  0.0   0.0    0.0    0.0  613 !  RDB-SCS Reed Bank-South South China Sea       
617 30.1   0.0    0.0    0.0  613 !  RDB-SCS from Gallagher, 1984               
617 30.1   6.44   86.23   11.84  602 !  RDB-SCH Reed Bank-South China Platform cross-over               
617 42.8   6.93   84.69   14.05  602 !  RDB-SCH after Lee & Lawver 1994                           
617 63.5   6.3   87.2   16.3  602 !  RDB-SCH Lee & Lawver 1994                          
617 600.0   6.3   87.2   16.3  602 !  RDB-SCH             
618  0.0   0.0    0.0    0.0  602 !  MAC-NCH Macclesfield Bank-North China Platform
618 20.1   0.0    0.0    0.0  602 !  MAC-NCH A6 Lee & Lawver 1994                      
618 30.1   8.12   96.92    4.92  602 !  MAC-NCH Lee & Lawver 1994 
618 42.8  11.52  105.1   13.83  602 !  MAC-NCH Lee & Lawver 1994                        
618 63.5  11.4  104.71   15.55  602 !  MAC-NCH after Lee & Lawver 1994                         
618 600.0  11.4  104.71   15.55  602 !  MAC-NCH                         
619  0.0   0.0    0.0    0.0  301 !  SIK-EUR Sikhote Alin-Eurasia               
619 89.9   0.0    0.0    0.0  301 !  SIK-EUR                                    
619 105.8  11.79   30.53   -2.59  301 !  SIK-EUR Otsuki & Ehiro 1978               
619 600.0  11.79   30.53   -2.59  301 !  SIK-EUR                                    
620  0.0   0.0    0.0    0.0  301 !  VLA-EUR Vladivostok Sliver-Eurasia         
620 89.9   0.0    0.0    0.0  301 !  VLA-EUR                                    
620 105.8  11.79   11.98   -0.68  301 !  VLA-EUR Otsuki & Ehiro 1979               
620 600.0  11.79   11.98   -0.68  301 !  VLA-EUR                                    
621  0.0   0.0    0.0    0.0  619 !  CSA-SIK Central Sikhote Alin sliver-Sikhate Alin    
621 600.0   0.0    0.0    0.0  619 !  CSA-SIK                                    
622  0.0   0.0    0.0    0.0  301 !  NSA-EUR North Sikhote Alin sliver-Eurasia     
622 600.0   0.0    0.0    0.0  301 !  NSA-EUR                                    
623  0.0   0.0    0.0    0.0  301 !  NMS-EUR Northernmost Sikhote Alin Sliver-EU
623 600.0   0.0    0.0    0.0  301 !  NMS-EUR                                   
624  0.0   0.0    0.0    0.0  301 !  SAK-EUR Sakhalin-Eurasia                   
624  5.4   0.0    0.0    0.0  301 !  SAK-EUR                                    
624 24.5  57.37  137.54    7.34  301 !  SAK-EUR Kimura et al. 1983                 
624 24.5  60.7  156.9   24.04  406 !  SAK-KAM Sakhalin-Kamchatka cross-over MS11
624 600.0  60.7  156.9   24.04  406 !  SAK-KAM                                    
625  0.0   0.0    0.0    0.0  301 !  CHK-EUR Central Hokkaido-Eurasia           
625 28.5   0.0    0.0    0.0  301 !  CHK-EUR                                    
625 47.6  -4.5 -149.96   -2.45  301 !  CHK-EUR Otsuki & Ehiro 1979                
625 600.0  -4.5 -149.96   -2.45  301 !  CHK-EUR                                    
626  0.0   0.0    0.0    0.0  625 !  WHK-CHK Western Hokkaido-Central Hokkaido  
626 600.0   0.0    0.0    0.0  625 !  WHK-CHK                                    
627  0.0   0.0    0.0    0.0  625 !  NEH-CHK Northeast Honshu-Central Hokkaido  
627 600.0   0.0    0.0    0.0  625 !  NEH-CHK                                    
628  0.0   0.0    0.0    0.0  601 !  CHN-NCH Central Honshu-North China Platform   
628 28.5   0.0    0.0    0.0  601 !  CHN-NCH                                    
628 47.6 -13.71 -113.4   -4.45  601 !  CHN-NCH Otsuki & Ehiro 1979  
628 89.9 -13.71 -113.4   -4.45  601 !  CHN-NCH Otsuki & Ehiro 1979                                  
628 121.6 -13.71 -113.4   -4.06  601 !  CHN-NCH Otsuki & Ehiro 1979                                                
628 600.0 -13.71 -113.4   -4.06  601 !  CHN-NCH                                    
629  0.0   0.0    0.0    0.0  601 !  KAN-NCH Kanto Region-North China Platform       
629 28.5   0.0    0.0    0.0  601 !  KAN-NCH                                    
629 47.6 -13.71 -113.4   -4.06  601 !  KAN-NCH Otsuki & Ehiro 1979                
629 89.9 -13.71 -113.4   -4.06  601 !  KAN-NCH Otsuki & Ehiro 1979                                   
629 121.6 -15.4 -113.43   -3.15  601 !  KAN-NCH Otsuki & Ehiro 1979                                   
629 600.0 -15.4 -113.43   -3.15  601 !  KAN-NCH                                    
630  0.0   0.0    0.0    0.0  601 !  NSH-NCH North Southwest Honshu/Kyushu-North China Platform
630 28.5   0.0    0.0    0.0  601 !  NSH-NCH                                    
630 47.6 -13.71 -113.4   -4.06  601 !  NSH-NCH Otsuki & Ehiro 1979                
630 89.9 -13.71 -113.4   -4.06  601 !  NSH-NCH Otsuki & Ehiro 1979                                   
630 121.6 -13.71 -113.4   -3.62  601 !  NSH-NCH Otsuki & Ehiro 1979                                   
630 600.0 -13.71 -113.4   -3.62  601 !  NSH-NCH                                    
631  0.0   0.0    0.0    0.0  601 !  SSH-NCH South Southwest Honshu/Kyushu-N China Platform
631 28.5   0.0    0.0    0.0  601 !  SSH-NCH                                    
631 47.6 -13.71 -113.4   -4.06  601 !  SSH-NCH Otsuki & Ehiro 1979                
631 89.9 -13.71 -113.4   -4.06  601 !  SSH-NCH Otsuki & Ehiro 1979                                   
631 121.6 -15.4 -113.43   -3.15  601 !  SSH-NCH Otsuki & Ehiro 1979                                   
631 600.0 -15.4 -113.43   -3.15  601 !  SSH-NCH                                    
632  0.0   0.0    0.0    0.0  601 !  TSO-NCH Tsoshima Strait Block-North China Platform
632 28.5   0.0    0.0    0.0  601 !  TSO-NCH                                    
632 47.6 -13.71 -113.4   -4.06  601 !  SWH-NCH Otsuki & Ehiro 1979                
632 89.9 -13.71 -113.4   -4.06  601 !  SWH-NCH Otsuki & Ehiro 1979                                  
632 121.6 -13.71 -113.4   -3.62  601 !  SWH-NCH Otsuki & Ehiro 1979                                  
632 600.0 -13.71 -113.4   -3.62  601 !  SWH-NCH                                    
633  0.0   0.0    0.0    0.0  601 !  NKO-NCH North Korean Plate-North China Platform
633 89.9   0.0    0.0    0.0  601 !  NKO-NCH                                    
634  0.0   0.0    0.0    0.0  601 !  SKO-NCH South Korean Plate-North China Platform
634 89.9   0.0    0.0    0.0  601 !  SKO-NCH                                    
635  0.0   0.0    0.0    0.0  601 !  KYR-NCH Kita/Yamato Ridge-North China Platform 
635 28.5   0.0    0.0    0.0  601 !  KYR-NCH                                    
636  0.0   0.0    0.0    0.0  601 !  YAM-NCH Yamato Ridge-North China Platform  
636 28.5   0.0    0.0    0.0  601 !  YAM-NCH                                    
637  0.0   0.0    0.0    0.0  601 !  OKI-NCH Oki Ridge-North China Platform     
637 28.5   0.0    0.0    0.0  601 !  OKI-NCH                                    
637 47.6 -13.71 -113.4   -4.06  601 !  OKI-NCH Otsuki & Ehiro 1979                
637 89.9 -13.71 -113.4   -4.06  601 !  OKI-NCH Otsuki & Ehiro 1979                                   
637 121.6 -13.71 -113.4   -3.62  601 !  OKI-NCH Otsuki & Ehiro 1979                                   
637 600.0 -13.71 -113.4   -3.62  601 !  OKI-NCH                                    
638  0.0   0.0    0.0    0.0  601 !  SAD-NCH Sado Ridge-North China Platform    
638 28.5   0.0    0.0    0.0  601 !  SAD-NCH                                    
638 47.6 -13.71 -113.4   -4.06  601 !  SAD-NCH Otsuki & Ehiro 1979                
638 89.9 -13.71 -113.4   -4.06  601 !  SAD-NCH Otsuki & Ehiro 1979                                   
638 121.6 -13.71 -113.4   -3.62  601 !  SAD-NCH Otsuki & Ehiro 1979                                   
638 600.0 -13.71 -113.4   -3.62  601 !  SAD-NCH                                    
639  0.0   0.0    0.0    0.0  601 !  NKM-NCH North Korean Margin Banks-North China Platform
639 89.9   0.0    0.0    0.0  601 !  NKM-NCH                                    
640  0.0   0.0    0.0    0.0  601 !  NEM-NCH Northeast Margin Japan Basin-North China Platform
640 28.5   0.0    0.0    0.0  601 !  NEM-NCH                                    
641  0.0   0.0    0.0    0.0  601 !  SOJ-NCH Sea of Japan-North China Platform  
641 600.0   0.0    0.0    0.0  601 !  SOJ-NCH                                    
642  0.0   0.0    0.0    0.0  601 !  YBS-NCH Yamato Basin Spreading Center-North China Platform
642 28.5   0.0    0.0    0.0  601 !  YBS-NCH                                    
643  0.0   0.0    0.0    0.0  101 !  LSM-NAM Laptev Sea Margin-North America    
643 600.0   0.0    0.0    0.0  101 !  LSM-NAM                                    
644  0.0   0.0    0.0    0.0  602 !  PCI-SCH Paracel Islands-South China Platform
644 20.1   0.0    0.0    0.0  602 !  PCI-SCH A6 Lee & Lawver 1994                      
644 30.1   2.85  107.6    1.81  602 !  PCI-SCH closure of the Xisha N. Trough, Lee & Lawver 1994  
644 63.5   2.85  107.6    4.82  602 !  PCI-SCH Lee & Lawver 1994                             
644 600.0   2.85  107.6    4.82  602 !  PCI-SCH                            
645  0.0   0.0    0.0    0.0  614 !  CEL-KLM Celebes Basin-Kalimantan
645 20.0   0.0    0.0    0.0  614 !  CEL-KLM after Gaina & Muller 2007
645 42.0   0.0  120.0  -20.0  614 !  CEL-KLM after Gaina & Muller 2007
645 65.0   0.0  120.0  -20.0  614 !  CEL-KLM                  
646  0.0   0.0    0.0    0.0  614 !  ZAM-KLM Zamboanga Peninsula (W. Philippines)-Kalimantan                             
646 12.0  -2.18  109.12    7.09  614 !  ZAM-KLM Lee & Lawver 1994 from Mitchell et al.,1986          
646 71.7  -2.18  109.12    7.09  614 !  ZAM-KLM                         
647  0.0   0.0    0.0    0.0  603 !  MLP-SBM Malay Peninsula-Sino/Malaya  
647 11.1 -28.74  130.28    0.15  603 !  MLP-SBM Lee & Lawver 1994 
647 20.1 -17.52  122.63    0.24  603 !  MLP-SBM Lee & Lawver 1994                                                      
647 30.1  -8.62  -78.68   15.33  603 !  MLP-SBM Lee & Lawver 1994                             
647 44.0  -7.69  -76.82   17.85  603 !  MLP-SBM Lee & Lawver 1994 changed timing to be consistent with Sino-Thailand MS11
647 72.0  20.36   72.42   -4.17  603 !  MLP-SBM Muller et. al. 2008
647 133.0  20.36   72.42   -4.17  603 !  MLP-SBM Muller et. al. 2008
647 133.0  16.7   69.89   -3.21  604 !  MLP-ICH Malay Peninsula-Indochina cross-over Muller et. al. 2008
647 178.0  16.7   69.89   -3.21  604 !  MLP-ICH Muller et. al. 2008
647 178.0  32.4   41.3   19.57  606 !  MLP-SBM Malay Peninsula-South Tibet cross-over Muller et. al. 2008, SZ09
647 190.0  25.35   73.24   38.83  606 !  MLP-SBM Muller et. al. 2008, SZ09
647 270.0  26.22   66.05   42.76  606 !  MLP-SBM Muller et. al. 2008
647 270.0   9.8  113.57   79.34  801 !  MLP-AUS Malay Peninsula-Australia cross-over Muller et. al. 2008
647 280.0   9.8  113.57   79.34  801 !  MLP-AUS
648  0.0   0.0    0.0    0.0  602 !  SOT-SCH South Okinawa Trough-South China Platform  
648  9.8  24.7  121.7   19.0  602 !  SOT-SCH Lee & Lawver 1995                           
648 200.0  24.7  121.7   19.0  602 !  SOT-SCH Opening of the S. Okinawa Trough
649  0.0   0.0    0.0    0.0  602 !  NOT-SCH North Okinawa Trough-South China Platform 
649  9.8  32.0  130.0   -7.58  602 !  NOT-SCH Lee & Lawver 1995                          
649 63.5  32.0  130.0   -7.58  602 !  NOT-SCH Opening of the N. Okinawa Trough   
649 245.0  32.0  130.0   -7.58  602 !  NOT-SCH Opening of the N. Okinawa Trough   
650  0.0   0.0    0.0    0.0  688 !  MPR-WCB Mapia Ridge-Southwest Caroline Basin 
650 40.0   0.0    0.0    0.0  688 !  MPR-WCB                           
651  0.0   0.0    0.0    0.0  673 !  LSI-NSM Lombok/Sumbawa Islands-North Sumatra
651  9.8  -8.54  115.83   -3.44  673 !  LSI-NSM Lee & Lawver 1995                       
651 57.3  -8.54  115.83   -3.44  673 !  LSI-NSM                           
652  0.0   0.0    0.0    0.0  673 !  FAI-NSM Flores/Alor Islands-North Sumatra  
652  9.8  -8.08  130.54    1.0  673 !  FAI-NSM Lee & Lawver 1995                            
652 57.3  -8.08  130.54    1.0  673 !  FAI-NSM  
653  0.0   0.0    0.0    0.0  608 !  NWC-SPS Northwest Caroline Sea-South Philippine Sea
653 15.0   9.87  132.0  -25.0  608 !  NWC-SPS Open Ayu Trough Gaina & Muller 2007
653 25.0   9.87  132.0  -25.0  608 !  NWC-SPS Gaina & Muller 2007
653 35.0   9.45  135.84  -13.98  608 !  NWC-SPS Gaina & Muller 2007
653 55.0   9.45  135.84  -13.98  608 !  NWC-SPS Gaina & Muller 2007
654  0.0   0.0    0.0    0.0  655 !  WCS1-WCS2 Western Caroline Sea 1-Western Caroline Sea 2
654 28.3   0.0    0.0    0.0  655 !  WCS1-WCS2 an9ro Gaina & Muller 2007
654 28.7   0.0    0.0    0.15  655 !  WCS1-WCS2 an10ry Gaina & Muller 2007
654 29.4  -6.58   -0.42    1.67  655 !  WCS1-WCS2 an10ro Gaina & Muller 2007
654 29.4   2.7   92.02    3.4  653 !  WCS1-NWC Western Caroline Sea 1-Northwest Caroline Sea an12 crossover
654 33.1   2.7   92.02    3.4  653 !  WCS1-WCS2 an12 Gaina & Muller 2007
655  0.0   0.0    0.0    0.0  692 !  WCS2-WCS3 Western Caroline Sea 2-Western Caroline Sea 3 an8ro cross-over
655 26.0   0.0    0.0    0.0  692 !  WCS2-WCS3 an8ro Gaina & Muller 2007
655 26.6   0.0    0.0    0.06  692 !  WCS2-WCS3 an8ro Gaina & Muller 2007
655 27.0   0.0    0.0    1.13  692 !  WCS2-WCS3 an8ro Gaina & Muller 2007
655 28.0   0.0    0.0    1.33  692 !  WCS2-WCS3 an9ry Gaina & Muller 2007    
655 28.3   0.0    0.0    2.03  692 !  WCS2-WCS3 an9ro Gaina & Muller 2007
655 28.3   5.96  117.5    3.86  653 !  WCS2-NWC Western Caroline Sea 2-Northwest Caroline Sea Gaina & Muller 2007
655 29.4   5.96  117.5    3.86  653 !  WCS2-NWC
656  0.0   0.0    0.0    0.0  608 !  WAY-SPS Western Ayu Trench-South Philippine Sea
656 35.0   0.0    0.0    0.0  608 !  WAY-SPS               
658  0.0   0.0    0.0    0.0  613 !  SCH-SCH South China Sea-South South China Sea 
658 258.0   0.0    0.0    0.0  613 !  SCH-SCH Briais et al 1993
659  0.0   0.0    0.0    0.0  611 !  ESB-WSB East Shikoku Basin-West Shikoku Basin
659 15.0   0.0    0.0    0.0  611 !  ESB-WSB Sdrolias et.al 2004
659 17.3  35.0   84.44   -1.27  611 !  ESB-WSB Sdrolias et.al 2004
659 18.3  36.78   84.32   -1.45  611 !  ESB-WSB Sdrolias et.al 2004
659 20.1   8.0  154.14    3.85  611 !  ESB-WSB Sdrolias et.al 2004
659 21.3   4.88  154.14    4.81  611 !  ESB-WSB Sdrolias et.al 2004
659 22.6   4.88  151.58    6.8  611 !  ESB-WSB Sdrolias et.al 2004
659 23.4   4.88  152.65    8.47  611 !  ESB-WSB Sdrolias et.al 2004
659 25.2   4.88  152.65   10.78  611 !  ESB-WSB Sdrolias et.al 2004
659 26.5   4.88  152.65   13.09  611 !  ESB-WSB Sdrolias et.al 2004
659 28.0   4.88  152.65   14.52  611 !  ESB-WSB Sdrolias et.al 2004
659 100.0   4.88  152.65   14.52  611 !  ESB-WSB
660 28.6   0.0    0.0    0.0  612 !  NWSC-NCS Northwest South China Sea-North South China Sea
660 30.1  10.9   84.9    1.4  612 !  NWSC-NCS NW section Briais et. al. 1993
660 258.0  10.9   84.9    1.4  612 !  NWSC-NCS NW section Briais et. al. 1993
661  0.0   0.0    0.0    0.0  301 !  ESP-EUR Sundaland Piece-Eurasia
661 600.0   0.0    0.0    0.0  301 !  ESP-EUR 
662  0.0   0.0    0.0    0.0  641 !  EJS-SOJ Eastern Japan Sea-Japan Basin Spreading Centre
662 15.0   0.0    0.0    0.0  641 !  EJS-SOJ Simulate opening, not based on magnetics, Muller et. al. 2008
662 17.3  50.0  155.0   -1.82  641 !  EJS-SOJ Simulate opening, not based on magnetics, Muller et. al. 2008 
662 22.6  50.0  155.0   -6.22  641 !  EJS-SOJ Simulate opening, not based on magnetics, Muller et. al. 2008
662 30.0  50.0  155.0   -7.5  641 !  EJS-SOJ Simulate opening, not based on magnetics, Muller et. al. 2008
662 258.0  50.0  155.0   -7.5  641 !  EJS-SOJ 
663  0.0   3.9  122.5  -71.94  613 !  PSC-SCS Proto South China Sea-South South China Sea
663 50.0   3.9  122.5  -71.94  613 !  PSC-SCS after Gaina & Muller 2007
663 55.9   5.3  122.2  -71.88  613 !  PSC-SCS after Gaina & Muller 2007
663 67.7   8.2  121.6  -71.87  613 !  PSC-SCS after Gaina & Muller 2007
663 83.5  12.0  120.8  -72.07  613 !  PSC-SCS after Gaina & Muller 2007
663 90.0  13.6  120.5  -72.23  613 !  PSC-SCS after Gaina & Muller 2007
663 200.0  13.6  120.5  -72.23  613 !  PSC-SCS 
664  0.0   0.0    0.0    0.0  676 !  BAN-BDA Banda Sea-Banda Arc 
664  3.5   0.0    0.0    0.0  676 !  BAN-BDA Lucipara Arc rifted from Banda Arc Muller et. al. 2008, after van Hinsbergen 2001
664  5.9  18.31  -80.0    2.3  676 !  BAN-BDA Muller et. al. 2008, after Hinshberger 2001
664  6.5  20.0  -80.0    3.1  676 !  BAN-BDA Muller et. al. 2008, after Hinshberger 2001
664  8.0  20.0  -80.0    4.4  676 !  BAN-BDA Muller et. al. 2008, after Hinshberger 2001
664 200.0   0.0    0.0    0.0  676 !  BAN-BDA
665  0.0   0.0    0.0    0.0  645 !  CLL-CEL Celebes Sea Spreading Centre-Celebes Basin
665 34.0   0.0    0.0    0.0  645 !  CLL-CEL Spreading stopped
665 35.6  -9.0  100.0    1.0  645 !  CLL-CEL Gaina & Muller 2007
665 38.1  -9.0  100.0    4.5  645 !  CLL-CEL Gaina & Muller 2007
665 40.1  -9.0  100.0    8.6  645 !  CLL-CEL Gaina & Muller 2007
665 41.5  -9.0  100.0   11.0  645 !  CLL-CEL Gaina & Muller 2007
665 43.8  -9.0  100.0   15.0  645 !  CLL-CEL Gaina & Muller 2007
665 47.9  -9.0  100.0   18.3  645 !  CLL-CEL Gaina & Muller 2007
665 50.0  -9.0  100.0   20.0  645 !  CLL-CEL Gaina & Muller 2007
665 90.0  -9.0  100.0   20.0  645 !  CLL-CEL 
667  0.0   0.0    0.0    0.0  615 !  ESW-NSU East Sulawesi-North Sulawesi
667 15.0  56.77   47.85    8.2  615 !  ESW-NSU after Hall 2002
667 24.5  64.92   62.71    9.3  615 !  ESW-NSU after Hall 2002
667 140.0  64.92   62.71    9.3  615 !  ESW-PNG
668  0.0   0.0    0.0    0.0  614 !  WSW-KLM West Sulawesi-Kalimantan
668 34.0   0.0    0.0    0.0  614 !  WSW-KLM Changed from 16.7 to 34-consistent with Celebes Based on Gaina & Muller 2007
668 50.0   2.06  120.93  -21.2  614 !  WSW-KLM Lee & Lawver 1995
668 600.0   2.06  120.93  -21.2  614 !  WSW-KLM 
669  0.0   0.0    0.0    0.0  665 !  NSU-CLL North Sulawesi-Celebes Sea Spreading Centre
669 10.0   9.0  -76.0   12.0  665 !  NSU-CLL Muller et. al. 2008
669 35.0  12.68  -75.05   11.75  665 !  NSU-CLL after Hall 2002
669 50.0   9.0  -76.0   12.0  665 !  NSU-CLL
669 65.0   9.0  -76.0   12.0  665 !  NSU-CLL Seton et. al. This Study
669 65.0   3.3  135.9  -13.38  614 !  NSU-KLM North Sulawesi-Kalimantan cross-over, Seton et. al. This Study
669 140.0   3.3  135.9  -13.38  614 !  NSU-KLM Seton et. al. This Study
670  0.0   0.0    0.0    0.0  667 !  SLA-ESW Sula/Banggai-East Sulawesi             
670  5.4   1.43  -57.04   20.71  667 !  SLA-ESW Lee & Lawver 1995                          
670  9.8   1.43  -57.71   35.42  667 !  SLA-ESW cross-over Lee & Lawver 1995                 
670  9.8   7.1  -50.9   35.14  615 !  SLA-PNG Sula/Banggai-Papua New Guinea collision w/Sulawesi crossover                    
670 19.7  14.25  -47.23   31.4  615 !  SLA-PNG Lee & Lawver 1995                           
670 24.5  30.77  -46.61   19.5  615 !  SLA-PNG Lee & Lawver 1995                          
670 600.0  30.77  -46.61   19.5  615 !  SLA-PNG                           
671  0.0   0.0    0.0    0.0  601 !  MCH-NCH Manchuria-North China Platform     
671 600.0   0.0    0.0    0.0  601 !  MCH-NCH                                     
672  0.0   0.0    0.0    0.0  673 !  BGB-NSM Bangka/Belitung-North Sumatra      
672 600.0   0.0    0.0    0.0  673 !  BGB-NSM                                    
673  0.0   0.0    0.0    0.0  647 !  NSM-MLP North Sumatra-Malay Peninsula      
673 78.9   0.0    0.0    0.0  647 !  NSM-MLP                                    
673 600.0   0.0    0.0    0.0  647 !  NSM-MLP                                    
674  0.0   0.0    0.0    0.0  678 !  WPH-EPH West Philippines-East Philippines after Hall 2002         
674 80.0   0.0    0.0    0.0  678 !  WPH-EPH                               
675  0.0   0.0    0.0    0.0  651 !         
675 20.0  15.3  -61.2  -16.97  651 ! 
675 20.0  10.0  -65.9  -19.75  668 !                    
675 30.0  -9.96  114.06   29.62  668 ! 
675 50.0  -9.96  114.06   29.62  668 ! 
675 50.0  38.9  121.7   -8.96  673 ! 
675 600.0  38.9  121.7   -8.96  673 !  SMB-WSM                           
676  0.0   0.0    0.0    0.0  673 !  BDA-NSM Banda Arc-North Sumatra            
676 57.3   0.0    0.0    0.0  673 !  BDA-NSM                                    
677  0.0   0.0    0.0    0.0  617 !  PAL-RDB Palawan Block-Reed Bank           
677 90.0   0.0    0.0    0.0  617 !  PAL-RDB                                  
678  0.0   0.0    0.0    0.0  608 !  EPH-SPS East Philippines-South Philippine Sea
678  5.0  24.38  125.6   -9.93  608 !  EPH-SPS after Gaina & Muller 2007    
678 14.0  22.15  125.6  -20.21  608 !  EPH-SPS after Gaina & Muller 2007                           
678 50.0  22.15  125.6  -20.21  608 !  EPH-SPS after Gaina & Muller 2007 
678 80.0  22.15  125.6  -20.21  608 !  EPH-SPS             
679  0.0   0.0    0.0    0.0  680 !  WHA-EHA West Halmahera Block-East Halmahera Block after Gaina & Muller 2007 
679 55.0   0.0    0.0    0.0  680 !  WHA-EHA Gaina & Muller 2007, after Hall 2002
680  0.0   0.0    0.0    0.0  678 !  EHA-EPH East Halmahera-East Philippines    
680 25.0  14.45  128.48   -4.92  678 !  EHA-EPH Gaina & Muller 2007, after Hall 2002 
680 55.0  14.45  128.48   -4.92  678 !  EHA-EPH Gaina & Muller 2007, after Hall 2002 
680 155.0   9.91  116.83  -10.62  678 !  EHA-EPH Gaina & Muller 2007, after Hall 2002            
681  0.0   0.0    0.0    0.0  615 !  SER-PNG Seram-Papua New Guinea 
681  3.0   3.27   43.16   -1.2  615 !  SER-PNG after Hall 2002   
681  5.9   3.27   43.16   -1.2  615 !  SER-PNG after Hall 2002
681 11.3   0.0    0.0    0.0  615 !  SER-PNG after Hall 2002                   
681 200.0   0.0    0.0    0.0  615 !  SER-PNG after Hall 2002 
681 600.0   0.0    0.0    0.0  615 !  SER-PNG                    
682  0.0   0.0    0.0    0.0  684 !  KEP-TIM Kep Tanimbar-Timor                          
682 78.9   0.0    0.0    0.0  684 !  KTB-TIM                  
683  0.0   0.0    0.0    0.0  652 !  WET-FAI Wetar-Flores/Alor Islands    
683  3.1  21.26   15.14   -0.32  652 !  WET-FAI after Lee & Lawver 1995                   
683 57.3  21.26   15.14   -0.32  652 !  WET-FAI                 
684  0.0   0.0    0.0    0.0  801 !  TIM-AUS Timor-Australia 
684 600.0   0.0    0.0    0.0  801 !  TIM-AUS                                          
686  0.0   0.0    0.0    0.0  673 !  BSS-NSM Barisan/South Sumatra-North Sumatra
686 12.1  15.8  129.1    2.1  673 !  BSS-NSM from Huchon & Le Pichon, 1984     
686 20.1  -7.18  148.5    2.67  673 ! BSS-NSM Closure forearc basin SS11
686 30.1   1.41  139.8    2.27  673 ! BSS-NSM Opening forearc basin SS11
686 600.0   1.41  139.8    2.27  673 !  BSS-NSM                         
687  0.0   0.0    0.0    0.0  603 !  AND-SBM Andaman/Nicobar Ridge-Sino/Malaya
687 11.0  17.51  137.86    2.56  603 !  AND-SBM Lee & Lawver 1994                          
687 28.5   1.82   26.76   -6.01  603 !  AND-SBM Lee & Lawver 1994                               
687 63.5   1.82   26.76   -6.01  603 !  AND-SBM 
688  0.0   0.0    0.0    0.0  654 !  SWCB-WCS1 Southwest Caroline Basin-Western Caroline Sea 1
688 29.4   0.0    0.0    0.0  654 !  SWCB-WCS1 an10ro Gaina & Muller 2007
688 30.1   0.0    0.0    0.24  654 !  SWCB-WCS1 an11ry Gaina & Muller 2007
688 30.9   0.0    0.0    1.13  654 !  SWCB-WCS1 an12ry Gaina & Muller 2007
688 33.1   0.0    0.0    2.8  654 !  SWCB-WCS1 an12ro Gaina & Muller 2007 
688 33.1   2.76   94.6    6.19  653 !  SWCB-NWC Southwest Caroline Basin-Northwest Caroline Sea cross-over
688 34.1   1.45  -85.74   -7.17  653 !  SWCB-NWC an13 Gaina & Muller 2007
688 34.7   1.45  -85.74   -7.52  653 !  SWCB-NWC an13ro Gaina & Muller 2007
688 34.9   1.45  -85.74   -8.01  653 !  SWCB-NWC an15ry Gaina & Muller 2007
688 35.3   1.45  -85.74   -8.63  653 !  SWCB-NWC an15ro Gaina & Muller 2007
688 36.6   1.45  -85.74   -9.8  653 !  SWCB-NWC an16ro Gaina & Muller 2007
688 37.0   1.45  -85.74  -10.4  653 !  SWCB-NWC an16ro Gaina & Muller 2007
688 40.0   1.45  -85.74  -11.2  653 !  SWCB-NWC  
689  0.0   0.0    0.0    0.0  690 !  NEC-SEC Northeast Caroline Basin-Southeast Caroline Basin
689 25.8   0.0    0.0    0.0  690 !  NEC-SEC
689 26.6   4.44  169.58   -1.6  690 !  NEC_SEC An8ry Gaina & Muller 2007
689 27.0   6.82  170.18   -1.88  690 !  NEC_SEC An8ro Gaina & Muller 2007
689 28.0  12.07  171.21   -2.84  690 !  NEC-SEC An9ry Gaina & Muller 2007
689 28.3  13.4  175.08   -2.84  690 !  NEC-SEC AN9ro Gaina & Muller 2007
689 28.7  15.43 -173.9   -2.77  690 !  NEC-SEC AN10ry Gaina & Muller 2007 
689 29.4  19.85 -153.83   -2.89  690 !  NEC-SEC AN10ro Gaina & Muller 2007 
689 30.1  19.85 -129.3   -3.04  690 !  NEC-SEC AN11ry Gaina & Muller 2007 
689 30.5  19.85 -129.29   -3.16  690 !  NEC-SEC AN11ro Gaina & Muller 2007
689 30.9  19.85 -129.28   -3.74  690 !  NEC-SEC AN12ry Gaina & Muller 2007
689 33.1  19.02 -118.23   -4.35  690 !  NEC-SEC AN12ro Gaina & Muller 2007
689 35.3  19.02 -118.23   -5.3  690 !  NEC-SEC AN15ro Gaina & Muller 2007
689 37.0  19.02 -118.23   -6.3  690 !  NEC-SEC breakup Gaina & Muller 2007  
689 40.0  19.02 -118.23   -6.3  690 !  NEC-SEC 
690  0.0   0.0    0.0    0.0  653 !  SEC-NWC Southeast Caroline Basin-Northwest Caroline Basin
690 65.0   0.0    0.0    0.0  653 !  SEC-NWC Lee & Lawver 1995
691  0.0   0.0    0.0    0.0  301 !  CLB-WPH Central Luzon Block-Eurasia
691 50.0   6.83  128.15  -63.36  301 !  CLB-WPH change pole to leave room for Celebes Sea after Gaina & Muller 2007
691 90.0  17.51  125.15  -63.36  301 !  CLB-EUR Central Luzon Block -Eurasia after Gaina & Muller 2007
691 200.0  17.51  125.15  -63.36  301 !  CLB-WPH
692  0.0   0.0    0.0    0.0  653 !  WCS3-NWC Western Caroline Sea 3-Northwest Caroline Basin
692 45.0   0.0    0.0    0.0  653 !  WCS3-NWC
693  0.0   0.0    0.0    0.0  653 !  WCR-NWC Western Caroline Ridge-Northwest Caroline Basin
693 11.3  47.81   20.22   -1.41  653 !  WCR-NWC after Gaina & Muller 2007
693 40.0  47.81   20.22   -1.41  653 !  WCR-NWC after Gaina & Muller 2007
694  0.0   0.0    0.0    0.0  614 !  NLA-CLB North Luzon Arc-Central Luzon Block
694 70.0  13.65  122.4  -32.86  614 !  NLA-CLB from Gaina & Muller 2007, after Hall 2002
694 200.0  13.65  122.4  -32.86  614 !  NLA-CLB
695  0.0   0.0    0.0    0.0  609 !  AMM-NPS Amami Ridge-North Philippine Sea
695 600.0   0.0    0.0    0.0  609 !  AMM-NPS
696  0.0   0.0    0.0    0.0  659 !  BON-ESB Bonin Ridge-East Shikoku Basin
696 245.0   0.0    0.0    0.0  659 !  BON-ESB
697  0.0   0.0    0.0    0.0  615 !  NNG-PNG North New Guinea-Papua New Guinea
697  5.0   0.0    0.0    0.0  615 !  NNG-PNG Based on Gaina & Muller 2007
697 15.0   3.6  138.4   11.97  615 !  NNG-PNG Seton et. al. This Study
697 15.0  19.8  -37.1  -21.77  688 !  NNG-SWCB North New Guinea-Southwest Caroline Basin, Based on Gaina & Muller 2007 cross-over
697 40.0  19.8  -37.1  -21.77  688 !  NNG-SWCB Based on Gaina & Muller 2007
698  0.0   0.0    0.0    0.0  801 !  CNG-AUS Central New Guinea-Australia
698 45.0   0.0    0.0    0.0  801 !  CNG-AUS 
698 50.0  -4.86  -68.7  -16.48  801 !  CNG-AUS Muller et. al. 2008
699  0.0   0.0    0.0    0.0  610 !  MAR-EPV Mariana Ridge-East Parece Vela Basin
699  6.7  23.36  138.24  -12.53  610 !  MAR-EPV after Lee & Lawver 1995
699 78.9  23.36  138.24  -12.53  610 !  MAR-EPV
701  0.0   0.0    0.0    0.0  000 !  AFR-AHS Africa-Indian/Atlantic Hotspots
701 10.0  46.19  -87.86   -1.92  000 !  AFR-AHS O'Neill et.al 2005
701 20.0  45.23  -78.55   -3.99  000 !  AFR-AHS O'Neill et.al 2005 interpolated RDM Dec 2004
701 30.0  43.54  -69.67   -6.05  000 !  AFR-AHS O'Neill et.al 2005
701 40.0  44.56  -54.31   -8.08  000 !  AFR-AHS O'Neill et.al 2005
701 50.0  36.97  -58.9  -10.26  000 !  AFR-AHS O'Neill et.al 2005
701 60.0  23.73  -42.14  -12.53  000 !  AFR-AHS O'Neill et.al 2005
701 70.0  20.74  -39.07  -13.77  000 !  AFR-AHS O'Neill et.al 2005 interpolated RDM Dec 2004
701 80.0  17.69  -36.11  -15.0  000 !  AFR-AHS O'Neill et.al 2005 interpolated RDM Dec 2004
701 90.0  14.6  -33.26  -16.24  000 !  AFR-AHS O'Neill et.al 2005
701 100.0  14.4  -29.63  -20.08  000 ! AFR-AHS O'Neill et.al 2005
701 110.0   6.61  -29.5  -26.77  000 ! AFR-AHS PM corrected TPW derived from Steinberger & Torsvik 2008
701 120.0   6.11  -25.08  -30.45  000 ! AFR-AHS PM corrected TPW derived from Steinberger & Torsvik 2008
701 130.0   5.89  -25.36  -33.75  000 ! AFR-AHS PM corrected TPW derived from Steinberger & Torsvik 2008
701 140.0   7.58  -25.91  -38.53  000 ! AFR-AHS PM corrected TPW derived from Steinberger & Torsvik 2008
701 150.0  10.31  -27.71  -37.25  000 ! AFR-AHS PM corrected TPW derived from Steinberger & Torsvik 2008
701 165.0  10.02  -22.59  -40.28  000 ! AFR-AHS PM corrected TPW derived from Steinberger & Torsvik 2008
701 180.0  10.74  -16.48  -39.04  000 ! AFR-AHS PM corrected TPW derived from Steinberger & Torsvik 2008
701 185.0  11.5  -16.17  -36.57  000 ! AFR-AHS PM corrected TPW derived from Steinberger & Torsvik 2008
701 190.0  11.32  -21.6  -34.98  000 ! AFR-AHS PM corrected TPW derived from Steinberger & Torsvik 2008
701 200.0   9.57  -28.86  -37.21  000 ! AFR-AHS PM corrected TPW derived from Steinberger & Torsvik 2008
701 201.0   9.57  -28.86  -37.21  000 ! AFR-AHS PM extended rotation
701 141.0   9.99  -25.88  -24.89  000 !AFR-AHS Interpolated from 120-130Ma stage rotation MS06702  
000  0.0   0.0    0.0    0.0  701 !  MAD-AFR Madagascar-Africa
702  0.0   0.0    0.0    0.0  709 !	MAD-AFR Madagascar-Africa
702 123.0   0.0    0.0    0.0  709 !	MAD-AFR test-MAD -independent for the opening of WSOM
702 125.67   2.08  -42.04    0.96  709 !	MAD-AFR based on anom picks in WSOM
702 130.5   1.36  -44.4    2.32  709 !	MAD-AFR
702 132.76   1.64  -43.48    3.34  709 !	MAD-AFR
702 137.85   1.92  -42.97    5.11  709 !	MAD-AFR
702 140.5   1.98  -42.89    5.67  709 !	MAD-AFR
702 145.5   1.73  -42.93    7.09  709 !	MAD-AFR
702 148.57   0.98  -43.15    7.92  709 !	MAD-AFR
702 153.4  -4.62  -35.71    9.36  709 !	MAD-AFR
702 155.3  -6.35  -33.38    9.98  709 !	MAD-AFR
702 158.12  -8.54  -30.39   10.93  709 !	MAD-AFR M29-only few picks!
702 167.5 -13.51  -23.31   14.35  709 !	MAD-AFR M40-only 2 picks!
702 170.0 -14.44  -21.93   15.3  709 !	MAD-AFR to salt
702 600.0 -15.2  -25.97   15.95  709 !	MAD-AFR CG nov2010	
702 1100.0  18.45   31.0   61.52  501 !	THT2007	
703  0.0   0.0    0.0    0.0  702 !	MDR-MAD Madagascar Ridge-Madagascar	
703 116.5   0.0    0.0    0.0  702 !	MDR-MAD	
703 121.6   2.4 -168.0   -3.2  702 !	MDR-MAD	
703 121.6   6.8  154.9   40.31  802 !	MDR-ANT LAL 12-05-91 cross-over	
703 170.0   6.8  154.9   40.31  802 !	MDR-ANT LAL 12-05-91	
704  0.0   0.0    0.0    0.0  705 !	SEY-MAS Seychelles-Saya de Maya/Mascarene 
704 59.0   0.0    0.0    0.0  705 ! 
704 59.0 -16.44 -148.6  -36.1  501 !	SEY-IND recalc CG 2012
704 60.92 -19.23 -155.06  -35.04  501 !	SEY-IND recalc CG 2012
704 62.5 -20.55 -161.82  -32.58  501 !	SEY-IND recalc CG 2012
704 64.0 -25.2  169.94  -24.82  501 !	SEY-IND CG 2010
704 64.3  25.79  -17.98   24.57  501 !	SEY-IND CG 2010
704 64.3  25.79  -17.98   24.57  570 !	SEY-IND CG 2010
704 100.0  25.79  -17.98   24.57  570 !	SEY-IND CG 2010
704 1100.0  25.79  -17.98   24.57  570 !	SEY-IND CG 2010 ?? check pmap Torsvik!!
705  0.0   0.0    0.0    0.0  702 !	
705 59.0   0.0    0.0    0.0  702 !	CG 2012 (Bissessur 2010 AGU abstract estimates ~60)
705 73.6  -0.26   35.6  -24.1  702
705 73.6  28.65    1.67   27.72  501
705 600.0  28.65    1.67   27.72  501 !		
706  0.0   0.0    0.0    0.0  714 !	ORA-NWA Oran Meseta-Northwest Africa	
706 600.0   0.0    0.0    0.0  714 !	ORA-NWA	
707  0.0   0.0    0.0    0.0  714 !	MOR-NWA Moroccan Meseta-Africa	
707 600.0   0.0    0.0    0.0  714 !	MOR-NWA	
708  0.0   0.0    0.0    0.0  320 !	KAB-BLE Kalbylies-Balearics	
708  6.7   0.0    0.0    0.0  320 !	KAB-BLE	
708 26.0  31.74   -1.34   23.43  320 !	KAB-BLE CEH	4/17/86 P.C.	
708 600.0  31.74   -1.34   23.43  320 !	KAB-BLE CEH/CRS	4/17/86	
709  0.0   0.0    0.0    0.0  701 !	Somalia_Nubia 701 or NE Africa?
709  3.22 -37.0   27.1    0.29  701 !	Horner-Johnson et al. (2007)
709 10.95  -9.9  -37.0    0.22  701 !	Lemaux et al. (2002)
709 600.0  -9.9  -37.0    0.22  701 !	Lemaux et al. (2002)	
710  0.0   0.0    0.0    0.0  701 !  DAN-AFR Danakil-Africa       
710 24.1  15.0   37.2  -17.21  701 !  DAN-AFR Muller et. al. 2008     
710 31.0  15.0   37.2  -18.21  701 !  DAN-AFR Muller et. al. 2008    
710 600.0  15.0   37.2  -18.21  701 !  DAN-AFR 
712  0.0   0.0    0.0    0.0  701 !  LVB-AFR Lake Victoria Block-Africa   
712 600.0   0.0    0.0    0.0  701 !  LVB-AFR                            
713  0.0   0.0    0.0    0.0  701 !  NMZ-AFR North Mozambique-Africa   
713 600.0   0.0    0.0    0.0  701 !  NMZ-AFR                          
714  0.0   0.0    0.0    0.0  701 !  NWA-AFR Northwest Africa-Africa
714 120.0   0.0    0.0    0.0  701 !  NWA-AFR Torsvik et. al. (2009)
714 131.7  33.65   26.02    2.34  701 !  NWA-AFR Torsvik et. al. (2009)
714 600.0  33.65   26.02    2.34  701 !  NWA-AFR Torsvik et. al. (2009)
715  0.0   0.0    0.0    0.0  701 !  NEA-AFR Northeast Africa-Africa
715 83.5   0.0    0.0    0.0  701 !  NEA-AFR Torsvik et al. (2009)
715 120.4  40.5  -61.4   -0.7  701 !  NEA-AFR Torsvik et al. (2009)
715 600.0  40.5  -61.4   -0.7  701 !  NEA-AFR Torsvik et al. (2009)
718  0.0   0.0    0.0    0.0  707 !  TEL-MOR Tellian-Morocco
718 300.0   0.0    0.0    0.0  707 !  TEL-MOR EarthByte 2009
718 750.0   0.0    0.0    0.0  707 !  TEL-MOR EarthByte 2009
719  0.0   0.0    0.0    0.0  714 !  MLT-NWA Hyblean/Malta-Africa
719  5.0  38.0   10.0  -14.2  714 !  MAL-NWA RDM 1988
719 10.0  38.0   10.0  -29.0  714 !  MAL-NWA EarthByte 2009
719 750.0  38.0   10.0  -29.0  714 !  MAL-NWA EarthByte 2009
720  0.0   0.0    0.0    0.0  329 !  ALB-BET Alboran-Betic
720  6.0   0.0    0.0    0.0  329 !  ALB-BET EarthByte 2009
720 36.0  35.33   -5.11   53.1  329 !  ALB-BET EarthByte 2009
720 300.0  35.33   -5.11   53.1  329 !  ALB-BET EarthByte 2009
720 750.0  35.33   -5.11   53.1  329 !  ALB-BET EarthByte 2009
721  0.0   0.0    0.0    0.0  707 !  RIF-MOR Rif-NW Africa
721 300.0   0.0    0.0    0.0  707 !  RIF-MOR EarthByte 2009
721 750.0   0.0    0.0    0.0  707 !  RIF-MOR EarthByte 2009
750  0.0   0.0    0.0    0.0  701 !  MAL-AFR Malvinas Plate-Africa     
750 65.6  63.0  -33.3    0.7  701 !  MAL-AFR Nuernberg & Mueller 1991                  
750 71.1  62.9  -34.6    2.67  701 !  MAL-AFR Nuernberg & Mueller 1991                
750 73.0  62.85  -34.75    3.59  701 !  MAL-AFR Nuernberg & Mueller 1991            
750 79.1  62.71  -36.26    7.0  701 !  MAL-AFR Nuernberg & Mueller 1991   
750 83.5  58.55  -33.73    9.52  701 !  MAL-AFR Nuernberg & Mueller 1991 
750 95.9  58.55  -33.73    9.52  701 !  MAL-AFR Nuernberg & Mueller 1991   
801  0.0   0.0    0.0    0.0  802 !	AUS-ANT Australia/Antarctica	
801  2.6 -11.16 -139.7    1.65  802 !	Aus-Ant 2A Cande and Stock 2004	
801  5.9 -11.59 -139.23    3.83  802 !	Aus-Ant 3A Cande and Stock 2004	
801 11.1 -11.9 -142.06    6.79  802 !	Aus-Ant 5	Cande and Stock 2004	
801 20.1 -13.39 -145.63   12.05  802 !	Aus-Ant 6R Cande and Stock 2004	
801 26.0 -13.8 -146.44   15.92  802 !	Aus-Ant 8R Cande and Stock 2004	
801 28.5 -13.58 -146.02   17.32  802 !	Aus-Ant 10R Cande and Stock 2004	
801 31.0 -13.4 -145.62   18.89  802 !	Aus-Ant 12R Cande and Stock 2004	
801 33.5 -13.45 -145.62   20.49  802 !	Aus-Ant 13R Cande and Stock 2004	
801 37.5 -14.65 -146.52   22.88  802 !	Aus-Ant 17R Cande and Stock 2004	
801 53.3  12.65   32.76  -25.24  802 !	AUS-ANT An24r Royer & Rollet1998	
801 65.6  11.79   32.96  -26.05  802 !	AUS-ANT An30 Royer & Rollet1998	
801 73.6  11.27   33.08  -26.59  802 !	AUS-ANT An33 Royer & Rollet1998	
801 83.5  10.67   33.22  -27.22  802 !	AUS-ANT An34 Royer & Rollet1998	
801 96.0   8.14   33.34  -27.83  802 !	AUS-ANT Royer & Rollet1998	
801 120.4  11.1 -137.17   29.65  802 !	AUS-ANT M0 RDM 21/01/02	
801 550.0  11.1 -137.17   29.65  802 !	AUS-ANT Fit RDM 21/01/02	
801 550.0  40.86 -147.94  -66.15  000 !	Switch to AUS Pmag	
801 600.0   0.0   75.87   43.09  000 !	PM Torsvik 2007 - Mean Ellantine Fm	
801 755.0  65.59  110.4  133.98  000 !	PM Torsvik 2007 - Mundine Well dykes	
801 1070.0  60.39   75.0  144.88  000 !	PM Torsvik 2007 - Bangermall Sills	
802  0.0   0.0    0.0    0.0  709 !	ANT-AFR CHANGED TO SOMALIA!
802  9.9   8.2  -49.4    1.53  709 !	ANT-AFR AN 5 Royer & Chang 1991 CHANGED TO SOMALIA!
802 20.2  10.7  -47.9    2.78  709 !	ANT-AFR AN 6 Royer & Chang 1991 CHANGED TO SOMALIA!
802 33.55  12.69  -44.61    5.67  709 !	Cande et al. (2010) - set 1 ('Basic')
802 40.13  13.8  -43.75    7.05  709 !	Cande et al. (2010) - set 1 ('Basic')
802 42.54  11.84  -42.32    7.53  709 !	Cande et al. (2010) - set 4 ('All')
802 43.79  11.84  -42.16    7.87  709 !	Cande et al. (2010) - set 4 ('All')
802 46.26  11.29  -41.54    8.49  709 !	Cande et al. (2010) - set 4 ('All')
802 47.91   9.82  -40.7    8.83  709 !	Cande et al. (2010) - set 4 ('All')
802 49.71   9.19  -40.63    9.21  709 !	Cande et al. (2010) - set 4 ('All')
802 51.74   9.31  -41.53    9.61  709 !	Cande et al. (2010)- set 2('With SWIR FZs')
802 53.35  10.16  -43.3    9.96  709 !	Cande et al. (2010)- set 2('With SWIR FZs')
802 55.9   9.86  -45.24   10.49  709 !	Cande et al. (2010)- set 2('With SWIR FZs')
802 57.55  10.64  -47.47   10.78  709 !	Cande et al. (2010)- set 2('With SWIR FZs')
802 60.92   7.1  -45.8   11.08  709 !	Cande et al. (2010)- set 2('With SWIR FZs')
802 62.5   4.75  -44.79   11.39  709 !	Cande et al. (2010)- set 2('With SWIR FZs')
802 64.75   4.79  -45.56   11.7  709 !	Cande et al. (2010)- set 2('With SWIR FZs')
802 71.1  -1.2  -42.4   12.38  709 !	ANT-AFR A32y Bernnard et al 2005 CHANGED ALL BELOW FROM 701 TO 709
802 75.5  -4.0  -40.9   14.03  709 !	ANT-AFR prior to 33y	Bernnard et al 2005
802 76.3  -4.6  -40.6   14.39  709 !	ANT-AFR A33 Bernnard et al 2005
802 83.5  -1.3  -34.7   17.78  709 !	ANT-AFR A34y Bernnard et al 2005
802 96.0   3.1  -38.5   26.5  709 !	ANT-AFR prior t 34 Bernnard et al 2005
802 124.61  -7.68  -29.11   40.88  709 !	ANT-AFR Konig&Jokat 2010, M0ry, Gradstein2004TS 124.61 Mod martha
802 124.61  -7.68  -29.16   41.1  701 !	ANT-AFR Konig&Jokat 2010, M0ry, Gradstein2004TS 124.61 MOD Mod martha
802 127.61  -7.76  -29.5   42.15  701 !	ANT-AFR Konig&Jokat M2ny 2010, M3ny, Gradstein2004TS 127.61 Mod martha
802 129.76  -8.87  -28.75   43.54  701 !	ANT-AFR M4ny Konig&Jokat 2010, M5ny, Gradstein2004TS 129.76 Mod martha
802 132.3  -8.63  -28.97   44.47  701 !	ANT-AFR Konig&Jokat 2010, M8ny, Gradstein2004TS 132.2 Mod martha
802 133.5  -8.5  -29.16   45.07  701 !	ANT-AFR Konig&Jokat 2010, M10ny, Gradstein2004TS 133.5 Mod martha
802 135.69  -8.27  -29.42   45.9  701 !	ANT-AFR Konig&Jokat 2010, M11ny, Gradstein2004TS 135.69 Mod martha
802 138.78  -7.97  -29.42   47.04  701 !	ANT-AFR Konig&Jokat 2010, M12Any, Gradstein2004TS 138.78 Mod martha
802 141.05  -7.75  -30.02   47.91  701 !	ANT-AFR Konig&Jokat 2010, M16ny, Gradstein2004TS 141.05 Mod martha
802 142.84  -7.81  -30.27   48.74  701 !	ANT-AFR Konig&Jokat 2010, M17r, Gradstein2004TS 142.84 Mod martha
802 146.16  -7.29  -31.13   49.8  701 !	ANT-AFR Konig&Jokat 2010, M20n1ny, Gradstein2004TS 146.16	Mod martha
802 148.92  -6.9  -31.54   50.72  701 !	ANT-AFR Konig&Jokat 2010, M22n1ny, Gradstein2004TS 148.92 Mod martha
802 150.21  -6.69  -31.78   51.26  701 !	ANT-AFR M22n3no Konig&Jokat 2010, M22r, Gradstein2004TS 150.21 Mod martha
802 148.79  -8.8  -30.51   43.53  702 ! ANT-MAD keep fix CG2012
802 250.0  -8.8  -30.51   43.53  702 !	ANT-MAD keep fix CG2012
802 250.0 -11.03  -29.19   59.0  701 !	mod Martha (otherwise antarctica jumps at 250 Ma) This whole line was missing in Seton 2012 .rot file	
802 360.0  10.45  148.76  -58.19  701 !	ANT-AFR fit RDM 20/01/02	
802 550.0  10.45  148.76  -58.19  701 !	ANT_AFR FIT GONDWANA	
802 550.0  11.1 -137.17  -29.65  801 !	SWITCH THT 2007	
802 1100.0  11.1 -137.17  -29.65  801 !	THT 2007	
803  0.0   0.0    0.0    0.0  2335 !	Antarctic Peninsula fixed to West Powell Basin
803 20.61 -63.82  -59.71    8.83  2335 !	Calculated interactively by GPlates
803 26.61 -63.78  -54.61   13.39  2335 !	Calculated interactively by GPlates
803 30.63 -63.93  -54.97    7.5  2335 !	Calculated interactively by GPlates Antarctic Peninsula fixed to West Powell Basin 
803 30.63 -67.15  -78.03    9.78  802 !	Cross-over AntPen fixed to East Ant 
803 58.0 -64.41  -67.4    6.99  802 !	Calculated interactively by GPlates
803 80.0 -41.83  -95.43    5.55  802 ! 
803 80.0  73.89   71.56  -33.3  280 !	Cross-over AntPen fixed to PAT
803 113.08  70.62   56.05  -28.55  280 !	Calculated interactively by GPlates
803 125.0  70.05   77.14  -38.67  280 !	Calculated interactively by GPlates	
803 600.0  70.16   75.85  -37.8  280 !	AntPen fixed to Patagonia
804  0.0   0.0    0.0    0.0  802 !  MBL-ANT Marie Byrd Land-East Antarctica 
804 26.55   0.0    0.0    0.0  802 !  MBL-ANT Based on Adare Trough anom 8o Cande & Stock 2004
804 33.55 -18.15  -17.85    0.7  802 !  MBL-ANT Cande et.al 2000
804 43.8 -18.15  -17.85    1.7  802 !  MBL-ANT Cande et.al 2000
804 53.35 -18.15  -17.85    1.7  802 !  MBL-ANT Cande et.al 2000
804 61.1 -18.15  -17.85    2.2  802 !  MBL-ANT Cande et.al 2000
804 120.0 -18.15  -17.85    2.2  802 !  MBL-ANT Cande et.al 2000        
804 156.6  72.6  -10.7   12.97  802 !  MBL-ANT Muller et. al. 2008                         
804 156.6  49.5   92.8  -42.82  291 !  MBL-CSS Marie Byrd Land-Colorado Subplate cross-over  recalc SZ09         
804 600.0  49.5   92.8  -42.82  291 !  MBL-CSS  	
805  0.0   0.0    0.0    0.0  802 !	ELL-ANT Ellsworth Mountains-East Antarctic	mod martha 
805 600.0   0.0    0.0    0.0  802 !	ELL-ANT	mod martha (rotaties eruit gegooid, we houden het zo makkelijk mogelijk. 
806  0.0   0.0    0.0    0.0  868 !  NNZ-CLP North New Zealand-Challenger Plateau 
806 53.0   0.0    0.0    0.0  868 !  NNZ-CLP 
806 90.0   0.0    0.0    0.0  868 !  NNZ-CLP
806 600.0   0.0    0.0    0.0  868 !  NNZ-CLP        
807  0.0   0.0    0.0    0.0  901 !  SNZ-PAC South New Zealand-Pacific
807 90.0   0.0    0.0    0.0  901 !  SNZ-PAC 
807 90.0   0.0    0.0    0.0  813 !  SNZ-CBP South New Zealand-Campbell Plateau cross-over
807 105.0  -7.89 -155.44    4.02  813 !  SNZ-CBP Muller et. al. 2008
807 600.0  -7.89 -155.44    4.02  813 !  SNZ-CBP Muller et. al. 2008
808  0.0   0.0    0.0    0.0  803 !  THR-APN Thurston Island-Antarctic Peninsula
808 450.0   0.0    0.0    0.0  803 !  THR-APN        
809  0.0   0.0    0.0    0.0  805 !  WHT-ELL Whitmore Mountains-Ellworth Mountains            
809 600.0   0.0    0.0    0.0  805 !  WHT-ELL        
810  0.0   0.0    0.0    0.0  802 !  BRK-ANT Berkner Island-East Antarctica  
810 89.9   0.0    0.0    0.0  802 !  BRK-ANT                             
810 100.5  89.7   -5.6    8.6  802 !  BRK-ANT Muller et. al. 2008  
810 700.0  89.7   -5.6    8.6  802 !  BRK-ANT	                   
811  0.0   0.0    0.0    0.0  803 !  STI-APN South Shetland Islands-Antarctic Peninsula
811  4.1 -62.5  -55.91   -7.33  803 !  STI-APN Muller et. al. 2008               
811 600.0 -62.5  -55.91   -7.33  803 !  STI-APN                           
812  0.0   0.0    0.0    0.0  803 ! 	Orkney Islands fixed to Antarctic Peninsula
812 600.0   0.0    0.0    0.0  803
813  0.0   0.0    0.0    0.0  901
813 83.5   0.0    0.0    0.0  901
813 83.5  65.58  -52.38   63.07  804 !	South Island New Zealand moves with Antarctica
813 600.0  65.58  -52.38   63.07  804 !	SINZ - ANT
814  0.0  72.13  129.32    1.21  804 !  BEL-MBL Bellinghausen-Marie Byrd Land
814 61.2  72.13  129.32    1.21  804 !  BEL-MBL AN27  Larter et.al 2002
814 61.2  70.43  -56.55  -44.0  901 !  BEL-PAC Bellinghausen-Pacific AN27 cross over Larter et.al 2002
814 63.8  70.43  -56.55  -46.35  901 !  BEL-PAC AN28R Larter et.al 2002
814 67.7  70.88  -51.01  -52.48  901 !  BEL-PAC AN30R Larter et.al 2002
814 71.5  71.4  -42.69  -59.57  901 !  BEL-PAC AN32n1r Larter et.al 2002
814 73.6  70.98  -41.28  -62.7  901 !  BEL-PAC AN28R Larter et.al 2002
814 150.0  70.98  -41.28  -62.7  901 !  BEL-PAC   
815  0.0   0.0    0.0    0.0  820 !  BBK-DPS Bruce Bank Plate-Drake Passage South
815 20.1   0.0    0.0    0.0  820 !  BBK-DPS Muller et. al. 2008                          
815 22.8  42.8  -45.7   -6.0  820 !  BBK-DPS Muller et. al. 2008     
815 600.0  42.8  -45.7   -6.0  820 !  BBK-DPS                     
816  0.0   0.0    0.0    0.0  815 !  DBW-BBK Discovery Bank West-Bruce Bank 
816 600.0   0.0    0.0    0.0  815 !  DBW-BBK                           
817  0.0   0.0    0.0    0.0  815 !  DBE-BBK Discovery Bank East-Bruce Bank 
817 600.0   0.0    0.0    0.0  815 !  DBE-BBK                       
818  0.0   0.0    0.0    0.0  815 !  HDB-BBK Herdman Bank Plate-Bruce Bank 
818 600.0   0.0    0.0    0.0  815 !  HDB-BBK                    
819  0.0   0.0    0.0    0.0  812 !  OBW-SOB Orkney Bank West-South Orkney Islands Block
819 600.0   0.0    0.0    0.0  812 !  OBW-SOB                               
820  0.0   0.0    0.0    0.0  277 !  DPS-DPN WDrake Passage South-Drake Passage North
820  7.0   0.0    0.0    0.0  277 !  DPS-DPN Based Barker 2001 to simulate cessation of spreading, EarthByteGroup 2010
820  9.8  70.0   23.36   -3.31  277 !  DPS-DPN Simulate opening, not based on magnetics Muller et. al. 2008
820 20.1  70.0   25.0   -4.69  277 !  DPS-DPN Simulate opening, not based on magnetics Muller et. al. 2008
820 26.0  68.71   26.48   -9.67  277 !  DPS-DPN Simulate opening, not based on magnetics Muller et. al. 2008
820 50.0  61.99   28.13  -10.34  277 ! DPS-DPN Seton et. al. This Study
820 600.0  68.71   26.48   -9.67  277 !  DPS-DPN 
821  0.0   0.0    0.0    0.0  823 !  TON-LAU Tonga Ridge-Lau Ridge
821  0.9 -34.0 -178.5    1.12  823 !  TON-LAU An1 based on Yan & Kroenke 1993
821  1.8 -34.0 -178.5    4.77  823 !  TON-LAU An2 Yan & Kroenke 1993
821  7.0 -26.87 -178.28   18.5  823 !  TON-LAU Lau Basin closed Muller et. al. 2008
821 86.0 -26.85 -177.78   46.77  823 !  TON-LAU Seton et. al. This Study
821 120.0 -26.87 -178.28   18.5  823 !  TON-LAU Seton et. al. This Study
822  0.0   0.0    0.0    0.0  821 !  NLB-TON North Lau Basin-Tonga Ridge
822 37.1   0.0    0.0    0.0  821 !  NLB-TON  
823  0.0   0.0    0.0    0.0  839 !  LAU-ESF Lau Ridge-East South Fiji Basin
823 35.0   0.0    0.0    0.0  839 !  LAU-ESF       
823 41.0 -44.51  174.61    6.74  839 !  LAU-ESF Muller et. al. 2008
823 86.0 -44.51  174.61    6.74  839 !  LAU-ESF Muller et. al. 2008
823 86.0  52.0  -11.9  -46.95  901 !  LAU-ESF Muller et. al. 2008
823 120.0  52.0  -11.9  -46.95  901 !  LAU-ESF 
824  0.0   0.0    0.0    0.0  823 !  VIT-LAU Vitiaz Trench-Lau Ridge
824 10.0  47.67   -7.34   10.59  823 !  VIT-LAU Muller et. al. 2008
824 10.0  48.4  110.4   -2.61  847 !  VIT-NBK Vitiaz Trench-North Bismark Basin cross-over Muller et. al. 2008
824 41.0  48.4  110.4   -2.61  847 !  VIT-NBK Muller et. al. 2008
824 600.0  48.4  110.4   -2.61  847 !  VIT-NBK  
825  0.0   0.0    0.0    0.0  823 !  FIJ-LAU Fiji-Lau Ridge
825  3.0   0.0    0.0    0.0  823 !  FIJ-LAU after Taylor et al. 2000
825 10.0 -15.88 -179.58 -135.0  823 !  FIJ-LAU after Taylor et al. 2000
825 36.0 -15.88 -179.58 -135.0  823 !  FIJ-LAU after Taylor et al. 2000
825 36.0  15.18   -3.36  132.15  844 !  FIJ-LYR Fiji-Loyalty Ridge cross-over Muller et. al. 2008
825 41.0  15.18   -3.36  132.15  844 !  FIJ-LYR Muller et. al. 2008
825 45.0  15.18   -3.36  132.15  844 !  FIJ-LYR    
825 86.0  15.18   -3.36  132.15  844 !  FIJ-LYR    
826  0.0   0.0    0.0    0.0  827 !  MNF-NHB Mid North Fiji Basin-New Hebrides
826 245.0   0.0    0.0    0.0  827 !  MNF-NHB   
827  0.0   0.0    0.0    0.0  824 !  NHB-VIT New Hebrides-Vitiaz Trench
827  1.2   0.0    0.0    0.0  824 !  NHB-VIT Yan & Kroenke 1993
827  1.8 -10.13  163.64    2.49  824 !  NHB-VIT An2 Yan & Kroenke 1993
827  2.9 -10.13  163.64    5.35  824 !  NHB-VIT An2A Yan & Kroenke 1993
827  4.5 -10.13  163.64    9.33  824 !  NHB-VIT An3 Yan & Kroenke 1993
827  6.0 -10.13  163.64   15.75  824 !  NHB-VIT An3A Yan & Kroenke 1993
827  7.3 -10.13  163.64   24.69  824 !  NHB-VIT An4 Yan & Kroenke 1993
827 10.0 -10.13  163.64   40.1  824 !  NHB-VIT closure Yan & Kroenke 1993
827 245.0 -10.13  163.64   40.1  824 !  NHB-VIT        
828  0.0   0.0    0.0    0.0  824 !  JST-VIT Johnson Trench-Vitiaz Trench
828 15.0  -8.73  167.6  -43.27  824 !  JST-VIT contact with Ontong Java Plateau Muller et. al. 2008
828 245.0  -8.73  167.6  -43.27  824 !  JST-VIT 
829  0.0   0.0    0.0    0.0  836 !  NWB-NCS North Woodlark Basin-North Coral Sea
829  2.0 -16.2   73.5   -0.97  836 !  NWB-NCS AN2 Lee & Lawver 1995     
829  3.4 -16.2   73.5   -1.45  836 !  NWB-NCS AN2A Lee & Lawver 1995                
829  5.2 -16.2   73.5   -1.51  836 !  NWB-NCS AN3 Lee & Lawver 1995                 
829 600.0 -16.2   73.5   -1.51  836 !  NWB-NCS 
830  0.0   0.0    0.0    0.0  847 !  SBK-NBK South Bismark Basin-North Bismark Basin
830  5.0  -5.16  154.16  -39.77  847 !  SBK-NBK An2a after Gaina & Muller 2007
830 40.0  -5.16  154.16  -39.77  847 !  NBK-SBK
830 55.0  -5.16  154.16  -39.77  847 !  NBK-SBK Seton et. al. This Study
831  0.0   0.0    0.0    0.0  802 !  NKG-ANT Northern Kerguelen-East Antarctica 
831 600.0   0.0    0.0    0.0  802 !  NKG-ANT AN 27                
832  0.0   0.0    0.0    0.0  615 !  NBK-PNG North Bismark-Papua New Guinea     
832 600.0   0.0    0.0    0.0  615 !  NBK-PNG         
833  0.0   0.0    0.0    0.0  801 !  LHR-AUS Lord Howe Rise-Australia
833 52.2   0.0    0.0    0.0  801 !  LHR-AUS Gaina et.al 1998
833 53.3 -14.19  130.41   -0.72  801 !  LHR-AUS AN24o Gaina et.al 1998
833 55.8 -15.93  133.47   -2.11  801 !  LHR-AUS AN25y Gaina et.al 1998
833 57.9 -16.93  136.23   -3.79  801 !  LHR-AUS AN26o Gaina et.al 1998
833 61.2  -4.65  131.51   -4.43  801 !  LHR-AUS AN27o Gaina et.al 1998
833 62.5  -4.71  132.68   -5.17  801 !  LHR-AUS AN28y Gaina et.al 1998
833 64.0  -0.19  130.37   -5.46  801 !  LHR-AUS AN29y Gaina et.al 1998 
833 65.6  -3.99  131.8   -6.73  801 !  LHR-AUS AN30y Gaina et.al 1998
833 67.7  -9.04  134.46   -8.83  801 !  LHR-AUS AN31y Gaina et.al 1998 
833 71.1 -14.72  139.04  -13.08  801 !  LHR-AUS AN32y Gaina et.al 1998
833 73.6  -9.53  137.2  -12.94  801 !  LHR-AUS AN33y Gaina et.al 1998
833 79.0   0.37  133.82  -13.0  801 !  LHR-AUS AN33o eliminated Gaina et.al 1998
833 86.0   4.06  -42.35   15.51  801 !  LHR-AUS Gaina et.al 1998
833 90.0   3.27  -42.59   18.34  801 !  C-LHR/AUS Gaina et.al 1998
833 99.0   3.27  -42.59   18.34  801 !  C-LHR/AUS Muller et. al. 2008
833 600.0   3.27  -42.59   18.34  801 !  C-LHR/AUS Muller et. al. 2008
834  0.0   0.0    0.0    0.0  869 !  NFR-NLHR Norfolk Ridge-North Lord Howe Rise
834 250.0   0.0    0.0    0.0  869 !  NFR-NLHR 
835  0.0   0.0    0.0    0.0  844 !  TKR-LYR Three Kings Ridge-Loyalty Ridge
835 18.0   0.0    0.0    0.0  844 !  TKR-LYR Miocene opening after Sdrolias et.al 2004
835 25.0 -36.62   21.32    2.55  844 !  TKR-LYR Miocene opening after Sdrolias et.al 2004
835 250.0 -36.62   21.32    2.55  844 !  TKR-LYR 
836  0.0   0.0    0.0    0.0  801 !  LP-AUS Louisiade Plateau-Australia
836 52.0   0.0    0.0    0.0  801 !  LP-AUS
836 53.3  -7.75  144.57   -2.08  801 !  LP-AUS C24 Gaina et.al 1999
836 55.8   7.15  124.35   -1.89  801 !  LP-AUS C25 Gaina et.al 1999
836 57.9   1.14  132.09   -4.63  801 !  LP-AUS C26 Gaina et.al 1999
836 61.2  -3.01  137.84  -10.65  801 !  LP-AUS C27 Gaina et.al 1999
836 63.0   2.89  -43.55   11.42  801 !  LP-AUS Gaina et.al 1999
836 95.0   2.89  -43.55   11.42  801 !  LP-AUS Gaina et.al 1999
836 600.0   2.89  -43.55   11.42  801 !  LP-AUS  
837  0.0   0.0    0.0    0.0  823 !  KMR-LAU Kermadec Ridge-Lau/Colville Ridge
837  0.9 -44.42  170.9    0.94  823 !  KMR-LAU Yan & Kroenke 1993
837  1.8 -44.42  170.9    1.89  823 !  KMR-LAU Yan & Kroenke 1993
837 245.0 -44.42  170.9    1.89  823 !  KMR-LAU
838  0.0   0.0    0.0    0.0  839 !  NSF-ESF Northwest South Fiji Basin-East South Fiji Basin
838 25.0   0.0    0.0    0.0  839 !  NSF-ESF Spreading stopped
838 25.6   0.09 -179.72    0.39  839 !  NSF-ESF Sdrolias et.al 2003
838 25.8   0.99 -178.47    0.93  839 !  NSF-ESF Sdrolias et.al 2003
838 26.6   8.19 -178.49    1.94  839 !  NSF-ESF Sdrolias et.al 2003
838 28.0   3.87  179.78    3.41  839 !  NSF-ESF Sdrolias et.al 2003
838 28.3   3.57  177.18    4.48  839 !  NSF-ESF Sdrolias et.al 2003
838 28.7   3.41  176.86    5.1  839 !  NSF-ESF Sdrolias et.al 2003
838 29.4   6.41 -179.89    4.98  839 !  NSF-ESF Sdrolias et.al 2003
838 30.1  11.96 -179.48    4.94  839 !  NSF-ESF Sdrolias et.al 2003
838 33.1  34.81 -177.48    5.29  839 !  NSF-ESF Sdrolias et.al 2003
838 245.0  34.81 -177.48    5.29  839 !  NSF-ESF
839  0.0   0.0    0.0    0.0  835 !  ESF-TKR East South Fiji-Three Kings Ridge
839 25.0   0.0    0.0    0.0  835 !  ESF-TKR Spreading stopped
839 25.6  88.13   -1.98   -0.51  835 !  ESF-TKR Sdrolias et.al 2003
839 25.8  89.43   -0.93   -1.11  835 !  ESF-TKR Sdrolias et.al 2003
839 26.6  87.48    5.81   -1.81  835 !  ESF-TKR Sdrolias et.al 2003
839 27.0  82.87    5.76   -2.34  835 !  ESF-TKR Sdrolias et.al 2003
839 28.0  76.07   17.61   -3.0  835 !  ESF-TKR Sdrolias et.al 2003
839 28.3  74.59   18.75   -4.07  835 !  ESF-TKR Sdrolias et.al 2003
839 29.4  75.04   32.87   -5.11  835 !  ESF-TKR Sdrolias et.al 2003
839 33.1  74.85   42.29   -6.16  835 !  ESF-TKR Sdrolias et.al 2003      
839 245.0  74.85   42.29   -6.16  835 !  ESF-TKR
842  0.0   0.0    0.0    0.0  844 !  MNF-LYR Mid Norfolk Ridge-Loyalty Ridge
842 600.0   0.0    0.0    0.0  844 !  MNF-LYR Mid Norfolk Ridge-Loyalty Ridge
843  0.0   0.0    0.0    0.0  834 !  ENF-NFR East Norfolk Ridge-Norfolk Ridge
843 45.0   0.0    0.0    0.0  834 !  ENF-NFR
843 50.0 -23.0  167.0   -5.0  834 !  ENF-NFR Muller et. al. 2008
843 140.0 -23.0  167.0   -5.0  834 !  ENF-NFR
844  0.0   0.0    0.0    0.0  834 !  LYR-NFR Loyalty Ridge-Norfolk Ridge
844 45.0   0.0    0.0    0.0  834 !  LYR-NFR
844 45.0  50.4   -4.2  -49.24  901 !  LYR-PAC Loyalty Ridge-Pacific cross-over
844 86.0  47.12   -9.42  -47.28  901 !  LYR-PAC
844 86.0  59.5   -7.8   14.6  834 !  LYR-AUS Seton et. al. This Study
844 120.4  59.5   -7.8   14.6  834 !  LYR-AUS Seton et. al. This Study
844 145.0 -29.34  -44.35    0.53  834 !  LYR-AUS Seton et. al. This Study
845  0.0   0.0    0.0    0.0  834 !  SLYB-AUS South Loyalty Basin-Australia 
845 86.0   0.0    0.0    0.0  834 !  SLYB-AUS Seton et. al. This Study
845 86.0  59.5   -7.8  -14.6  844 !  SLYB-LYR South Loyalty Basin-Loyalty Ridge Seton et. al. This Study
845 145.0  59.5   -7.8  -14.6  844 !  SLYB-LYR Seton et. al. This Study
846  0.0   0.0    0.0    0.0  801 !  EPC-AUS East Papuan Composite Terrane-Australia
846 45.0   0.0    0.0    0.0  801 !  EPC-AUS
846 47.0  12.02  -29.58   12.63  801 !  EPC-AUS after Gaina & Muller 2007
846 47.0   8.03  -43.54   18.05  698 !  EPC-CNG E.Papuan Terrane-Central New Guinea crossover after Gaina & Muller 2007
846 200.0   8.03  -43.54   18.05  698 !  EPC-CNG 
847  0.0   0.0    0.0    0.0  901 !  NBK-PAC North Bismark Basin-Pacific
847 13.0   0.0    0.0    0.0  901 !  NBK-PAC
847 13.0  59.21    1.22   15.86  801 !  NBK-AUS North Bismark Basin-Australia cross-over Muller et. al. 2008
847 27.0  59.21    1.22   15.86  801 !  NBK-AUS Muller et. al. 2008
847 43.0   9.59  -22.13  -16.21  801 !  NBK-AUS Muller et. al. 2008
847 45.0   9.59  -22.13  -16.21  801 !  NBK-AUS Muller et. al. 2008 after Hall 2002
847 100.0   9.59  -22.13  -16.21  801 !  NBK-AUS 
849  0.0   7.81  -26.55  -69.37  847 !  SOL-AUS Solomon sea (aus part)-Australia
849 25.0  59.2    1.2  -15.86  847 !  SOL-AUS Gaina & Muller 2007
849 28.7  64.3    8.0  -13.21  847 !  SOL-AUS Based on Gaina & Muller 2007
849 30.1  69.6   19.8  -11.18  847 !  SOL-AUS Based on Gaina & Muller 2007
849 33.0  72.1  101.7   -7.91  847 !  SOL-AUS Based on Gaina & Muller 2007
849 35.3  46.2  139.6   -7.19  847 !  SOL-AUS Based on Gaina & Muller 2007
849 38.1  14.7  151.5   -9.18  847 !  SOL-AUS Based on Gaina & Muller 2007
849 39.6   4.1  154.3  -11.07  847 !  SOL-AUS Based on Gaina & Muller 2007
849 40.1   1.3  155.0  -11.77  847 !  SOL-AUS Based on Gaina & Muller 2007
849 45.0   9.6  -22.1   16.21  847 !  SOL-AUS Gaina & Muller 2007
850  0.0   0.0    0.0    0.0  801 !  TSM-AUS Tasmania-Australia
850 108.0   0.0    0.0    0.0  801 !  TSM-AUS
850 125.0  28.0  100.0    1.0  801 !  TSM-AUS Muller et. al. 2008
850 800.0  28.0  100.0    1.0  801 !  TSM-AUS
851  0.0   0.0    0.0    0.0  801 !  WSTR-AUS Western South Tasman Rise-Australia 
851 40.1   0.0    0.0    0.0  801 !  WSTR-AUS west South Tasman rise, after Gaina et.al 1998
851 40.1  15.0   32.45  -23.42  802 !  WSTR-ANT after Gaina et.al 1998
851 90.0  15.0   32.45  -23.42  802 !  WSTR-ANT after Gaina et.al 1998
851 600.0  15.0   32.45  -23.42  802 !  WSTR-ANT 
852  0.0   0.0    0.0    0.0  801 !  ESTR-AUS Eastern South Tasman Rise-Australia
852 60.0   0.0    0.0    0.0  801 !  ESTR-AUS after Gaina et.al 1998
852 60.0  10.0   36.42  -25.5  802 !  ESTR-ANT east South Tasman Rise after Gaina et.al 1998
852 600.0  11.5   33.02  -26.35  802 !  ESTR-ANT
855  0.0   0.0    0.0    0.0  857 !  NLB-NLBN North Loyalty Basin South-North Loyalty Basin North
855 35.0   0.0    0.0    0.0  857 !  NLB-NLBN Spreading Stopped
855 35.3   6.0 -155.0   -1.65  857 !  SLB-NLBN An 16y Sdrolias et.al 2003
855 38.1  -0.61 -149.64   -3.41  857 !  SLB-NLBN An 17o Sdrolias et.al 2003
855 39.6   6.0 -155.0   -5.05  857 !  SLB-NLBN An 18o Sdrolias et.al 2003
855 43.8   5.7 -153.1   -7.99  857 !  NLB-NLBN An 20o Sdrolias et.al 2003
855 140.0   5.7 -153.1   -7.99  857 !  NLB-NLBN
856  0.0   0.0    0.0    0.0  835 !  SSF-TKR South South Fiji Basin-Three Kings Ridge
856 25.0   0.0    0.0    0.0  835 !  SSF-TKR Sdrolias et.al 2003
856 26.6  14.18 -168.21   -1.2  835 !  SSF-TKR Sdrolias et.al 2003
856 28.0  21.84 -156.2   -2.0  835 !  SSF-TKR Sdrolias et.al 2003
856 30.1  21.84 -156.2   -3.2  835 !  SSF-TKR Sdrolias et.al 2003
856 245.0  21.84 -156.2   -3.2  835 !  SSF-TKR Sdrolias et.al 2003
857  0.0   0.0    0.0    0.0  844 !  NLBN-LYR North Loyalty Basin North-Loyalty Ridge
857 88.0   0.0    0.0    0.0  844 !  NLBN-LYR Based on Sdrolias et.al 2003
858  0.0   0.0    0.0    0.0  833 !  NFR2-NFR Norfolk Ridge Block 2-Norfolk Ridge
858 90.0   0.0    0.0    0.0  833 !  NFR2-NFR Based on Sdrolias et.al 2004
858 100.0   3.0  -20.0    2.9  833 !  NFR2-NFR Based on Sdrolias et.al 2004
858 245.0   3.0  -20.0    2.9  833 !  NFR2-NFR 
859  0.0   0.0    0.0    0.0  834 !  NB1-NFR Norfolk Basin Block 1-Norfolk Ridge
859 18.0   0.0    0.0    0.0  834 !  NB1-NFR Based on Sdrolias et.al 2004
859 25.0 -26.0  168.23  -34.24  834 !  NB1-NFR Based on Sdrolias et.al 2004
859 100.0 -26.0  168.23  -34.24  834 !  NB1-NFR 
860  0.0   0.0    0.0    0.0  834 !  NB2-NFR Norfolk Basin Block 2-Norfolk Ridge
860 18.0   0.0    0.0    0.0  834 !  NB2-NFR Based on Sdrolias et.al 2004
860 25.0 -35.0  165.0    8.37  834 !  NB2-NFR Based on Sdrolias et.al 2004
860 100.0 -35.0  165.0    8.37  834 !  NB2-NFR 
861  0.0   0.0    0.0    0.0  834 !  NB3-NFR Norfolk Basin Block 3-Norfolk Ridge
861 18.0   0.0    0.0    0.0  834 !  NB3-NFR Based on Sdrolias et.al 2004
861 25.0 -10.0  175.0   -3.41  834 !  NB3-NFR Based on Sdrolias et.al 2004
861 100.0 -10.0  175.0   -3.41  834 !  NB3-NFR 
862  0.0   0.0    0.0    0.0  834 !  NB4-NFR Norfolk Basin Block 4-Norfolk Ridge
862 18.0   0.0    0.0    0.0  834 !  NB4-NFR Based on Sdrolias et.al 2004
862 25.0 -10.54  177.89   -4.48  834 !  NB4-NFR Based on Sdrolias et.al 2004
862 100.0 -10.54  177.89   -4.48  834 !  NB4-NFR 
863  0.0   0.0    0.0    0.0  834 !  NB5-NFR Norfolk Basin Block 5-Norfolk Ridge
863 18.0   0.0    0.0    0.0  834 !  NB5-NFR Based on Sdrolias et.al 2004
863 25.0   0.0    2.52    1.93  834 !  NB5-NFR Based on Sdrolias et.al 2004
863 100.0   0.0    2.52    1.93  834 !  NB5-NFR 
864  0.0   0.0    0.0    0.0  823 !  NIU-LAU Niuafoou-Lau Ridge 
864  1.0  -8.2 -170.2   -3.8  823 !  NIU-LAU Zellmer et al 2001
864  2.0  -8.2 -170.2   -4.8  823 !  NIU-LAU Muller et. al. 2008
864 245.0  -8.2 -170.2   -4.8  823 !  NIU-LAU MS 10/03
866  0.0   0.0    0.0    0.0  869 !  CS-NLHR Chesterfield Plateau-Northern Lord Howe Rise
866 64.0   0.0    0.0    0.0  869 !  CS-NLHR Gaina et.al 1998
866 71.6  22.48  -24.74   -8.83  869 !  CS-NLHR Gaina et.al 1998
866 71.6   7.57  112.18   -5.03  801 !  CS-AUS Chesterfield Plateau-Australia cross-over Gaina et.al 1998
866 90.0   7.57  112.18   -5.03  801 !  CS-AUS Gaina et.al 1998
866 600.0   7.57  112.18   -5.03  801 !  CS-AUS  
867  0.0   0.0    0.0    0.0  868 !  GSM-CLP Gilbert Seamount Complex-Challenger Plateau
867 79.0   0.0    0.0    0.0  868 !  GSM-CP Gaina et.al 1998
867 79.0   1.46 -113.93   28.45  802 !  GSM-ANT Gilbert Seamount Complex-Antarctica cross-over Gaina et.al 1998
867 90.0   1.46 -113.93   28.45  802 !  GSM-ANT Gaina et.al 1998
867 600.0   1.46 -113.93   28.45  802 !  GSM-ANT 
868  0.0   0.0    0.0    0.0  833 !  CLP-LHR Challenger Plateau-Lord Howe Rise
868 77.0   0.0    0.0    0.0  833 !  CLP-LHR Gaina et.al 1998
868 90.0  65.04  108.97   -1.39  833 !  CLP-LHR Gaina et.al 1998
868 600.0  65.04  108.97   -1.39  833 !  CLP-LHR   CG 13/8/96
869  0.0   0.0    0.0    0.0  833 !  NLHR-LHR Northern Lord Howe Rise-Lord Howe Rise 
869 64.0   0.0    0.0    0.0  833 !  NLHR-LHR Gaina et.al 1998
869 83.5   8.1  -35.62   -2.72  833 !  NLHR-LHR Gaina et.al 1998
869 83.5   0.9  -45.4   11.82  801 !  NLHR-AUS Northern Lord Howe Rise-Australia, Gaina et.al 1998 crossover
869 90.0   0.9  -45.4   11.82  801 !  NLHR-AUS Gaina et.al 1998
869 600.0   0.9  -45.4   11.82  801 !  NLHR-AUS
870  0.0   0.0    0.0    0.0  823 !  TOL-LAU Lau Basin Tonga Side-Lau Ridge 
870  2.0   0.0    0.0    0.0  823 !  TOL-LAU Zellmer etal 2001
870  4.0 -26.87 -178.28    7.4  823 !  TOL-LAU Zellmer etal 2001
870 600.0 -26.87 -178.28    7.4  823 !  TOL-LAU
871  0.0   0.0    0.0    0.0  801 !  GAS1-AUS Gascoyne Abyssal Plain 1-Australia
871 128.2   0.0    0.0    0.0  801 !  GAS1-AUS M6 Muller et. al. 2008 
871 128.4  34.7  172.0    0.28  801 !  GAS1-AUS M7 Muller et. al. 2008
871 129.0  35.46  170.63    0.66  801 !  GAS1-AUS M8 Muller et. al. 2008
871 129.5  35.52  169.98    1.15  801 !  GAS1-AUS M9 Muller et. al. 2008
871 130.2  35.6  170.19    1.63  801 !  GAS1-AUS M10 Muller et. al. 2008
871 130.9  35.49  170.19    2.25  801 !  GAS1-AUS M10N Muller et. al. 2008
871 132.1  35.57  170.35    3.06  801 !  GAS1-AUS M11 Muller et. al. 2008
871 600.0  35.57  170.35    3.06  801 !  GAS1-AUS
872  0.0   0.0    0.0    0.0  801 !  GAS2-AUS Gascoyne Abyssal Plain 2-Australia
872 128.4   0.0    0.0    0.0  801 !  GAS2-AUS M7 Muller et. al. 2008
872 129.0  36.0  169.6    0.38  801 !  GAS2-AUS M8 Muller et. al. 2008
872 129.5  35.78  169.32    0.87  801 !  GAS2-AUS M9 Muller et. al. 2008
872 130.2  35.79  169.81    1.35  801 !  GAS2-AUS M10 Muller et. al. 2008
872 130.9  35.6  169.93    1.97  801 !  GAS2-AUS M10N Muller et. al. 2008
872 132.1  35.66  170.18    2.78  801 !  GAS2-AUS M11 Muller et. al. 2008
872 600.0  35.66  170.18    2.78  801 !  GAS2-AUS 
873  0.0   0.0    0.0    0.0  801 !  GAS3-AUS Gascoyne Abyssal Plain 3-Australia
873 123.0 -21.3    1.0    0.73  801 !  GAS3-AUS Muller et. al. 2008
873 124.0  35.86  168.5   -0.31  801 !  GAS3-AUS Muller et. al. 2008
873 124.7  59.02  172.2    0.28  801 !  GAS3-AUS Muller et. al. 2008
873 600.0  59.02  172.2    0.28  801 !  GAS3-AUS 
874  0.0   0.0    0.0    0.0  801 !  CUV1-AUS Cuvier Abyssal Plain 1-Australia
874 127.3   0.0    0.0    0.0  801 !  CUV1-AUS M5 Muller et. al. 2008
874 127.7  46.0  158.6    0.25  801 !  CUV1-AUS M5 Muller et. al. 2008
874 128.2  40.95  164.25    0.48  801 !  CUV1-AUS M6 Muller et. al. 2008
874 128.4  38.7  167.25    0.76  801 !  CUV1-AUS M7 Muller et. al. 2008
874 129.0  37.8  168.04    1.14  801 !  CUV1-AUS M8 Muller et. al. 2008
874 129.5  37.14  168.36    1.63  801 !  CUV1-AUS M9 Muller et. al. 2008
874 130.2  36.83  168.89    2.11  801 !  CUV1-AUS M10 Muller et. al. 2008
874 130.9  36.46  169.18    2.73  801 !  CUV1-AUS M10N Muller et. al. 2008
874 132.1  36.3  169.55    3.54  801 !  CUV1-AUS M11 Muller et. al. 2008
874 600.0  36.3  169.55    3.54  801 !  CUV1-AUS 
875  0.0   0.0    0.0    0.0  801 !  CUV2-AUS Cuvier Abyssal Plain 2-Australia
875 128.2   0.0    0.0    0.0  801 !  CUV2-AUS M6 Muller et. al. 2008
875 128.4  34.7  172.0    0.28  801 !  CUV2-AUS M7 Muller et. al. 2008
875 129.0  35.46  170.63    0.66  801 !  CUV2-AUS M8 Muller et. al. 2008
875 129.5  35.53  169.98    1.15  801 !  CUV2-AUS M9 Muller et. al. 2008
875 130.2  35.61  170.19    1.63  801 !  CUV2-AUS M10 Muller et. al. 2008
875 130.9  35.5  170.19    2.25  801 !  CUV2-AUS M10N Muller et. al. 2008
875 132.1  35.58  170.35    3.06  801 !  CUV2-AUS M11 Muller et. al. 2008
875 600.0  35.58  170.35    3.06  801 !  CUV2-AUS 
876  0.0   0.0    0.0    0.0  801 !  CUV3-AUS Cuvier Abyssal Plain 3-Australia
876 130.9   0.0    0.0    0.0  801 !  CUV3-AUS M10N Muller et. al. 2008
876 132.1  35.8  170.8    0.81  801 !  CUV3-AUS M11 Muller et. al. 2008
876 133.4  35.58  170.41    1.83  801 !  CUV3-AUS M11A Muller et. al. 2008
876 600.0  35.58  170.41    1.83  801 !  CUV3-AUS 
877  0.0   0.0    0.0    0.0  801 !  CUV4-AUS Cuvier Abyssal Plain 4-Australia
877 123.0   0.0    0.0    0.0  801 !  CUV4-AUS M2 Muller et. al. 2008
877 124.0  47.6  169.6    0.5  801 !  CUV4-AUS M2 Muller et. al. 2008
877 124.7  47.87  169.28    1.08  801 !  CUV4-AUS M3 Muller et. al. 2008
877 600.0  47.87  169.28    1.08  801 !  CUV4-AUS
878  0.0   0.0    0.0    0.0  836 !  PP-LP Papuan Plateau-Louisiade Plateau
878 52.0   0.0    0.0    0.0  836 !  PP-LP Gaina et.al 1998
878 63.0   2.89  -43.55   -1.28  836 !  PP-LP Gaina et.al 1998
878 63.0   2.89  -43.55   10.14  801 !  PP-LP Papuan Plateau-Australia cross-over Gaina et.al 1998
878 140.0   2.89  -43.55   10.14  801 !  PP-LP 
878 600.0   2.89  -43.55   10.14  801 !  PP-LP 
879  0.0   0.0    0.0    0.0  807 !  CHA-NNZ Chatham Rise-North Island New Zealand
879 450.0   0.0    0.0    0.0  807 !  CHA-NNZ
880  0.0   0.0    0.0    0.0  801 !  PER1-AUS Perth Abyssal Plain 1-Australia
880 103.0   0.0    0.0    0.0  801 !  PER1-AUS
880 103.0   4.28    0.92   46.25  550 !  PER1-INA Perth Abyssal Plain 1-India cross-over Muller et. al. 2008
880 106.0   2.43    1.33   47.48  550 !  PER1-INA Muller et. al. 2008
881  0.0   0.0    0.0    0.0  801 !  PER2-AUS Perth Abyssal Plain 2-Australia
881 108.0   0.0    0.0    0.0  801 !  PER2-AUS
881 108.0   1.25    1.59   48.83  550 !  PER2-INA Perth Abyssal Plain 2-India cross-over Muller et. al. 2008
881 114.0   2.07 -177.66  -50.97  550 !  PER2-INA Muller et. al. 2008
882  0.0   0.0    0.0    0.0  833 !  MPL-LHR Microplate Lord Howe Rise-Lord Howe Rise
882 77.0   0.0    0.0    0.0  833 !  MPL-LHR Gaina et.al 1998
882 86.0  65.08  108.98   -0.83  833 !  MPL-LHR Gaina et.al 1998
882 86.0   0.0    0.0    0.0  868 !  MPL-CLP Microplate Lord Howe Rise-Challenger Plateau cross-over Gaina et.al 1998
882 90.0  56.51   64.76    0.59  868 !  MPL-CLP Gaina et.al 1998
882 600.0  56.51   64.76    0.59  868 !  MPL-CLP 
883  0.0   0.0    0.0    0.0  869 !  NDR-NLHR North Dampier Ridge-Northern Lord Howe Rise
883 71.4   0.0    0.0    0.0  869 !  NDR-NLHR Gaina et.al 1998
883 71.4  11.84  -44.2   11.2  801 !  NDR-AUS North Dampier Ridge-Australia cross-over Gaina et.al 1998
883 90.0  11.84  -44.2   11.2  801 !  NDR-AUS Gaina et.al 1998
883 140.0  11.84  -44.2   11.2  801 !  NDR-AUS Gaina et.al 1998
883 600.0  11.84  -44.2   11.2  801 !  NDR-AUS 
884  0.0   0.0    0.0    0.0  869 !  M1DR-NLHR Middle 1 Dampier Ridge-Northern Lord Howe Rise
884 72.4   0.0    0.0    0.0  869 !  M1DR-NLHR  Gaina et.al 1998
884 72.4  13.05  -41.52   12.49  801 !  M1DR-AUS Middle 1 Dampier Ridge-Australia cross-over
884 90.0  13.05  -41.52   12.49  801 !  M1DR-AUS Gaina et.al 1998
884 600.0  13.05  -41.52   12.49  801 !  M1DR-AUS    
885  0.0   0.0    0.0    0.0  869 !  M2DR-NLHR Middle 2 Dampier Ridge-Northern Lord Howe Rise
885 74.2   0.0    0.0    0.0  869 !  M2DR-NLHR Gaina et.al 1998
885 74.2   7.25  -44.15   11.46  801 !  M2DR-AUS Middle 2 Dampier Ridge-Australia cross-over
885 90.0   7.25  -44.15   11.46  801 !  M2DR-AUS Gaina et.al 1998
885 600.0   7.25  -44.15   11.46  801 !  M2DR-AUS
886  0.0   0.0    0.0    0.0  869 !  SDR-NLHR South Dampier Ridge-Northern Lord Howe Rise
886 79.0   0.0    0.0    0.0  869 !  SDR-NLHR Gaina et.al 1998
886 79.0   5.28  -43.88   11.87  801 !  SDR-AUS South Dampier Ridge-Australia cross-over Gaina et.al 1998
886 600.0   5.28  -43.88   11.87  801 !  SDR-AUS 
887  0.0   0.0    0.0    0.0  801 !  ETP-AUS East Tasman Plateau-Australia
887 83.5   0.0    0.0    0.0  801 !  ETP-AUS Gaina et.al 1998
887 90.0  81.73  -40.96   -2.59  801 !  ETP-AUS Gaina et.al 1998
887 99.0  81.73  -40.96   -2.59  801 !  ETP-AUS 
887 600.0  81.73  -40.96   -2.59  801 !  ETP-AUS 
888  0.0   0.0    0.0    0.0  878 !  EPP-PP Eastern Papuan Plateau-Papuan Plateau 
888 52.0   0.0    0.0    0.0  878 !  EPP-PP Gaina et.al 1998
888 60.0  14.03  -40.97    4.87  878 !  EPP-PP Gaina et.al 1998
888 60.0   6.66  -43.55   11.42  801 !  EPP-AUS Eastern Papuan Plateau-Australia cross-over
888 140.0   6.66  -43.55   11.42  801 !  EPP-AUS Gaina et.al 1998
888 600.0   6.66  -43.55   11.42  801 !  EPP-AUS 
889  0.0   0.0    0.0    0.0  836 !  MR-LP Mellish Rise-Louisiade Plateau
889 52.0   0.0    0.0    0.0  836 !  MR-LP Gaina et.al 1998
889 56.5   0.0    0.0    0.0  836 !  MR-LP Gaina et.al 1998
889 57.0  17.78  -20.48   -1.55  836 !  MR-LP Gaina et.al 1998
889 57.0  49.81    2.32   -1.97  890 !  MR-KP Mellish Rise-Kenn Plateau cross-over
889 63.0  49.81    2.32   -1.97  890 !  MR-KP Gaina et.al 1998
889 150.0  49.81    2.32   -1.97  890 !  MR-KP 
889 600.0  49.81    2.32   -1.97  890 !  MR-KP 
890  0.0   0.0    0.0    0.0  866 !  KP-CS Kenn Plateau-Chesterfield Plateau
890 63.0   0.0    0.0    0.0  866 !  KP-CS Gaina et.al 1998
890 63.0  -1.64  -52.42    4.95  801 !  KP-AUS Kenn Plateau-Australia cross-over
890 140.0  -1.64  -52.42    4.95  801 !  KP-AUS Gaina et.al 1998
890 600.0  -1.64  -52.42    4.95  801 !  KP-AUS 
891  0.0   0.0    0.0    0.0  804 !  IB-MBL Iselin Bank-Marie Byrd Land
891 53.3   0.0    0.0    0.0  804 !  IB-MBL Cande & Stock 2004
891 61.1 -73.0  175.0   -7.0  804 !  IB-MBL Cande & Stock 2004
891 200.0 -73.0  175.0   -7.0  804 !  IB-MBL
892  0.0   0.0    0.0    0.0  801 !  NPNG1-AUS Northern Papua New Guinea 1-Australia
892 86.0   0.0    0.0    0.0  801 !  NPNG1-AUS Muller et. al. 2008
892 86.0  47.1  -20.2  -68.43  901 !  NPNG1-PAC Northern Papua New Guinea 1-Pacific cross-over
892 99.0  47.1  -20.2  -68.43  901 !  NPNG1-PAC Muller et. al. 2008
892 99.0  52.8  -94.6    3.82  801 !  NPNG1-AUS Northern Papua New Guinea 1-Australia cross-over
892 600.0  52.8  -94.6    3.82  801 !  NPNG1-CS Muller et. al. 2008
893  0.0   0.0    0.0    0.0  801 !  NPNG2-AUS Northern Papua New Guinea 2-Australia
893 35.0   7.07  121.87   13.63  801 !  NPNG2-AUS Muller et. al. 2008
893 40.0   7.07  121.87   21.22  801 !  NPNG2-AUS Muller et. al. 2008
893 50.0   7.07  121.87   30.92  801 !  NPNG2-AUS Muller et. al. 2008
893 50.0  39.51  -40.89  -65.2  901 !  NPNG2-PAC Northern Papua New Guinea 2-Pacific cross-over
893 86.0  39.51  -40.89  -65.2  901 !  NPNG2-PAC Muller et. al. 2008
893 86.0   0.0    0.0    0.0  892 !  NPNG2-NPNG1 Northern Papua New Guinea 2-Northern Papua New Guinea 1 cross-over
893 200.0   0.0    0.0    0.0  892 !  NPNG2-NPNG1 Muller et. al. 2008
894  0.0  49.08   -9.16   66.37  869 !  EAUS-NLHR Eastern Australia-Northern Lord Howe Rise
894 86.0  49.08   -9.16   66.37  869 !  EAUS-NLHR Muller et. al. 2008
894 86.0   0.0    0.0    0.0  901 !  EAUS-PAC Eastern Australia-Pacific cross-over
894 99.0   0.0    0.0    0.0  901 !  EAUS-PAC Muller et. al. 2008
895  0.0   0.0    0.0    0.0  605 !  ENT-BUR Eastern NeoTethys South-Burma
895 130.9   0.0    0.0    0.0  605 !  ENT-BUR Heine et.al 2004
895 130.9  43.2   61.0  -96.81  607 !  ENT-BMP Eastern NeoTethys South-Burma Plate cross-over
895 135.9  43.2   61.0  -96.81  607 !  ENT-BMP Heine et.al 2004
895 135.9  16.7 -177.9   72.85  801 !  ENT-AUS Eastern NeoTethys South-Australia cross-over
895 600.0  16.7 -177.9   72.85  801 !  ENT-AUS 
896  0.0   0.0    0.0    0.0  801 !  PER-AUS Perth Abyssal Plain-Australia
896 200.0   0.0    0.0    0.0  801 !  PER-AUS Perth Abyssal Plain-Australia
897  0.0   0.0    0.0    0.0  801 !  NCT1-AUS North Cato Trough 1-Australia 
897 52.0   0.0    0.0    0.0  801 !  NCT1-AUS Chron25 Based on Gaina et.al 1999
897 53.3   0.0    0.0    0.0  801 !  NCT1-AUS Chron25 Based on Gaina et.al 1999
897 55.8 -16.79  135.09   -1.39  801 !  NCT1-AUS Chron25 Based on Gaina et.al 1999
897 90.0 -16.79  135.09   -1.39  801 !  NCT1-AUS Chron25 Based on Gaina et.al 1999
897 600.0 -16.79  135.09   -1.39  801 !  NCT1-AUS Chron25 Based on Gaina et.al 1999
898  0.0   0.0    0.0    0.0  801 !  NCT2-AUS North Cato Trough 2-Australia Chron26
898 52.0   0.0    0.0    0.0  801 !  NCT2-AUS Chron26 Based on Gaina et.al 1999
898 55.8   0.0    0.0    0.0  801 !  NCT2-AUS Chron26 Based on Gaina et.al 1999
898 57.9 -18.23  139.7   -1.69  801 !  NCT2-AUS Chron26 Based on Gaina et.al 1999
898 90.0 -18.23  139.7   -1.69  801 !  NCT2-AUS Chron26 Based on Gaina et.al 1999
898 600.0 -18.23  139.7   -1.69  801 !  NCT2-AUS Chron26 Based on Gaina et.al 1999
899  0.0   0.0    0.0    0.0  801 !  NAT-AUS Cato Trough-Australia
899 52.0   0.0    0.0    0.0  801 !  NAT-AUS iso27 cato N  Based on Gaina et.al 1999
899 57.9   0.0    0.0    0.0  801 !  NAT-AUS Based on Gaina et.al 1999
899 61.2  40.05  109.21   -1.13  801 !  NAT-AUS Based on Gaina et.al 1999
899 600.0  40.05  109.21   -1.13  801 !  NAT-AUS
901  0.0   0.0    0.0    0.0  804 !  PAC-MBL Pacific-Marie Byrd Land (West Antarctica)
901 10.9  70.86  -75.96    9.71  804 !  PAC-MBL An5o Cande et al. 1995
901 20.1  74.15  -68.7   16.9  804 !  PAC-MBL An6o Cande et al. 1995
901 33.1  74.4  -64.9   26.97  804 !  PAC-MBL An13 Derived from Cande et al. 1995
901 40.1  74.9  -54.3   32.57  804 !  PAC-MBL An13 Derived from Cande et al. 1995
901 47.9  74.52  -50.19   37.64  804 !  PAC-MBL An21 Cande et al. 1995
901 55.9  72.8  -53.7   41.62  804 !  PAC-MBL An24 Derived from Cande et al. 1995
901 67.7  68.94  -55.52   49.6  804 !  PAC-MBL Larter et.al 2002
901 83.5  65.58  -52.38   63.07  804 !  PAC-MBL 34y Larter et.al 2002
902  0.0   0.0    0.0    0.0  901 !  FAR-PAC Pacific-Farallon
902 10.9  60.11  -89.75  -14.88  901 !  FAR-PAC Muller et. al. 2008
902 23.0  73.53  -92.61  -31.08  901 !  FAR-PAC Muller et. al. 2008
902 33.1  76.1 -110.7  -45.27  901 !  FAR-PAC Derived from Tebbens & Cande 1997
902 40.1  82.19 -122.97  -52.24  901 !  FAR-PAC Muller et. al. 2008
902 47.9  85.24 -160.16  -62.78  901 !  FAR-PAC Muller et. al. 2008
902 55.9  84.28  135.44  -71.47  901 !  FAR-PAC Muller et. al. 2008
902 67.7  82.93  125.82  -80.17  901 !  FAR-PAC Muller et. al. 2008
902 83.5  81.35  119.76  -93.37  901 !  FAR-PAC Muller et. al. 2008
902 110.0  78.35  113.06 -127.24  901 !  FAR-PAC Seton et. al. This Study
902 120.4  73.41  102.81 -134.43  901 !  FAR-PAC Seton et. al. This Study
902 126.7  70.08   99.89 -138.87  901 !  FAR-PAC Seton et. al. This Study
902 131.9  67.4   98.16 -142.62  901 !  FAR-PAC Seton et. al. This Study
902 139.6  64.78  100.07 -148.15  901 !  FAR-PAC Seton et. al. This Study
902 147.7  62.02  101.7 -154.2  901 !  FAR-PAC Seton et. al. This Study
902 154.3  60.0  102.71 -158.74  901 !  FAR-PAC Seton et. al. This Study
902 168.0  56.73  104.11 -166.24  901 !  FAR-PAC Seton et. al. This Study
902 180.0  53.5  105.26 -173.78  901 !  FAR-PAC Seton et. al. This Study
902 190.0  51.25  105.96 -179.07  901 !  FAR-PAC Seton et. al. This Study
902 190.0  40.9  132.4 -167.35  174 !  FAR-PAC Seton et. al. This Study *GS11
902 340.0  40.9  132.4 -167.35  174 !  FAR-PAC Seton et. al. This Study *GS11
903  0.0   0.0    0.0    0.0  901 !  VAN-PAC Vancouver Plate-Pacific
903 10.9  82.6    4.6   -7.94  901 !  VAN-PAC Muller et.al 1997
903 20.1  82.6    4.6  -15.65  901 !  VAN-PAC Muller et.al 1997
903 33.1  88.47 -135.73  -35.27  901 !  VAN-PAC Muller et.al 1997
903 40.1  87.29 -163.17  -44.92  901 !  VAN-PAC Muller et.al 1997
903 47.9  86.65 -179.21  -52.73  901 !  VAN-PAC Muller et.al 1997
903 52.4  86.4  150.1  -55.67  901 !  VAN-PAC C24y interp. from Muller et.al 1997
903 52.4  81.7 -170.2   11.99  902 !  VAN-PAC C24y crossover
903 600.0  81.7 -170.2   11.99  902 !  VAN-PAC
904  0.0   0.0    0.0    0.0  804 !  ALU-MBL Aluk Plate-Marie Byrd Land 
904 20.1   6.6  150.17   11.1  804 !  ALU-MBL Muller et.al 1997
904 33.1   6.6  150.17   14.8  804 !  ALU-MBL Muller et.al 1997
904 40.1   6.6  150.17   18.5  804 !  ALU-MBL Muller et.al 1997
904 47.9   6.6  150.17   22.2  804 !  ALU-MBL Muller et.al 1997
904 55.9   6.6  150.17   26.04  804 !  ALU-MBL Muller et.al 1997
904 61.0   6.6  150.17   28.49  804 !  ALU-MBL Date after Eagles et. al. 2004
904 83.5   6.6  150.17   39.29  804 !  ALU-MBL 
904 600.0   6.6  150.17   39.29  804 !  ALU-MBL (E. of extinct ridge, N. of Hero)  
905  0.0   0.0    0.0    0.0  920 !  HIK-PAC Hikurangi (Moa) Plate-Pacific
905 86.0   0.0    0.0    0.0  920 !  HIK-PAC Muller et. al. 2008
905 120.4   5.6  129.85   30.33  920 !  HIK-PAC Muller et. al. 2008
905 600.0   5.6  129.85   30.33  920 !  HIK-PAC Muller et. al. 2008
906  0.0   0.0    0.0    0.0  814 !  HHP-BEL Henry Hudson Plate-Bellinghausen   
906 47.1   0.0    0.0    0.0  814 !  HHP-BEL                                    
906 56.1 -65.4  130.9   -5.32  814 !  HHP-BEL AN21, Muller et. al. 2008
907  0.0   0.0    0.0    0.0  301 !  JMMC-EUR Jan Mayen Central Plate-Eurasia
907 27.0   0.0    0.0    0.0  301 !  JMN-EUR  spreading stops between C11 and C7 after Gaina et al., 2009
907 33.1  65.52   -9.45  -16.21  301 !  JMN-EUR C13y after Gaina et al., 2009
907 40.1  63.92  -12.96  -17.02  301 !  JMN-EUR C18o after Gaina et al., 2009
907 43.8  64.12  -12.9  -26.52  301 !  JMN-EUR C20o after Gaina et al., 2009
907 47.9 -64.52  169.08   47.19  301 !  JMMC-EUR C21o after Gaina et al., 2009
907 49.7  64.16  -11.47  -49.09  301 !  JMMC-EUR C22o after Gaina et al., 2009
907 51.7  55.94  -23.86  -16.35  301 !  JMMC-EUR C23o after Gaina et al., 2009
907 53.3  52.07  -28.49  -15.31  301 !  JMMC-EUR C24o after Gaina et al., 2009
907 53.3  80.46    7.09  -21.48  102 !  JMMC-EUR C24o after Gaina et al., 2009
907 80.0  80.46    7.09  -21.48  102 !  JMMC-EUR C24o after Gaina et al., 2009
907 600.0  80.46    7.09  -21.48  102 !  JMMC-EUR C24o after Gaina et al., 2009
908  0.0   0.0    0.0    0.0  902 !  EMAN-FAR East Manihiki/Chasca-Farallon
908 86.0   0.0    0.0    0.0  902 !  EMAN-FAR Seton et. al. This Study
908 86.0  81.0  118.8  -96.56  982 !  EMAN-MPP East Manihiki/Chasca-Manihiki Seton et. al. This Study
908 99.0  80.33  107.07 -103.77  982 !  EMAN-MPP Seton et. al. This Study
908 110.0  79.69  102.19 -110.97  982 !  EMAN-MAN Seton et. al. This Study
908 120.4  74.68   99.32 -116.32  982 !  EMAN-MAN Seton et. al. This Study
908 120.4  20.7 -174.0  -43.76  919 !  EMAN-MAN Seton et. al. This Study *GS11
908 400.0  20.7 -174.0  -43.76  919 !  EMAN-MAN *GS11
909  0.0   0.0    0.0    0.0  901 !  COC-PAC Cocos Plate-Pacific 
909  5.0  39.13 -108.6  -10.25  901 !  COC-PAC AN5 Muller et. al. 2008, based on Wilson 1996     
909 10.0  35.3 -105.6  -25.08  901 !  COC-PAC AN5 Muller et. al. 2008, based on Wilson 1996
909 11.94  36.0 -107.7  -30.27  901 !  COC-PAC AN5y Wilson 1996
909 12.99  36.7 -109.1  -32.66  901 !  COC-PAC AN5y Wilson 1996
909 14.8  38.3 -111.8  -36.33  901 !  COC-PAC AN5y Wilson 1996
909 17.28  39.3 -114.9  -42.45  901 !  COC-PAC AN5y Wilson 1996
909 20.1  40.42 -117.81  -47.44  901 !  COC-PAC AN6 Muller et. al. 2008, based on Wilson 1996
909 20.1   5.16 -119.03  -23.84  911 ! Mod Lydian - Cocos prior to 20.1 fixed to Nazca (=Farallon)
909 600.0   5.16 -119.03  -23.84  911
910  0.0   0.0    0.0    0.0  901 !  JFC-PAC Juan de Fuca-Pacific   
910 600.0   0.0    0.0    0.0  901 !  JFC-PAC     
911  0.0   0.0    0.0    0.0  901 !  NAZ-PAC Nazca Plate-Pacific 
911  5.0  61.0  -89.6   -7.34  901 !  NAZ-PAC Tebbens and Cande 1997
911 10.9  63.9  -91.1  -16.74  901 !  NAZ-PAC Tebbens and Cande 1997
911 15.0  65.4  -91.2  -23.01  901 !  NAZ-PAC Tebbens and Cande 1997
911 20.1  62.38  -93.02  -31.01  901 !  NAZ-PAC AN 6 Tebbens and Cande 1997 
911 23.0  63.88  -94.75  -35.78  901 !  NAZ-PAC AN 6 Based on Tebbens and Cande 1997 
911 23.0  19.2  -84.1   -7.27  902 !  NAZ-FAR Nazca Plate-Farallon Plate crossover 
911 240.0  19.2  -84.1   -7.27  902 !  NAZ-FAR Muller et. al. 2008
912  0.0   0.0    0.0    0.0  901 !  NMG-PAC North Magellan-Pacific
912 124.6   0.0    0.0    0.0  901 !  NMG-PAC                     
912 133.6   0.0    0.0    0.0  901 !  NMG-PAC                    
912 600.0   0.0    0.0    0.0  901 !  NMG-PAC                 
913  0.0   0.0    0.0    0.0  901 !  SMG-PAC South Magellan-Pacific  
913 124.6   0.0    0.0    0.0  901 !  SMG-PAC                      
913 134.9   0.0    0.0    0.0  901 !  SMG-PAC                   
913 600.0   0.0    0.0    0.0  901 !  SMG-PAC                 
914  0.0   0.0    0.0    0.0  901 !  CNK-PAC Chinook-Pacific
914 69.4   0.0    0.0    0.0  901 !  CNK-PAC              
914 121.6   0.0    0.0    0.0  901 !  CNK-PAC            
914 600.0   0.0    0.0    0.0  901 !  CNK-PAC         
915  0.0   0.0    0.0    0.0  901 !  MTH-PAC Mathematician-Pacific     
915 10.9   0.0    0.0    0.0  901 !  MTH-PAC                        
915 600.0   0.0    0.0    0.0  901 !  MTH-PAC                     
916  0.0   0.0    0.0    0.0  909 !  RIV-COC Rivera plate-Cocos plate      
916  3.1   0.0    0.0    0.0  909 !  RIV-COC                            
916 10.9   0.0    0.0    0.0  909 !  RIV-COC                        
916 47.6   0.0    0.0    0.0  909 !  RIV-COC                      
917  0.0   0.0    0.0    0.0  909 !  GLP-COC Guadelupe plate-Cocos
917  9.8   0.0    0.0    0.0  909 !  GLP-COC                    
917 12.7   0.0    0.0    0.0  909 !  GLP-COC                  
917 47.6   0.0    0.0    0.0  909 !  GLP-COC
918  0.0   0.0    0.0    0.0  901 !  KUL-PAC Kula Plate-Pacific 
918 41.0   0.0    0.0    0.0  901 !  KUL-PAC Spreading stops Muller et. al. 2008, based on Lonsdale 1988
918 47.9  53.0  -82.5    4.4  901 !  KUL-PAC AN21 Muller et. al. 2008, based on Lonsdale 1988 lineations
918 55.9   3.44  105.95   -9.78  901 !  KUL-PAC AN29 Muller et. al. 2008
918 67.7  10.42  108.36  -15.7  901 !  KUL-PAC Muller et. al. 2008
918 79.0  10.42  108.36  -21.37  901 !  KUL-PAC An33 Muller et. al. 2008
918 240.0  10.42  108.36  -21.37  901 !  KUL-PAC 
919  0.0   7.42 -153.62   38.3  911 !  PHX-Farallon - Mod Lydian
919 83.5   7.42 -153.62   38.3  911
919 83.5  74.34  -14.67 -105.96  945 ! PHX-MAN Phoenix Plate-Manihiki Plateau - Mod Lydian
919 120.4  74.34  -14.67 -105.96  945 !  PHX-MAN 
919 120.4  70.9  -79.2 -119.0  901 !  PHX-PAC Phoenix Plate-Pacific M0  *GS11
919 126.7  65.55  -72.48 -126.32  901 !  PHX-PAC M4  Muller et. al. 2008 *GS11
919 131.9  62.65  -69.93 -130.3  901 !  PHX-PAC M10 Muller et. al. 2008 *GS11
919 139.6  58.46  -67.07 -136.41  901 !  PHX-PAC M16 Muller et. al. 2008 *GS11
919 147.7  56.06  -65.74 -141.09  901 !  PHX-PAC M21 Muller et. al. 2008 *GS11
919 154.3  53.31  -64.7 -145.76  901 !  PHX-PAC M25 Muller et. al. 2008 *GS11
919 168.0  49.93  -63.22 -151.72  901 !  PHX-PAC M3x Muller et. al. 2008 *GS11
919 190.0  45.13  -61.49 -160.71  901 !  PHX-PAC M4x Muller et. al. 2008 *GS11
919 190.0  12.8 -163.6  166.06  902 !  PHX-FAR Seton et. al. This Study cross-over *GS11
919 280.0  23.11 -118.98  200.51  902 !  PHX-FAR Seton et. al. This Study *not true for this time GS11
919 340.0  23.11 -118.98  200.51  902 !  PHX-FAR
921  0.0   0.0    0.0    0.0  901 !  OTP-PAC Osbourn Trough Phoenix Plate-Pacific
921 85.0   0.0    0.0    0.0  901 !  OTP-PAC phx crust trapped on Pac, Muller et. al. 2008
921 85.0  81.1  119.1   95.28  919 !  OTP-PHX Osbourn Trough Phoenix Plate-Phoenix Plate, Muller et. al. 2008 *cross-over GS11
921 180.0  81.1  119.1   95.28  919 !  OTP-PHX 
922  0.0   0.0    0.0    0.0  911 !  EAS-NAZ Easter Plate-Nazca plate  
922  2.0   0.0    0.0    0.0  911 !  EAS-NAZ                       
922  9.8   0.0    0.0    0.0  911 !  EAS-NAZ                    
923  0.0   0.0    0.0    0.0  911 !  JFD-NAZ Juan Fernandez Plate-Nazca plate 
923  9.8   0.0    0.0    0.0  911 !  JFD-NAZ  
924  0.0   0.0    0.0    0.0  909 !  NFAR-COC Northern Farallon/Cocos-Cocos
924 23.0   0.0    0.0    0.0  909 !  NFAR-COC Muller et. al. 2008
924 23.0   8.0 -111.9  -34.1  902 !  NFAR-FAR Northern Farallon/Cocos-Farallon cross-over, Muller et. al. 2008
924 180.0   8.0 -111.9  -34.1  902 !  NFAR-FAR part of far-> cocos, Muller et. al. 2008
925  0.0   0.0    0.0    0.0  102 !  LEF-GRN Leif plate-Greenland               
925 600.0   0.0    0.0    0.0  102 !  LEF-GRN                           
926  0.0   0.0    0.0    0.0  901 !  IZA1-PAC Izanagi Plate 1-Pacific
926 55.0   0.0    0.0    0.0  901 !  IZA1-PAC Izanagi Plate 1-Pacific
926 55.9  23.19 -110.71    1.18  901 !  IZA1-PAC Seton et. al. This Study
926 67.7  22.06 -109.77   15.56  901 !  IZA1-PAC M0 Seton et. al. This Study
926 83.5  22.41 -109.64   35.96  901 !  IZA1-PAC M0 Seton et. al. This Study
926 120.4  17.71 -109.53   73.91  901 !  IZA1-PAC M4 Seton et. al. This Study
926 126.7  17.81 -109.56   80.85  901 !  IZA1-PAC M10-N Seton et. al. This Study
926 131.9  17.92 -109.59   88.85  901 !  IZA1-PAC M16  Seton et. al. This Study
926 139.6  19.36 -110.09   97.22  901 !  IZA1-PAC M21  Seton et. al. This Study
926 147.7  21.62 -107.26  105.97  901 !  IZA1-PAC Seton et. al. This Study
926 154.3  22.49 -104.97  113.48  901 !  IZA1-PAC Seton et. al. This Study
926 168.0  23.46 -102.23  123.33  901 !  IZA1-PAC Seton et. al. This Study
926 180.0  24.4  -99.43  134.5  901 !  IZA1-PAC Seton et. al. This Study
926 190.0  24.76  -97.61  140.18  901 !  IZA1-PAC Seton et. al. This Study
926 190.0  29.4   12.0  158.62  902 !  IZA1-PAC Seton et. al. This Study *GS11
926 280.0  -2.39 -149.68 -101.07  902 !  IZA1-PAC Seton et. al. This Study *not true for this time GS11
927  0.0   0.0    0.0    0.0  609 !  IZA2-NPS Izanagi Plate 2-North Philipine Sea
927 57.9   0.0    0.0    0.0  609 !  IZA2-NPS ridge jump for WPB Muller et. al. 2008
927 57.9   6.25  -46.17  -80.71  901 !  IZA2-PAC Izanagi Plate 2-Pacific cross-over
927 600.0   6.25  -46.17  -80.71  901 !  IZA2-PAC 
928  0.0   0.0    0.0    0.0  919 !  FPX-PHX Farallon/Phoenix Plate-Phoenix Plate
928 83.5   0.0    0.0    0.0  919 !  FPX-PHX part of Far attached to Phx, Muller et. al. 2008
929  0.0   0.0    0.0    0.0  919 !  ALK-PHX Aluk Plate 2-Phoenix
929 83.5   0.0    0.0    0.0  919 !  ALK-PHX
929 99.0   0.0    0.0    0.0  919 !  ALK-PHX
930  0.0   0.0    0.0    0.0  904 !  PXN-ALU Phoenix/Aluk
930 83.5   0.0    0.0    0.0  904 !  PXN-ALU Seton et. al. This Study
930 83.5  24.5  165.7   84.76  984 !  PXN-FAR Phoenix-Farallon Seton et. al. This Study
930 600.0  24.5  165.7   84.76  984 !  PXN-FAR
931  0.0   0.0    0.0    0.0  804 !  BEL2-MBL Bellinghausen Plate 2-Marie Byrd Land
931 99.0   0.0    0.0    0.0  804 !  BEL2-MBL
932  0.0   0.0    0.0    0.0  918 !  KUL2-KUL Kula/Farallon-Kula
932 79.0   0.0    0.0    0.0  918 !  KUL2-KUL Far iso that become Kula, Muller et. al. 2008
932 79.0  80.8    0.2   84.78  902 !  KUL2-FAR Kula/Farallon-Farallon crossover, Muller et. al. 2008
932 240.0  80.8    0.2   84.78  902 !  KUL2-FAR Muller et. al. 2008
933  0.0   0.0    0.0    0.0  608 !  IZA3-SPS Izanagi Plate 3-South Philippine Sea
933 57.9   0.0    0.0    0.0  608 !  IZA3-SPS ridge jump for WPB southside, Muller et. al. 2008
933 57.9   5.82  -57.02  -95.11  901 !  IZA3-PAC Izanagi Plate 3-Pacific cross-over, Muller et. al. 2008
933 600.0   5.82  -57.02  -95.11  901 !  IZA3-PAC ridge jump for WPB southside, Muller et. al. 2008
934  0.0   0.0    0.0    0.0  608 !  IZA4-SPS Izanagi Plate 4-South Philippine Sea
934 57.9   0.0    0.0    0.0  608 !  IZA4-SPS ridge jump for WPB southside, Muller et. al. 2008
934 57.9   5.82  -57.02  -95.11  901 !  IZA4-PAC Izanagi Plate 4-Pacific cross-over, Muller et. al. 2008
934 600.0   5.82  -57.02  -95.11  901 !  IZA4-PAC ridge jump for WPB southside, Muller et. al. 2008
935  0.0   0.0    0.0    0.0  901 !  NZP-PAC Present Day Nazca-Pacific
935 10.9  59.64  -92.48  -15.09  901 !  NZP-PAC Nazca present day iso
935 20.1  65.42  -91.56  -30.73  901 !  NZP-PAC Muller et.al 1997
935 33.1  68.65 -107.69  -47.72  901 !  NZP-PAC Muller et.al 1997
935 40.1  76.34 -107.66  -55.25  901 !  NZP-PAC Muller et.al 1997
936  0.0   0.0    0.0    0.0  814 !  HHP-BEL Henry Hudson Plate-Bellinghausen
936 47.1   0.0    0.0    0.0  814 !  HHP-BEL
936 56.1 -68.4  130.4   -5.38  814 !  HHP-BEL Muller et. al. 2008
937  0.0   0.0    0.0    0.0  804 !  MBL2-MBL Marie Byrd Land 2-Marie Byrd Land
937 50.0   0.0    0.0    0.0  804 !  MBL2-MBL extra MBL plateID for trapped crust
937 50.0   0.0    0.0    0.0  801 !  MBL2-MBL
937 250.0   0.0    0.0    0.0  801 !  MBL2-MBL
938  0.0   0.0    0.0    0.0  918 !  KUL3-KUL Kula Plate 3-Kula Plate
938 79.0   0.0    0.0    0.0  918 !  KUL3-KUL
938 79.0  52.1 -154.5  -22.91  926 !  KUL3-IZA Kula Plate 3-Izanagi Plate crossover, Muller et. al. 2008
938 250.0  52.1 -154.5  -22.91  926 !  KUL3-IZA
939  0.0   0.0    0.0    0.0  918 !  KUL4-KUL Kula Plate 4-Kula Plate
939 79.0   0.0    0.0    0.0  918 !  KUL4-KUL
939 79.0  10.4  108.4  -21.37  901 !  KUL4-PAC Kula Plate 4-Pacific Plate crossover, Muller et. al. 2008
939 250.0  10.4  108.4  -21.37  901 !  KUL4-PAC
940  0.0   0.0    0.0    0.0  255 !  FCAR-NHI Farallon Plate Becomes Caribbean-Lesser Antilles
940 60.0   0.0    0.0    0.0  255 !  FCAR-NHI Muller et. al. 2008
941  0.0   0.0    0.0    0.0  101 !  ALT-NAM Aleutian Basin-North America
941 50.0   0.0    0.0    0.0  101 !  ALT-NAM Seton et. al. This Study
941 50.0  50.9  -68.8  -29.4  926 !  ALT-IZA Aleutian Basin-Izanagi Seton et. al. This Study crossover
941 200.0  50.9  -68.8  -29.4  926 !  ALT-IZA 
942  0.0   0.0    0.0    0.0  983 ! Hikurangi Plateau
942 200.0   0.0    0.0    0.0  983
943  0.0   0.0    0.0    0.0  981 ! Ontong Java Plateau
943 200.0   0.0    0.0    0.0  981
944  0.0   0.0    0.0    0.0  982 ! Manihiki Plateau
944 200.0   0.0    0.0    0.0  982
945  0.0  72.62   40.76   13.72  982 ! East Manihiki anomalies - Mod Lydian
945 86.0  72.62   40.76   13.72  982 !Calculated interactively by GPlates
945 99.0  63.45   32.34   11.73  982 !Calculated interactively by GPlates
945 110.0 -79.37  -22.28   -3.55  982 !Calculated interactively by GPlates
945 120.4   0.0    0.0    0.0  982
945 200.0   0.0    0.0    0.0  982
947  0.0   0.0    0.0    0.0  293 !  SAMT6-CSS South America Terrane 6-Colorado Subplate
947 450.0   0.0    0.0    0.0  293 !  SAMT6-CSS
948  0.0   0.0    0.0    0.0  280 !  SAMT7-BDW South America Terrane 7-Burdwood
948 450.0   0.0    0.0    0.0  280 !  SAMT7-BDW
950  0.0   0.0    0.0    0.0  813 !  WCPB-CPB Western Campbell Plateau-Campbell Plateau
950 450.0   0.0    0.0    0.0  813 !  WCPB-CPB
951  0.0   0.0    0.0    0.0  201 !  SAMT1-SAM South America Terrane 1-South America
951 450.0   0.0    0.0    0.0  201 !  SAMT1-SAM
952  0.0   0.0    0.0    0.0  201 !  SAMT2-SAM South America Terrane 2-South America
952 450.0   0.0    0.0    0.0  201 !  SAMT2-SAM
953  0.0   0.0    0.0    0.0  201 !  SAMT3-SAM South America Terrane 3-South America
953 450.0   0.0    0.0    0.0  201 !  SAMT3-SAM
954  0.0   0.0    0.0    0.0  201 !  SAMT4-SAM South America Terrane 4-South America
954 450.0   0.0    0.0    0.0  201 !  SAMT4-SAM
955  0.0   0.0    0.0    0.0  201 !  SAMT5-SAM South America Terrane 5-South America
955 450.0   0.0    0.0    0.0  201 !  SAMT5-SAM
957  0.0   0.0    0.0    0.0  212 !  CAMT1-GYP Central America Terrane 1-Guayape-Honduras
957 450.0   0.0    0.0    0.0  212 !  CAMT1-GYP
960  0.0  49.2  -84.4  -50.58  801 !  PXPH-AUS Phoenix/Philippine-Australia
960 50.0  49.2  -84.4  -50.58  801 !  PXPH-AUS
960 50.0  38.7  174.9  -89.19  934 !  PXPH-IZA4 Phoenix/Philippine-Izanagi Plate 4 cross-over, Muller et. al. 2008
960 110.0  38.7  174.9  -89.19  934 !  PXPH-IZA4 trapped PHX crust to PAC(Philippine), Muller et. al. 2008
960 110.0  44.4 -167.2  -82.82  927 !  PXPH-IZA2 Phoenix/Philippine-Izanagi Plate 2 cross-over, Muller et. al. 2008
960 110.0   0.0    0.0    0.0  919 !  PXPH-PHX Phoenix/Philippine-Phoenix cross-over, Muller et. al. 2008
960 200.0   0.0    0.0    0.0  919 !  PXPH-PHX trapped PHX crust to PAC(Philippine), Muller et. al. 2008
970  0.0   0.0    0.0    0.0  901 !  RIV-PAC Rivera Microplate-Pacific
970  5.0   6.0 -110.0    4.8  901 !  RIV-PAC Seton et. al. This Study based on Wilson 1989
970 10.0  11.5 -110.0   28.0  901 !  RIV-PAC Seton et. al. This Study based on Wilson 1989
970 15.0  -2.0 -110.0   23.0  901 !  RIV-PAC Seton et. al. This Study based on Wilson 1989
971  0.0   0.0    0.0    0.0  911 !  BAU-NAZ Bauer Microplate-Nazca
971  5.9   0.0    0.0    0.0  911 !  BAU-NAZ Seton et. al. This Study based on Eakins and Lonsdale 2003
971  7.4 -28.0 -103.0   -3.9  911 !  BAU-NAZ Seton et. al. This Study based on Eakins and Lonsdale 2003 
971 10.9 -27.25 -101.3  -19.3  911 !  BAU-NAZ Seton et. al. This Study based on Eakins and Lonsdale 2003
971 15.15 -24.86  -98.5  -40.63  911 !  BAU-NAZ Seton et. al. This Study based on Eakins and Lonsdale 2003
971 600.0 -24.86  -98.5  -40.63  911
972  0.0   0.0    0.0    0.0  971 !  BAUC-BAU Bauer Microplate core-Bauer
972 15.0   0.0    0.0    0.0  971 !  BAUC-BAU Seton et. al. This Study based on Eakins and Lonsdale 2003
973  0.0   0.0    0.0    0.0  235 !  TCAR-AVE Seton et. al. This Study
973 70.0   0.0    0.0    0.0  235 !  TCAR-AVE Seton et. al. This Study
973 70.0  43.1  148.2   54.03  902 !  TCAR-FAR Trapped Caribbean-Farallon Seton et. al. This Study
973 600.0  43.1  148.2   54.03  902 !  TCAR-FAR
974  0.0   0.0    0.0    0.0  201 !  TCAR-SAM Trapped Caribbean-South America
974 70.0   0.0    0.0    0.0  201 !  TCAR-SAM Seton et. al. This Study
974 70.0  59.5  141.2   63.66  902 !  TCAR-FAR Trapped Caribbean-Farallon Seton et. al. This Study
974 600.0  59.5  141.2   63.66  902 !  TCAR-FAR
975  0.0   0.0    0.0    0.0  301 ! GRNS1-EUR Ridge jump is Greenland Sea at C23 - Gernigon, Gaina et al, in prep-2010
975 52.0   0.0    0.0    0.0  301 !GRNS1-EUR Ridge jump is Greenland Sea at C23 Gernigon, Gaina et al, in prep-2010
975 55.0 -54.43  -72.35   -1.2  301 !GRNS1-EUR Ridge jump is Greenland Sea at C23 Gernigon, Gaina et al, in prep-2010
976  0.0   0.0    0.0    0.0  301 !GRNS2-EUR Ridge jump is Greenland Sea at C23 Gernigon, Gaina et al, in prep-2010
976 60.0   0.0    0.0    0.0  301 !GRNS2-EUR Ridge jump is Greenland Sea at C20 Gernigon, Gaina et al, in prep-2010
977  0.0   0.0    0.0    0.0  301 !JMMccentral-EUR Jan Mayen Plate-Eurasia
977 27.0   0.0    0.0    0.0  301 !JMN-EUR  spreading stops between C11 and C7 CG2010 after Gaina et al., 2009
977 33.1  65.52   -9.45  -16.21  301 !JMN-EUR C13y CG2010 after Gaina et al., 2009
977 40.1  63.92  -12.96  -17.02  301 !JMN-EUR C18o CG2010 after Gaina et al., 2009
977 43.8  64.12  -12.9  -26.52  301 !JMN-EUR C20o CG2010 after Gaina et al., 2009
977 47.9 -64.52  169.08   47.19  301 !JMMC-EUR C21o CG2010 after Gaina et al., 2009
977 49.7  64.16  -11.47  -49.09  301 !JMMC-EUR C22o CG2010 after Gaina et al., 2009
977 53.3  52.07  -28.49  -15.31  301 !JMMC-EUR C24o CG2010 after Gaina et al., 2009
977 53.3  80.46    7.09  -21.48  102 !JMMC-EUR C24o CG2010 after Gaina et al., 2009
977 80.0  80.46    7.09  -21.48  102 !JMMC-EUR C24o CG2010 after Gaina et al., 2009
977 600.0  80.46    7.09  -21.48  102 !JMMC-EUR C24o CG2010 after Gaina et al., 2009
978  0.0   0.0    0.0    0.0  114 !LOM1-LOM Mid Lomonosov ridge-central LR - after Alvey et al. 2008
978 53.3   0.0    0.0    0.0  114 !LOM1-LOM after Alvey et al. 2008
978 58.0  56.2  144.0   -0.1  114 !LOM1-LOM after Alvey et al. 2008
978 58.0  56.17  144.0   13.4  301 !LOM1-LOM after Alvey et al. 2008
978 300.0  56.17  144.0   13.4  301 !LOM1-LOM after Alvey et al. 2008
979  0.0   0.0    0.0    0.0  114 !MAR-LOM Makarov Basin, modified after Alvey et al 2008
979 57.0   0.0    0.0    0.0  114 !MAR-LOM modified after Alvey et al 2008
979 68.0  40.27  -24.81   -1.96  114 !MAR-LOM modified after Alvey et al 2008
979 70.0  40.27  -24.81   -1.96  114 !MAR-LOM modified after Alvey et al 2008
980  0.0   0.0    0.0    0.0  978 !NLOM-LOM1 N Lomonosov ridge
980 54.0   0.0    0.0    0.0  978 !NLOM-LOM1 modified after Alvey et al 2008
980 57.0  55.8  144.0   -0.01  978 !NLOM-LOM1 modified after Alvey et al 2008
980 57.0  56.17  144.0   12.7  301 !NLOM-LOM1 modified after Alvey et al 2008
980 300.0  56.17  144.0   12.7  301 !NLOM-LOM1 modified after Alvey et al 2008
981  0.0   0.0    0.0    0.0  901 !  OJP-PAC Ontong Java-Pacific
981 120.4   0.0    0.0    0.0  901 !  OJP-PAC 
981 600.0   0.0    0.0    0.0  901 !  OJP-PAC
982  0.0   0.0    0.0    0.0  981 !  MPP-OJP Manihiki-Ontong Java
982 86.0   0.0    0.0    0.0  981 !  MPP-OJP Chandler et. al. In Prep
982 99.0 -18.21    1.04   24.87  981 !  MPP-OJP Chandler et. al. In Prep
982 120.4  32.54 -177.65  -33.46  981 !  MPP-OJP Chandler et. al. In Prep
982 600.0  32.54 -177.65  -33.46  981 !  MPP-OJP 
983  0.0   0.0    0.0    0.0  982 !  HIK-MPP Hikurangi-Manihiki
983 86.0   0.0    0.0    0.0  982 !  HIK-MPP Seton et. al. This Study
983 99.0   1.21   94.2    8.86  982 !  HIK-MPP Seton et. al. This Study 
983 120.4  -0.23  132.63   31.23  982 !  HIK-MPP Seton et. al. This Study
983 120.4  82.9 -130.0  101.98  919 !  HIK-MPP Seton et. al. This Study *GS11
983 600.0  82.9 -130.0  101.98  919 !  HIK-MPP *GS11
984  0.0   0.0    0.0    0.0  902 !  CAQ-FAR Southeast Manihiki/Catequil-Farallon
984 86.0   0.0    0.0    0.0  902 !  CAQ-FAR Seton et. al. This Study
984 86.0  81.0  118.8  -96.56  982 !  CAQ-MPP Southeast Manihiki/Catequil-Manihiki Seton et. al. This Study crossover * GS11
984 99.0  84.96   65.74 -101.85  982 !  CAQ-MPP Seton et. al. This Study *GS11
984 110.0  80.26  -10.51 -103.45  982 !  CAQ-MPP Seton et. al. This Study *GS11
984 120.4  74.36  -14.65 -105.96  982 !  CAQ-MPP Seton et. al. This Study *GS11
985  0.0   0.0    0.0    0.0  901 !  CAQ-PAC Southeast Manihiki/Catequil-Pacific 
985 86.0   0.0    0.0    0.0  901 !  CAQ-PAC Seton et. al. This Study
985 86.0  81.0  118.8   96.56  984 !  CAQ-CAQ Southeast Manihiki/Catequil-Catequil Seton et. al. This Study crossover * GS11
985 600.0  81.0  118.8   96.56  984 !  CAQ-CAQ Seton et. al. This Study * GS11
986  0.0   0.0    0.0    0.0  804 !  CAQ-BEL Southeast Manihiki/Catequil-Bellinghausen 
986 86.0   0.0    0.0    0.0  804 !  CAQ-BEL Seton et. al. This Study
986 86.0  44.1  165.5   52.27  984 !  CAQ-CAQ Southeast Manihiki/Catequil-Catequil Seton et. al. This Study crossover * GS11
986 600.0  44.1  165.5   52.27  984 !  CAQ-CAQ * GS11
987  0.0   0.0    0.0    0.0  804 !  CAQ-BEL Southeast Manihiki/Catequil-Bellinghausen 
987 86.0   0.0    0.0    0.0  804 !  CAQ-BEL Seton et. al. This Study
987 86.0  66.4  -53.2  -63.82  983 !  CAQ-HIK Southeast Manihiki/Catequil-Hikurangi Seton et. al. This Study crossover * GS11
987 600.0  66.4  -53.2  -63.82  983 !  CAQ-HIK * GS11
988  0.0   0.0    0.0    0.0  680 !  PHIL-PHIL Philippine Sea plate
988 450.0   0.0    0.0    0.0  680 !  PHIL-PHIL
989  0.0   0.0    0.0    0.0  615 !  PHIL-PHIL Philippine Sea plate
989 450.0   0.0    0.0    0.0  615 !  PHIL-PHIL
990  0.0   0.0    0.0    0.0  901 !  PPHX-PAC Trapped Phoenix-Pacific 
990 120.4   0.0    0.0    0.0  901 !  PPHX-PAC Seton et. al. This Study
990 120.4  70.9  -79.2  119.0  919 !  PPHX-PHX Trapped Phoenix-Phoneix Seton et. al. This Study crossover *GS11
990 600.0  70.9  -79.2  119.0  919 !  PPHX-PHX *GS11
991  0.0   0.0    0.0    0.0  926 !  WPAN1-IZA West Panthalassa 1-Izanagi
991 260.0   0.0    0.0    0.0  926 !  WPAN1-IZA Seton et. al. This Study
991 260.0   2.4   30.3  101.07  902 !  WPAN1-FAR West Panthalassa 1-Farallon Seton et. al. This Study
991 600.0   2.4   30.3  101.07  902 !  WPAN1-FAR
992  0.0   0.0    0.0    0.0  926 !  WPAN2-IZA West Panthalassa 2-Izanagi
992 260.0   0.0    0.0    0.0  926 !  WPAN2-IZA Seton et. al. This Study
992 260.0   0.0    0.0    0.0  991 !  WPAN2-WPAN1 West Panthalassa 2-West Panthalassa 1 Seton et. al. This Study
992 280.0 -42.91  -34.85   12.52  991 !  WPAN2-WPAN1 Seton et. al. This Study
992 300.0 -39.05  -40.99   40.51  991 !  WPAN2-WPAN1 Seton et. al. This Study
992 320.0 -40.53  -39.19   63.05  991 !  WPAN2-WPAN1 Seton et. al. This Study
992 340.0 -37.56  -37.99   94.3  991 !  WPAN2-WPAN1 Seton et. al. This Study
992 600.0 -37.56  -37.99   94.3  991 !  WPAN2-WPAN1
993  0.0   0.0    0.0    0.0  919 !  SPAN1-PHX South Panthalassa 1-Phoenix
993 260.0   0.0    0.0    0.0  919 !  SPAN1-PHX Seton et. al. This Study
993 260.0  23.1 -119.0 -159.49  902 !  SPAN1-FAR South Panthalassa 1-Farallon Seton et. al. This Study
993 600.0  23.1 -119.0 -159.49  902 !  SPAN1-FAR 
994  0.0   0.0    0.0    0.0  919 !  SPAN2-PHX South Panthalassa 2-Phoenix
994 260.0   0.0    0.0    0.0  919 !  SPAN2-PHX Seton et. al. This Study
994 260.0   0.0    0.0    0.0  993 !  SPAN2-SPAN1 South Panthalassa 2-South Panthalassa 1 Seton et. al. This Study
994 280.0 -12.5  -86.61   13.63  993 !  SPAN2-SPAN1 Seton et. al. This Study
994 300.0 -15.6  -81.13   29.11  993 !  SPAN2-SPAN1 Seton et. al. This Study
994 600.0   0.0    0.0    0.0  993 !  SPAN2-SPAN1
995  0.0   0.0    0.0    0.0  919 !  EPAN1-PHX East Panthalassa 1-Phoenix
995 260.0   0.0    0.0    0.0  919 !  EPAN1-PHX Seton et. al. This Study
995 260.0  23.1 -119.0 -159.49  902 !  EPAN1-FAR East Panthalassa 1-Farallon Seton et. al. This Study
995 600.0  23.1 -119.0 -159.49  902 !  EPAN1-FAR 
996  0.0   0.0    0.0    0.0  919 !  EPAN2-PHX East Panthalassa 2-Phoenix 
996 260.0   0.0    0.0    0.0  919 !  EPAN2-PHX Seton et. al. This Study
996 260.0   0.0    0.0    0.0  995 !  EPAN2-EPAN1 East Panthalassa 2-East Panthalassa 1 Seton et. al. This Study
996 280.0  -1.35   26.37  -14.22  995 !  EPAN2-EPAN1 Seton et. al. This Study
996 300.0   1.16   27.17  -32.95  995 !  EPAN2-EPAN1 Seton et. al. This Study
996 320.0  -1.44   31.16  -54.48  995 !  EPAN2-EPAN1 Seton et. al. This Study
996 600.0   0.0    0.0    0.0  995 !  EPAN2-EPAN1 
997  0.0   0.0    0.0    0.0  926 !  NEWPP-IZA New Pacific - Izanagi
997 190.0   0.0    0.0    0.0  926 !  NEWPP-IZA New Pacific - Izanagi
997 280.0  53.0  -92.0  -50.0  926 !  NEWPP-IZA New Pacific - Izanagi
999  0.0   0.0    0.0    0.0  000 ! 
999  0.0   0.0    0.0    0.0  000 !   THE ROTATIONS FOLLOWING THIS HEADER 
999  0.0   0.0    0.0    0.0  000 !   UNTIL THE END OF THE FILE ARE FOR THE
999  0.0   0.0    0.0    0.0  000 !   CALCULATION OF MID-OCEAN RIDGE SEGMENTS 
999  0.0   0.0    0.0    0.0  000 !   FOR THE CONTINUOUSLY CLOSED PLATE POLYGONS
999  0.0   0.0    0.0    0.0  000 !   
999  0.0   0.0    0.0    0.0  000 ! 
150  0.0   0.0    0.0    0.0  215 !  Chortis
150 10.9  42.01  -95.65   -2.72  215 !  Chortis
150 20.1  36.06  -94.12   -6.0  215 !  Chortis
150 26.0 -59.2   72.95    5.84  215 !  Chortis
150 28.7 -36.23   86.29   10.35  215 !  Chortis
150 41.5 -26.48   86.72   16.41  215 !  Chortis
150 47.9 -28.85   86.99   21.96  215 !  Chortis
150 63.5 -29.77   86.99   28.91  215 !  Chortis
150 74.3 -28.77   86.99   28.91  215 !  Chortis
150 84.6 -35.77   87.51   34.1  215 !  Chortis
150 245.0 -35.77   87.51   34.1  215 !  Chortis
191  0.0   0.0    0.0    0.0  102 !  
191 10.9   0.0    0.0    0.0  102 !   NAM_GRE ridge f/1/2 Stage SK 9/3/07
191 20.1   0.0    0.0    0.0  102 !   NAM_GRE ridge f/1/2 Stage SK 9/3/07
191 33.1   0.0    0.0    0.0  102 !   NAM_GRE ridge f/1/2 Stage SK 9/3/07
191 40.1  63.25  -79.58    0.6  102 !   NAM_GRE ridge f/1/2 Stage SK 9/3/07
191 43.8  63.24  -79.65    0.9  102 !   NAM_GRE ridge f/1/2 Stage SK 9/3/07
191 53.3  39.56 -115.89    1.87  102 !   NAM_GRE ridge f/1/2 Stage SK 9/3/07
191 67.7  47.69 -137.31    2.9  102 !   NAM_GRE ridge f/1/2 Stage SK 9/3/07
191 79.1  62.59 -126.28    4.62  102 !   NAM_GRE ridge f/1/2 Stage SK 9/3/07
191 99.0  62.58 -126.14    5.68  102 !   NAM_GRE ridge f/1/2 Stage SK 9/3/07
191 120.4  62.58 -126.06    6.54  102 !   NAM_GRE ridge f/1/2 Stage SK 9/3/07
191 139.6  62.58 -126.02    7.12  102 !   NAM_GRE ridge f/1/2 Stage SK 9/3/07
191 180.0  62.58 -126.02    7.12  102 !   NAM_GRE ridge f/1/2 Stage SK 9/3/07
191 600.0  62.58 -126.02    7.12  102 !   NAM_GRE ridge f/1/2 Stage SK 9/3/07
257  0.0   0.0    0.0    0.0  201 !    FZ Caribbean - south america (VM)
257 10.0   8.0  -70.0    8.0  201 !    FZ Caribbean - south america (VM)
257 20.0   7.0  -74.0   15.0  201 !    FZ Caribbean - south america (VM)
257 30.0   6.0  -75.0   20.0  201 !    FZ Caribbean - south america (VM)
257 40.0   5.0  -77.0   25.0  201 !    FZ Caribbean - south america (VM)
257 50.0   4.0  -78.0   37.0  201 !    FZ Caribbean - south america (VM)
257 60.0   3.0  -80.0   40.0  201 !    FZ Caribbean - south america (VM)
257 70.0   3.0  -80.0   46.0  201 !    FZ Caribbean - south america (VM)                    
257 80.0   2.0  -78.0   55.0  201 !    FZ Caribbean - south america (VM)
257 88.0   2.0  -78.0   65.0  201 !    FZ Caribbean - south america (VM)
257 100.0   2.0  -78.0   65.0  201 !    FZ Caribbean - south america (VM)
260  0.0   0.0    0.0    0.0  201 !  
260 10.0   8.0  -70.0    9.0  201 !  
260 20.0   7.0  -74.0   11.0  201 !  
260 30.0   6.0  -75.0   21.0  201 !  
260 35.0   6.0  -75.0   27.0  201 !  
260 40.0   5.0  -77.0   20.3  201 !  
260 50.0   4.0  -78.0   29.0  201 !  
260 57.0   4.0  -79.0   33.3  201 !  
260 60.0   3.0  -80.0   27.5  201 !  
260 65.0   3.0  -80.0   27.0  201 !  
260 70.0   3.0  -80.0   22.5  201 !  
260 75.0   3.0  -78.0   48.0  201 !  
260 80.0   3.0  -75.0   22.0  201 !  
260 90.0   8.0  -75.0   65.0  201 !     FZ Caribbean - south america
279  0.0   0.0    0.0    0.0  277 !  
279 10.9  30.0  -50.0   -5.0  277 !  Pole created by Sonja to enable eastward migration of SST
279 20.1  30.0  -50.0  -10.0  277 !  Pole created by Sonja to enable eastward migration of SST
279 33.1  30.0  -50.0  -15.0  277 !  Pole created by Sonja to enable eastward migration of SST
279 40.1  30.0  -50.0  -20.0  277 !  Pole created by Sonja to enable eastward migration of SST
279 50.1  30.0  -50.0  -10.0  277 !  Pole created by Sonja to enable eastward migration of SST
295  0.0   0.0    0.0    0.0  201 !  
295 10.9  83.26   21.93   -1.49  201 !  AND_SAM R f/1/2 Stage SK 4/23/07
295 20.1  76.31  -11.04   -3.03  201 !  AND_SAM R f/1/2 Stage SK 4/23/07
295 33.1  72.92    1.56   -5.18  201 !  AND_SAM R f/1/2 Stage SK 4/23/07
295 40.1  77.11   10.03   -6.18  201 !  AND_SAM R f/1/2 Stage SK 4/23/07
295 43.8  76.91   15.4   -6.84  201 !  AND_SAM R f/1/2 Stage SK 4/23/07
295 53.3  77.5   33.95   -8.58  201 !  AND_SAM R f/1/2 Stage SK 4/23/07
295 67.7  76.91   53.21  -10.94  201 !  AND_SAM R f/1/2 Stage SK 4/23/07
295 79.1  78.26   63.05  -14.17  201 !  AND_SAM R f/1/2 Stage SK 4/23/07
295 99.0  76.24   70.75  -17.78  201 !  AND_SAM R f/1/2 Stage SK 4/23/07
295 120.4  73.18   87.81  -24.47  201 !  AND_SAM R f/1/2 Stage SK 4/23/07
295 139.6  64.39   85.1  -24.86  201 !  AND_SAM R f/1/2 Stage SK 4/23/07
295 180.0  56.85   91.23  -27.78  201 !  AND_SAM R f/1/2 Stage SK 4/23/07
295 600.0  56.85   91.23  -27.78  201 !  AND_SAM R f/1/2 Stage SK 4/23/07
296  0.0   0.0    0.0    0.0  701 !  
296 10.9  61.25  -39.72    1.84  701 !  SAR R f/1/2 Stage MG 4/2/07
296 20.1  58.54  -37.01    3.76  701 !  SAR R f/1/2 Stage MG 4/2/07
296 33.1  56.25  -33.46    6.71  701 !  SAR R f/1/2 Stage MG 4/2/07
296 40.1  57.16  -32.49    8.3  701 !  SAR R f/1/2 Stage MG 4/2/07
296 43.8  57.11  -31.61    9.05  701 !  SAR R f/1/2 Stage MG 4/2/07
296 53.3  59.63  -31.79   10.8  701 !  SAR R f/1/2 Stage MG 4/2/07
296 67.7  63.63  -34.72   12.7  701 !  SAR R f/1/2 Stage MG 4/2/07
296 79.1  62.81  -35.11   15.5  701 !  SAR R f/1/2 Stage MG 4/2/07
296 99.0  56.49  -33.6   20.76  701 !  SAR R f/1/2 Stage MG 4/2/07
296 120.4  51.81  -32.84   26.47  701 !  SAR R f/1/2 Stage MG 4/2/07
296 139.6  50.6  -30.04   27.58  701 !  SAR R f/1/2 Stage MG 4/2/07
297  0.0   0.0    0.0    0.0  904 !  
297 10.9   6.6  150.17   -3.01  904 !  BEL_ALU R f/1/2 Stage SK 4/23/07
297 20.1   6.6  150.17   -5.55  904 !  BEL_ALU R f/1/2 Stage SK 4/23/07
297 33.1   6.6  150.17   -7.4  904 !  BEL_ALU R f/1/2 Stage SK 4/23/07
297 40.1   6.6  150.17   -9.25  904 !  BEL_ALU R f/1/2 Stage SK 4/23/07
297 43.8   6.6  150.17  -10.13  904 !  BEL_ALU R f/1/2 Stage SK 4/23/07
297 53.3   6.6  150.17  -10.99  904 !  BEL_ALU R f/1/2 Stage SK 4/23/07
297 67.7   6.6  150.17  -10.7  904 !  BEL_ALU R f/1/2 Stage SK 4/23/07
297 79.1   6.6  150.17  -10.48  904 !  BEL_ALU R f/1/2 Stage SK 4/23/07
297 99.0   6.6  150.17  -10.07  904 !  BEL_ALU R f/1/2 Stage SK 4/23/07
297 120.4   6.6  150.17   -9.64  904 !  BEL_ALU R f/1/2 Stage SK 4/23/07
297 139.6   6.6  150.17   -9.26  904 !  BEL_ALU R f/1/2 Stage SK 4/23/07
297 180.0   6.6  150.17   -8.44  904 !  BEL_ALU R f/1/2 Stage SK 4/23/07
297 600.0   0.0    0.0    0.0  904 !  BEL_ALU R f/1/2 Stage SK 4/23/07
527  0.0   0.0    0.0    0.0  844 !   Entrecasteau LD
527 44.0   0.0    0.0    0.0  844 !   rollback onto NewCaledonia
527 50.0 -25.0  166.0  -13.8  844 !   rotation follows 
527 245.0   0.0    0.0    0.0  844 !   d'Entrecasteau shape
575  0.0   0.0    0.0    0.0  550 !  
575 33.1  38.54 -160.46    8.66  550 !  CuveeAbyssalPlain R f/1/2 Stage LD 6/15/06
575 40.1  38.54 -160.46    8.66  550 !  CuveeAbyssalPlain R f/1/2 Stage LD 6/15/06
575 47.9  49.16 -145.91    7.28  550 !  CuveeAbyssalPlain R f/1/2 Stage LD 6/15/06
575 55.9  59.28  -83.97    6.57  550 !  CuveeAbyssalPlain R f/1/2 Stage LD 6/15/06
575 67.7  32.64  -27.84   10.86  550 !  CuveeAbyssalPlain R f/1/2 Stage LD 6/15/06
575 83.5  20.34  -19.24   15.96  550 !  CuveeAbyssalPlain R f/1/2 Stage LD 6/15/06
575 99.0  10.41  -13.46   19.71  550 !  CuveeAbyssalPlain R f/1/2 Stage LD 6/15/06
575 120.4   3.4  164.66  -24.23  550 !  CuveeAbyssalPlain R f/1/2 Stage LD 6/15/06
575 124.0   4.86  164.49  -24.88  550 !  CuveeAbyssalPlain R f/1/2 Stage LD 6/15/06
575 126.7   6.22  164.32  -25.54  550 !  CuveeAbyssalPlain R f/1/2 Stage LD 6/15/06
575 129.5   7.39  164.22  -26.36  550 !  CuveeAbyssalPlain R f/1/2 Stage LD 6/15/06
575 130.2   7.65  164.21  -26.57  550 !  CuveeAbyssalPlain R f/1/2 Stage LD 6/15/06
575 600.0  10.4  164.07  -29.17  550 !  CuveeAbyssalPlain R f/1/2 Stage LD 6/15/06
576  0.0   0.0    0.0    0.0  514 !  
576 33.1   0.0    0.0    0.0  514 !  India_Antarctica_Spreading R f/1/2 Stage LD 6/15/06
576 40.1   0.0    0.0    0.0  514 !  India_Antarctica_Spreading R f/1/2 Stage LD 6/15/06
576 47.9   0.0    0.0    0.0  514 !  India_Antarctica_Spreading R f/1/2 Stage LD 6/15/06
576 55.9   0.0    0.0    0.0  514 !  India_Antarctica_Spreading R f/1/2 Stage LD 6/15/06
576 67.7   0.0    0.0    0.0  514 !  India_Antarctica_Spreading R f/1/2 Stage LD 6/15/06
576 83.5   0.0    0.0    0.0  514 !  India_Antarctica_Spreading R f/1/2 Stage LD 6/15/06
576 99.0   0.0    0.0    0.0  514 !  India_Antarctica_Spreading R f/1/2 Stage LD 6/15/06
576 120.4   0.0    0.0    0.0  514 !  India_Antarctica_Spreading R f/1/2 Stage LD 6/15/06
576 124.1  18.02  164.67   -0.04  514 !  India_Antarctica_Spreading R f/1/2 Stage LD 6/15/06
576 126.7  38.5 -172.21   -1.16  514 !  India_Antarctica_Spreading R f/1/2 Stage LD 6/15/06
576 129.5  36.85 -171.75   -3.16  514 !  India_Antarctica_Spreading R f/1/2 Stage LD 6/15/06
576 600.0  23.98  177.4   -4.93  514 !  India_Antarctica_Spreading R f/1/2 Stage LD 6/15/06
578  0.0   0.0    0.0    0.0  801 !  
578 33.1  13.38   49.33   10.06  801 !  SERidge R f/1/2 Stage LD 6/15/06
578 40.1  15.77   49.85   11.33  801 !  SEnRidge R f/1/2 Stage LD 6/15/06
578 47.9  14.98   52.94   11.87  801 !  SERidge R f/1/2 Stage LD 6/15/06
578 55.9  13.37   57.36   12.08  801 !  SERidge R f/1/2 Stage LD 6/15/06
578 67.7   8.06   60.25   12.84  801 !  SERidge R f/1/2 Stage LD 6/15/06
578 83.5   4.81   71.63   14.21  801 !  SERidge R f/1/2 Stage LD 6/15/06
578 99.0   3.13  -95.21  -16.7  801 !  SERidge R f/1/2 Stage LD 6/15/06
578 120.4   1.69  -72.53  -19.69  801 !  SERidge R f/1/2 Stage LD 6/15/06
578 600.0   2.18  117.31   27.12  801 !  SERidge R f/1/2 Stage LD 6/15/06
579  0.0   0.0    0.0    0.0  801 !  
579 10.9  11.66   50.84    3.29  801 !  CentralIndianRidge R f/1/2 Stage LD 6/15/06
579 20.1  14.86   46.8    5.86  801 !  CentralIndianRidge R f/1/2 Stage LD 6/15/06
579 33.1  13.19   49.26   10.06  801 !  CentralIndianRidge R f/1/2 Stage LD 6/15/06
579 40.1  15.6   49.79   11.33  801 !  CentralIndianRidge R f/1/2 Stage LD 6/15/06
579 43.8  16.49   50.23   11.59  801 !  CentralIndianRidge R f/1/2 Stage LD 6/15/06
579 53.3  13.66   56.28   12.06  801 !  CentralIndianRidge R f/1/2 Stage LD 6/15/06
579 67.7   7.9   60.17   12.85  801 !  CentralIndianRidge R f/1/2 Stage LD 6/15/06
579 79.1  10.31   69.03   13.54  801 !  CentralIndianRidge R f/1/2 Stage LD 6/15/06
579 99.0   2.91  -95.6  -16.84  801 !  CentralIndianRidge R f/1/2 Stage LD 6/15/06
579 120.4   1.55  -73.0  -19.78  801 !  CentralIndianRidge R f/1/2 Stage LD 6/15/06
579 600.0   2.24  116.93   27.19  801 !  CentralIndianRidge R f/1/2 Stage LD 6/15/06
580  0.0   0.0    0.0    0.0  501 !  
580  0.8  21.98   30.66    0.16  501 !  Carlsberg R f/1/2 Stage LD 6/15/06
580  2.0  22.25   30.76    0.38  501 !  Carlsberg R f/1/2 Stage LD 6/15/06
580  4.0  22.69   30.94    0.77  501 !  Carlsberg R f/1/2 Stage LD 6/15/06
580 10.9  24.45   31.89    2.44  501 !  Carlsberg R f/1/2 Stage LD 6/15/06
580 20.1  30.04   24.23    3.76  501 !  Carlsberg R f/1/2 Stage LD 6/15/06
580 26.6  23.44   34.86    5.65  501 !  Carlsberg R f/1/2 Stage LD 6/15/06
580 28.0  22.55   36.22    6.08  501 !  Carlsberg R f/1/2 Stage LD 6/15/06
580 28.7  22.15   36.82    6.29  501 !  Carlsberg R f/1/2 Stage LD 6/15/06
580 33.1  20.22   39.85    7.67  501 !  Carlsberg R f/1/2 Stage LD 6/15/06
580 40.1  22.24   41.67    8.96  501 !  Carlsberg R f/1/2 Stage LD 6/15/06
580 43.8  23.42   40.41    9.59  501 !  Carlsberg R f/1/2 Stage LD 6/15/06
580 53.3  25.47   30.53   13.0  501 !  Carlsberg R f/1/2 Stage LD 6/15/06
580 55.9  25.79   27.33   14.36  501 !  Carlsberg R f/1/2 Stage LD 6/15/06
580 67.7  25.07   18.48   21.2  501 !  Carlsberg R f/1/2 Stage LD 6/15/06
580 79.1  26.81   19.33   24.62  501 !  Carlsberg R f/1/2 Stage LD 6/15/06
580 99.0  19.45   25.97   28.45  501 !  Carlsberg R f/1/2 Stage LD 6/15/06
580 120.4  19.45   30.1   26.35  501 !  Carlsberg R f/1/2 Stage LD 6/15/06
581  0.0   0.0    0.0    0.0  823 !  
581  0.8  34.0    1.5   -0.5  823 !  MBL R f/1/2 Stage LD 6/7/06
581  2.0  33.02    1.55   -2.65  823 !  MBL R f/1/2 Stage LD 6/7/06
581  4.0  28.71    2.02   -5.39  823 !  MBL R f/1/2 Stage LD 6/7/06
581 10.9  26.9    2.2   -9.49  823 !  MBL R f/1/2 Stage LD 6/7/06
581 20.1  26.9    2.2   -9.49  823 !  MBL R f/1/2 Stage LD 6/7/06
581 26.6  26.9    2.2   -9.49  823 !  MBL R f/1/2 Stage LD 6/7/06
581 28.0  26.9    2.2   -9.49  823 !  MBL R f/1/2 Stage LD 6/7/06
581 28.7  26.9    2.2   -9.49  823 !  MBL R f/1/2 Stage LD 6/7/06
581 33.1  26.9    2.2   -9.49  823 !  MBL R f/1/2 Stage LD 6/7/06
581 40.1  26.9    2.2   -9.49  823 !  MBL R f/1/2 Stage LD 6/7/06
581 43.8  26.9    2.2   -9.49  823 !  MBL R f/1/2 Stage LD 6/7/06
581 53.3  26.9    2.2   -9.49  823 !  MBL R f/1/2 Stage LD 6/7/06
581 67.7  26.9    2.2   -9.49  823 !  MBL R f/1/2 Stage LD 6/7/06
581 79.1  26.9    2.2   -9.49  823 !  MBL R f/1/2 Stage LD 6/7/06
581 99.0  26.9    2.2   -9.49  823 !  MBL R f/1/2 Stage LD 6/7/06
581 120.4  26.9    2.2   -9.49  823 !  MBL R f/1/2 Stage LD 6/7/06
581 600.0  26.9    2.2   -9.49  823 !  MBL R f/1/2 Stage LD 6/7/06
582  0.0   0.0    0.0    0.0  801 !  
582  5.0  13.1   36.1    1.5  801 !  MBL R f/1/2 Stage LD 6/7/06
582 10.9  13.1   36.1    3.28  801 !  MBL R f/1/2 Stage LD 6/7/06
582 20.1  15.67   32.92    5.99  801 !  MBL R f/1/2 Stage LD 6/7/06
582 26.6  14.53   33.12    8.09  801 !  MBL R f/1/2 Stage LD 6/7/06
582 28.0  14.18   32.78    8.58  801 !  MBL R f/1/2 Stage LD 6/7/06
582 28.7  14.01   32.63    8.83  801 !  MBL R f/1/2 Stage LD 6/7/06
582 30.1  13.71   32.35    9.32  801 !  MBL R f/1/2 Stage LD 6/7/06
582 33.0  13.13   31.87   10.34  801 !  MBL R f/1/2 Stage LD 6/7/06
582 33.1  13.11   31.85   10.37  801 !  MBL R f/1/2 Stage LD 6/7/06
582 35.3  14.22   30.9   10.94  801 !  MBL R f/1/2 Stage LD 6/7/06
582 38.1  15.46   29.83   11.67  801 !  MBL R f/1/2 Stage LD 6/7/06
582 39.6  16.06   29.31   12.07  801 !  MBL R f/1/2 Stage LD 6/7/06
582 40.1  16.24   29.14   12.2  801 !  MBL R f/1/2 Stage LD 6/7/06
582 43.8  14.79   27.62   12.76  801 !  MBL R f/1/2 Stage LD 6/7/06
582 47.9  13.62   28.22   12.93  801 !  MBL R f/1/2 Stage LD 6/7/06
582 53.3  12.12   28.99   13.16  801 !  MBL R f/1/2 Stage LD 6/7/06
582 55.8  10.67   28.76   13.21  801 !  MBL R f/1/2 Stage LD 6/7/06
582 55.9  10.61   28.75   13.21  801 !  MBL R f/1/2 Stage LD 6/7/06
582 57.9   9.47   28.57   13.25  801 !  MBL R f/1/2 Stage LD 6/7/06
582 61.2   7.6   28.26   13.32  801 !  MBL R f/1/2 Stage LD 6/7/06
582 62.5   6.92   28.28   13.34  801 !  MBL R f/1/2 Stage LD 6/7/06
582 62.9   6.71   28.27   13.33  801 !  MBL R f/1/2 Stage LD 6/7/06
582 64.0   6.14   28.28   13.35  801 !  MBL R f/1/2 Stage LD 6/7/06
582 65.6   5.31   28.3   13.36  801 !  MBL R f/1/2 Stage LD 6/7/06
582 67.7   4.22   28.31   13.39  801 !  MBL R f/1/2 Stage LD 6/7/06
582 71.1   4.24   28.41   13.5  801 !  MBL R f/1/2 Stage LD 6/7/06
582 73.6   4.24   28.49   13.58  801 !  MBL R f/1/2 Stage LD 6/7/06
582 79.0   4.25   28.64   13.75  801 !  MBL R f/1/2 Stage LD 6/7/06
582 83.5   1.23   29.04   13.92  801 !  MBL R f/1/2 Stage LD 6/7/06
582 99.0   8.72 -149.62  -14.79  801 !  MBL R f/1/2 Stage LD 6/7/06
582 120.4  13.63 -149.95  -15.31  801 !  MBL R f/1/2 Stage LD 6/7/06
582 124.0  11.2 -149.77  -15.26  801 !  MBL R f/1/2 Stage LD 6/7/06
582 126.7   9.38 -149.64  -15.23  801 !  MBL R f/1/2 Stage LD 6/7/06
582 130.9   6.53 -149.44  -15.23  801 !  MBL R f/1/2 Stage LD 6/7/06
582 133.3   4.9 -149.32  -15.24  801 !  MBL R f/1/2 Stage LD 6/7/06
582 135.3   3.55 -149.23  -15.26  801 !  MBL R f/1/2 Stage LD 6/7/06
582 600.0  15.65   36.03   17.98  801 !  MBL R f/1/2 Stage LD 6/7/06
583  0.0   0.0    0.0    0.0  857 !  
583  5.0   0.0    0.0    0.0  857 !  LoyaltyBasin R f/1/2 Stage LD 6/7/06
583 10.9   0.0    0.0    0.0  857 !  LoyaltyBasin R f/1/2 Stage LD 6/7/06
583 20.1   0.0    0.0    0.0  857 !  LoyaltyBasin R f/1/2 Stage LD 6/7/06
583 26.6   0.0    0.0    0.0  857 !  LoyaltyBasin R f/1/2 Stage LD 6/7/06
583 28.0   0.0    0.0    0.0  857 !  LoyaltyBasin R f/1/2 Stage LD 6/7/06
583 28.7   0.0    0.0    0.0  857 !  LoyaltyBasin R f/1/2 Stage LD 6/7/06
583 30.1   0.0    0.0    0.0  857 !  LoyaltyBasin R f/1/2 Stage LD 6/7/06
583 33.0   0.0    0.0    0.0  857 !  LoyaltyBasin R f/1/2 Stage LD 6/7/06
583 33.1   0.0    0.0    0.0  857 !  LoyaltyBasin R f/1/2 Stage LD 6/7/06
583 35.3   6.0 -155.0   -0.82  857 !  LoyaltyBasin R f/1/2 Stage LD 6/7/06
583 38.1   0.49   30.5    1.71  857 !  LoyaltyBasin R f/1/2 Stage LD 6/7/06
583 39.6   5.83 -155.19   -2.52  857 !  LoyaltyBasin R f/1/2 Stage LD 6/7/06
583 40.1   5.82 -154.85   -2.7  857 !  LoyaltyBasin R f/1/2 Stage LD 6/7/06
583 43.8   5.72 -153.21   -3.99  857 !  LoyaltyBasin R f/1/2 Stage LD 6/7/06
583 53.3   5.72 -153.21   -3.99  857 !  LoyaltyBasin R f/1/2 Stage LD 6/7/06
583 55.8   5.72 -153.21   -3.99  857 !  LoyaltyBasin R f/1/2 Stage LD 6/7/06
583 57.9   5.72 -153.21   -3.99  857 !  LoyaltyBasin R f/1/2 Stage LD 6/7/06
583 61.2   5.72 -153.21   -3.99  857 !  LoyaltyBasin R f/1/2 Stage LD 6/7/06
583 62.5   5.72 -153.21   -3.99  857 !  LoyaltyBasin R f/1/2 Stage LD 6/7/06
583 64.0   5.72 -153.21   -3.99  857 !  LoyaltyBasin R f/1/2 Stage LD 6/7/06
583 65.6   5.72 -153.21   -3.99  857 !  LoyaltyBasin R f/1/2 Stage LD 6/7/06
583 67.7   5.72 -153.21   -3.99  857 !  LoyaltyBasin R f/1/2 Stage LD 6/7/06
583 71.1   5.72 -153.21   -3.99  857 !  LoyaltyBasin R f/1/2 Stage LD 6/7/06
583 73.6   5.72 -153.21   -3.99  857 !  LoyaltyBasin R f/1/2 Stage LD 6/7/06
583 79.0   5.72 -153.21   -3.99  857 !  LoyaltyBasin R f/1/2 Stage LD 6/7/06
583 83.5   5.72 -153.21   -3.99  857 !  LoyaltyBasin R f/1/2 Stage LD 6/7/06
583 99.0   5.72 -153.21   -3.99  857 !  LoyaltyBasin R f/1/2 Stage LD 6/7/06
583 120.4   5.72 -153.21   -3.99  857 !  LoyaltyBasin R f/1/2 Stage LD 6/7/06
583 124.0   5.72 -153.21   -3.99  857 !  LoyaltyBasin R f/1/2 Stage LD 6/7/06
583 126.7   5.72 -153.21   -3.99  857 !  LoyaltyBasin R f/1/2 Stage LD 6/7/06
583 130.9   5.72 -153.21   -3.99  857 !  LoyaltyBasin R f/1/2 Stage LD 6/7/06
583 133.3   5.72 -153.21   -3.99  857 !  LoyaltyBasin R f/1/2 Stage LD 6/7/06
583 135.3   5.72 -153.21   -3.99  857 !  LoyaltyBasin R f/1/2 Stage LD 6/7/06
583 600.0   5.72 -153.21   -3.99  857 !  LoyaltyBasin R f/1/2 Stage LD 6/7/06
584  0.0   0.0    0.0    0.0  856 !  
584  5.0   0.0    0.0    0.0  856 !  SSFB R f/1/2 Stage LD 6/6/06
584 10.9   0.0    0.0    0.0  856 !  SSFB R f/1/2 Stage LD 6/6/06
584 20.1   0.0    0.0    0.0  856 !  SSFB R f/1/2 Stage LD 6/6/06
584 26.6  14.18 -168.21    0.6  856 !  SSFB R f/1/2 Stage LD 6/6/06
584 28.0  21.66 -156.08    1.0  856 !  SSFB R f/1/2 Stage LD 6/6/06
584 28.7  21.69 -156.1    1.2  856 !  SSFB R f/1/2 Stage LD 6/6/06
584 30.1  21.73 -156.12    1.6  856 !  SSFB R f/1/2 Stage LD 6/6/06
584 33.0  21.73 -156.12    1.6  856 !  SSFB R f/1/2 Stage LD 6/6/06
584 33.1  21.73 -156.12    1.6  856 !  SSFB R f/1/2 Stage LD 6/6/06
584 35.3  21.73 -156.12    1.6  856 !  SSFB R f/1/2 Stage LD 6/6/06
584 38.1  21.73 -156.12    1.6  856 !  SSFB R f/1/2 Stage LD 6/6/06
584 39.6  21.73 -156.12    1.6  856 !  SSFB R f/1/2 Stage LD 6/6/06
584 40.1  21.73 -156.12    1.6  856 !  SSFB R f/1/2 Stage LD 6/6/06
584 43.8  21.73 -156.12    1.6  856 !  SSFB R f/1/2 Stage LD 6/6/06
584 53.3  21.73 -156.12    1.6  856 !  SSFB R f/1/2 Stage LD 6/6/06
584 55.8  21.73 -156.12    1.6  856 !  SSFB R f/1/2 Stage LD 6/6/06
584 57.9  21.73 -156.12    1.6  856 !  SSFB R f/1/2 Stage LD 6/6/06
584 61.2  21.73 -156.12    1.6  856 !  SSFB R f/1/2 Stage LD 6/6/06
584 62.5  21.73 -156.12    1.6  856 !  SSFB R f/1/2 Stage LD 6/6/06
584 64.0  21.73 -156.12    1.6  856 !  SSFB R f/1/2 Stage LD 6/6/06
584 65.6  21.73 -156.12    1.6  856 !  SSFB R f/1/2 Stage LD 6/6/06
584 67.7  21.73 -156.12    1.6  856 !  SSFB R f/1/2 Stage LD 6/6/06
584 71.1  21.73 -156.12    1.6  856 !  SSFB R f/1/2 Stage LD 6/6/06
584 73.6  21.73 -156.12    1.6  856 !  SSFB R f/1/2 Stage LD 6/6/06
584 79.0  21.73 -156.12    1.6  856 !  SSFB R f/1/2 Stage LD 6/6/06
584 83.5  21.73 -156.12    1.6  856 !  SSFB R f/1/2 Stage LD 6/6/06
584 99.0  21.73 -156.12    1.6  856 !  SSFB R f/1/2 Stage LD 6/6/06
584 120.4  21.73 -156.12    1.6  856 !  SSFB R f/1/2 Stage LD 6/6/06
584 124.0  21.73 -156.12    1.6  856 !  SSFB R f/1/2 Stage LD 6/6/06
584 126.7  21.73 -156.12    1.6  856 !  SSFB R f/1/2 Stage LD 6/6/06
584 130.9  21.73 -156.12    1.6  856 !  SSFB R f/1/2 Stage LD 6/6/06
584 133.3  21.73 -156.12    1.6  856 !  SSFB R f/1/2 Stage LD 6/6/06
584 135.3  21.73 -156.12    1.6  856 !  SSFB R f/1/2 Stage LD 6/6/06
584 600.0  21.73 -156.12    1.6  856 !  SSFB R f/1/2 Stage LD 6/6/06
585  0.0   0.0    0.0    0.0  895 !  
585  5.0  16.8 -177.96   72.72  895 !  Wharton R f/1/2 Stage LD 6/7/06
585 10.9  16.87 -177.94   72.63  895 !  Wharton R f/1/2 Stage LD 6/7/06
585 20.1  16.68 -177.93   72.86  895 !  Wharton R f/1/2 Stage LD 6/7/06
585 26.6  16.69 -177.93   72.86  895 !  Wharton R f/1/2 Stage LD 6/7/06
585 28.0  16.7 -177.93   72.85  895 !  Wharton R f/1/2 Stage LD 6/7/06
585 28.7  16.7 -177.93   72.85  895 !  Wharton R f/1/2 Stage LD 6/7/06
585 30.1  16.7 -177.93   72.85  895 !  Wharton R f/1/2 Stage LD 6/7/06
585 33.0  16.7 -177.93   72.84  895 !  Wharton R f/1/2 Stage LD 6/7/06
585 33.1  16.7 -177.93   72.84  895 !  Wharton R f/1/2 Stage LD 6/7/06
585 35.3  16.7 -177.93   72.84  895 !  Wharton R f/1/2 Stage LD 6/7/06
585 38.1  16.7 -177.93   72.84  895 !  Wharton R f/1/2 Stage LD 6/7/06
585 39.6  16.7 -177.93   72.84  895 !  Wharton R f/1/2 Stage LD 6/7/06
585 40.1  16.7 -177.93   72.84  895 !  Wharton R f/1/2 Stage LD 6/7/06
585 43.8  16.8 -177.85   72.4  895 !  Wharton R f/1/2 Stage LD 6/7/06
585 53.3  17.53 -176.28   68.14  895 !  Wharton R f/1/2 Stage LD 6/7/06
585 55.8  17.86 -175.86   66.62  895 !  Wharton R f/1/2 Stage LD 6/7/06
585 57.9  18.14 -175.49   65.33  895 !  Wharton R f/1/2 Stage LD 6/7/06
585 61.2  18.63 -174.77   63.34  895 !  Wharton R f/1/2 Stage LD 6/7/06
585 62.5  18.83 -174.48   62.56  895 !  Wharton R f/1/2 Stage LD 6/7/06
585 64.0  19.05 -174.13   61.65  895 !  Wharton R f/1/2 Stage LD 6/7/06
585 65.6  19.29 -173.74   60.7  895 !  Wharton R f/1/2 Stage LD 6/7/06
585 67.7  19.6 -173.2   59.44  895 !  Wharton R f/1/2 Stage LD 6/7/06
585 71.1  19.81 -172.93   58.21  895 !  Wharton R f/1/2 Stage LD 6/7/06
585 73.6  19.96 -172.72   57.31  895 !  Wharton R f/1/2 Stage LD 6/7/06
585 79.0  20.31 -172.25   55.36  895 !  Wharton R f/1/2 Stage LD 6/7/06
585 83.5  20.92 -171.04   53.81  895 !  Wharton R f/1/2 Stage LD 6/7/06
585 99.0  21.15 -171.07   48.68  895 !  Wharton R f/1/2 Stage LD 6/7/06
585 120.4  16.42 -170.72   42.79  895 !  Wharton R f/1/2 Stage LD 6/7/06
585 124.0  15.7 -170.71   42.05  895 !  Wharton R f/1/2 Stage LD 6/7/06
585 126.7  14.97 -170.69   41.33  895 !  Wharton R f/1/2 Stage LD 6/7/06
585 130.9  13.93 -170.45   39.99  895 !  Wharton R f/1/2 Stage LD 6/7/06
585 133.3  12.92 -169.01   38.93  895 !  Wharton R f/1/2 Stage LD 6/7/06
585 135.3  11.6 -168.61   37.53  895 !  Wharton R f/1/2 Stage LD 6/7/06
585 600.0  11.19 -168.15   37.21  895 !  Wharton R f/1/2 Stage LD 6/7/06
586  0.0   0.0    0.0    0.0  689 !  
586  5.0   0.0    0.0    0.0  689 !  ECAR R f/1/2 Stage LD 6/7/06
586 10.9   0.0    0.0    0.0  689 !  ECAR R f/1/2 Stage LD 6/7/06
586 20.1   0.0    0.0    0.0  689 !  ECAR R f/1/2 Stage LD 6/7/06
586 26.6   4.44  169.58    0.8  689 !  ECAR R f/1/2 Stage LD 6/7/06
586 28.0  12.03  171.37    1.42  689 !  ECAR R f/1/2 Stage LD 6/7/06
586 28.7  14.84 -173.64    1.39  689 !  ECAR R f/1/2 Stage LD 6/7/06
586 30.1  17.88 -129.32    1.52  689 !  ECAR R f/1/2 Stage LD 6/7/06
586 33.0  17.28 -118.82    2.16  689 !  ECAR R f/1/2 Stage LD 6/7/06
586 33.1  17.23 -118.4    2.18  689 !  ECAR R f/1/2 Stage LD 6/7/06
586 35.3  17.55 -118.36    2.65  689 !  ECAR R f/1/2 Stage LD 6/7/06
586 38.1  17.78 -118.33    3.15  689 !  ECAR R f/1/2 Stage LD 6/7/06
586 39.6  17.78 -118.33    3.15  689 !  ECAR R f/1/2 Stage LD 6/7/06
586 40.1  17.78 -118.33    3.15  689 !  ECAR R f/1/2 Stage LD 6/7/06
586 43.8  17.78 -118.33    3.15  689 !  ECAR R f/1/2 Stage LD 6/7/06
586 53.3  17.78 -118.33    3.15  689 !  ECAR R f/1/2 Stage LD 6/7/06
586 55.8  17.78 -118.33    3.15  689 !  ECAR R f/1/2 Stage LD 6/7/06
586 57.9  17.78 -118.33    3.15  689 !  ECAR R f/1/2 Stage LD 6/7/06
586 61.2  17.78 -118.33    3.15  689 !  ECAR R f/1/2 Stage LD 6/7/06
586 62.5  17.78 -118.33    3.15  689 !  ECAR R f/1/2 Stage LD 6/7/06
586 64.0  17.78 -118.33    3.15  689 !  ECAR R f/1/2 Stage LD 6/7/06
586 65.6  17.78 -118.33    3.15  689 !  ECAR R f/1/2 Stage LD 6/7/06
586 67.7  17.78 -118.33    3.15  689 !  ECAR R f/1/2 Stage LD 6/7/06
586 71.1  17.78 -118.33    3.15  689 !  ECAR R f/1/2 Stage LD 6/7/06
586 73.6  17.78 -118.33    3.15  689 !  ECAR R f/1/2 Stage LD 6/7/06
586 79.0  17.78 -118.33    3.15  689 !  ECAR R f/1/2 Stage LD 6/7/06
586 83.5  17.78 -118.33    3.15  689 !  ECAR R f/1/2 Stage LD 6/7/06
586 99.0  17.78 -118.33    3.15  689 !  ECAR R f/1/2 Stage LD 6/7/06
586 120.4  17.78 -118.33    3.15  689 !  ECAR R f/1/2 Stage LD 6/7/06
586 600.0  17.78 -118.33    3.15  689 !  ECAR R f/1/2 Stage LD 6/7/06
587  0.0   0.0    0.0    0.0  605 !  
587 10.9  18.92  109.67  105.28  605 !   Argo AP Ridge f/1/2 Stage SK 4/24/07
587 20.1  18.92  109.67  105.28  605 !   Argo AP Ridge f/1/2 Stage SK 4/24/07
587 33.1  18.92  109.67  105.28  605 !   Argo AP Ridge f/1/2 Stage SK 4/24/07
587 40.1  18.92  109.67  105.28  605 !   Argo AP Ridge f/1/2 Stage SK 4/24/07
587 43.8  18.92  109.67  105.28  605 !   Argo AP Ridge f/1/2 Stage SK 4/24/07
587 53.3  18.92  109.67  105.28  605 !   Argo AP Ridge f/1/2 Stage SK 4/24/07
587 67.7  18.92  109.67  105.28  605 !   Argo AP Ridge f/1/2 Stage SK 4/24/07
587 79.1  18.92  109.67  105.28  605 !   Argo AP Ridge f/1/2 Stage SK 4/24/07
587 99.0  18.92  109.67  105.28  605 !   Argo AP Ridge f/1/2 Stage SK 4/24/07
587 120.4  18.92  109.67  105.28  605 !   Argo AP Ridge f/1/2 Stage SK 4/24/07
587 139.6  19.28  110.72  103.59  605 !   Argo AP Ridge f/1/2 Stage SK 4/24/07
587 180.0  20.93  115.92   96.07  605 !   Argo AP Ridge f/1/2 Stage SK 4/24/07
587 600.0  20.93  115.92   96.07  605 !   Argo AP Ridge f/1/2 Stage SK 4/24/07
588  0.0   0.0    0.0    0.0  701 !  
588 10.9   0.0    0.0    0.0  701 !  MAD-AFR Ridge f/1/2 Stage SK 4/24/07
588 20.1   0.0    0.0    0.0  701 !  MAD-AFR Ridge f/1/2 Stage SK 4/24/07
588 33.1   0.0    0.0    0.0  701 !  MAD-AFR Ridge f/1/2 Stage SK 4/24/07
588 40.1   0.0    0.0    0.0  701 !  MAD-AFR Ridge f/1/2 Stage SK 4/24/07
588 43.8   0.0    0.0    0.0  701 !  MAD-AFR Ridge f/1/2 Stage SK 4/24/07
588 53.3   0.0    0.0    0.0  701 !  MAD-AFR Ridge f/1/2 Stage SK 4/24/07
588 67.7   0.0    0.0    0.0  701 !  MAD-AFR Ridge f/1/2 Stage SK 4/24/07
588 79.1   0.0    0.0    0.0  701 !  MAD-AFR Ridge f/1/2 Stage SK 4/24/07
588 99.0   0.0    0.0    0.0  701 !  MAD-AFR Ridge f/1/2 Stage SK 4/24/07
588 120.4   0.0    0.0    0.0  701 !  MAD-AFR Ridge f/1/2 Stage SK 4/24/07
588 139.6   1.03  -55.99    3.55  701 !  MAD-AFR Ridge f/1/2 Stage SK 4/24/07
588 180.0  14.34  137.99   -7.71  701 !  MAD-AFR Ridge f/1/2 Stage SK 4/24/07
588 600.0  14.34  137.99   -7.71  701 !  MAD-AFR Ridge f/1/2 Stage SK 4/24/07
589  0.0   0.0    0.0    0.0  514 !  
589 10.9   0.0    0.0    0.0  514 !  Enderby Ridge f/1/2 Stage SK 4/24/07
589 20.1   0.0    0.0    0.0  514 !  Enderby Ridge f/1/2 Stage SK 4/24/07
589 33.1   0.0    0.0    0.0  514 !  Enderby Ridge f/1/2 Stage SK 4/24/07
589 40.1   0.0    0.0    0.0  514 !  Enderby Ridge f/1/2 Stage SK 4/24/07
589 43.8   0.0    0.0    0.0  514 !  Enderby Ridge f/1/2 Stage SK 4/24/07
589 53.3   0.0    0.0    0.0  514 !  Enderby Ridge f/1/2 Stage SK 4/24/07
589 67.7   0.0    0.0    0.0  514 !  Enderby Ridge f/1/2 Stage SK 4/24/07
589 79.1   0.0    0.0    0.0  514 !  Enderby Ridge f/1/2 Stage SK 4/24/07
589 99.0   0.0    0.0    0.0  514 !  Enderby Ridge f/1/2 Stage SK 4/24/07
589 120.4   0.0    0.0    0.0  514 !  Enderby Ridge f/1/2 Stage SK 4/24/07
589 139.6  25.99  178.63   -4.89  514 !  Enderby Ridge f/1/2 Stage SK 4/24/07
589 180.0  24.81  176.14   -4.93  514 !  Enderby Ridge f/1/2 Stage SK 4/24/07
589 600.0  24.81  176.14   -4.93  514 !  Enderby Ridge f/1/2 Stage SK 4/24/07
590  0.0   0.0    0.0    0.0  511 !  
590 10.9  17.25   28.99    0.29  511 !  Wharton Extinct R f/1/2 Stage SK 4/23/07
590 20.1  17.7   28.16   -0.02  511 !  Wharton Extinct R f/1/2 Stage SK 4/23/07
590 33.1   0.0    0.0    0.0  511 !  Wharton Extinct R f/1/2 Stage SK 4/23/07
590 40.1   0.0    0.0    0.0  511 !  Wharton Extinct R f/1/2 Stage SK 4/23/07
590 43.8   2.37    1.84    0.47  511 !  Wharton Extinct R f/1/2 Stage SK 4/23/07
590 53.3   3.98   -7.62    5.13  511 !  Wharton Extinct R f/1/2 Stage SK 4/23/07
590 67.7   3.7   -5.04   14.61  511 !  Wharton Extinct R f/1/2 Stage SK 4/23/07
590 79.1   2.2   -2.88   18.8  511 !  Wharton Extinct R f/1/2 Stage SK 4/23/07
590 99.0   0.66    2.13   25.15  511 !  Wharton Extinct R f/1/2 Stage SK 4/23/07
590 120.4   7.64 -175.54  -28.37  511 !  Wharton Extinct R f/1/2 Stage SK 4/23/07
590 139.6  11.01 -170.23  -32.92  511 !  Wharton Extinct R f/1/2 Stage SK 4/23/07
590 180.0  11.29 -170.49  -32.96  511 !  Wharton Extinct R f/1/2 Stage SK 4/23/07
590 600.0  11.29 -170.49  -32.96  511 !  Wharton Extinct R f/1/2 Stage SK 4/23/07
591  0.0   0.0    0.0    0.0  701 !  
591 10.9  11.66   50.84   -3.29  701 !  Central Indian R f/1/2 Stage SK 4/23/07
591 20.1  14.63   46.62   -5.86  701 !  Central Indian R f/1/2 Stage SK 4/23/07
591 33.1  13.31   49.31  -10.06  701 !  Central Indian R f/1/2 Stage SK 4/23/07
591 40.1  17.13   50.29  -11.06  701 !  Central Indian R f/1/2 Stage SK 4/23/07
591 43.8  16.45   50.84  -11.47  701 !  Central Indian R f/1/2 Stage SK 4/23/07
591 53.3  14.57   56.47  -12.21  701 !  Central Indian R f/1/2 Stage SK 4/23/07
591 67.7   8.33   61.3  -13.22  701 !  Central Indian R f/1/2 Stage SK 4/23/07
591 79.1  13.05   68.77  -13.55  701 !  Central Indian R f/1/2 Stage SK 4/23/07
591 99.0   4.03   87.72  -16.68  701 !  Central Indian R f/1/2 Stage SK 4/23/07
591 120.4  10.44  108.72  -20.14  701 !  Central Indian R f/1/2 Stage SK 4/23/07
591 139.6  10.07  112.36  -24.0  701 !  Central Indian R f/1/2 Stage SK 4/23/07
591 180.0  13.82  117.04  -27.88  701 !  Central Indian R f/1/2 Stage SK 4/23/07
591 600.0  13.82  117.04  -27.88  701 !  Central Indian R f/1/2 Stage SK 4/23/07
592  0.0   0.0    0.0    0.0  701 !  
592 10.9  24.47   31.85   -2.44  701 !  Carlsberg R f/1/2 Stage SK 04/23/07
592 20.1  29.75   23.95   -3.76  701 !  Carlsberg R f/1/2 Stage SK 04/23/07
592 33.1  21.0   40.38   -7.67  701 !  Carlsberg R f/1/2 Stage SK 04/23/07
592 40.1  25.07   42.73   -8.72  701 !  Carlsberg R f/1/2 Stage SK 04/23/07
592 43.8  23.86   41.75   -9.43  701 !  Carlsberg R f/1/2 Stage SK 04/23/07
592 53.3  23.92   30.98  -13.12  701 !  Carlsberg R f/1/2 Stage SK 04/23/07
592 67.7  21.12   20.12  -21.48  701 !  Carlsberg R f/1/2 Stage SK 04/23/07
592 79.1  23.74   19.03  -24.69  701 !  Carlsberg R f/1/2 Stage SK 04/23/07
592 99.0  20.59   28.3  -28.52  701 !  Carlsberg R f/1/2 Stage SK 04/23/07
592 120.4  22.51   32.15  -26.51  701 !  Carlsberg R f/1/2 Stage SK 04/23/07
592 139.6  19.64   36.58  -30.81  701 !  Carlsberg R f/1/2 Stage SK 04/23/07
592 180.0  25.86   43.02  -30.17  701 !  Carlsberg R f/1/2 Stage SK 04/23/07
592 600.0  25.86   43.02  -30.17  701 !  Carlsberg R f/1/2 Stage SK 04/23/07
593  0.0   0.0    0.0    0.0  709 !  
593 10.9  25.78   23.64   -2.15  709 !  Aden RI f/1/2 spread SK 4/23/07
593 20.1  24.98   18.5   -2.81  709 !  Aden RI f/1/2 spread SK 4/23/07
593 33.1  22.41   26.99   -4.73  709 !  Aden RI f/1/2 spread SK 4/23/07
593 40.1  22.41   26.99   -4.73  709 !  Aden RI f/1/2 spread SK 4/23/07
593 43.8  22.41   26.99   -4.73  709 !  Aden RI f/1/2 spread SK 4/23/07
593 53.3  22.41   26.99   -4.73  709 !  Aden RI f/1/2 spread SK 4/23/07
593 67.7  22.41   26.99   -4.73  709 !  Aden RI f/1/2 spread SK 4/23/07
593 79.1  22.41   26.99   -4.73  709 !  Aden RI f/1/2 spread SK 4/23/07
593 99.0  22.41   26.99   -4.73  709 !  Aden RI f/1/2 spread SK 4/23/07
593 120.4  22.41   26.99   -4.73  709 !  Aden RI f/1/2 spread SK 4/23/07
593 139.6  22.41   26.99   -4.73  709 !  Aden RI f/1/2 spread SK 4/23/07
593 180.0  22.41   26.99   -4.73  709 !  Aden RI f/1/2 spread SK 4/23/07
593 600.0  22.41   26.99   -4.73  709 !  Aden RI f/1/2 spread SK 4/23/07
594  0.0   0.0    0.0    0.0  701 !  
594 10.9  26.11   24.45   -2.13  701 !  Red Sea f/1/2 Stage SK 4/23/07
594 20.1  25.9   30.46   -4.0  701 !  Red Sea f/1/2 Stage SK 4/23/07
594 33.1  31.17   17.69   -3.16  701 !  Red Sea f/1/2 Stage SK 4/23/07
594 40.1  31.17   17.69   -3.16  701 !  Red Sea f/1/2 Stage SK 4/23/07
594 43.8  31.17   17.69   -3.16  701 !  Red Sea f/1/2 Stage SK 4/23/07
594 53.3  31.17   17.69   -3.16  701 !  Red Sea f/1/2 Stage SK 4/23/07
594 67.7  31.17   17.69   -3.16  701 !  Red Sea f/1/2 Stage SK 4/23/07
594 79.1  31.17   17.69   -3.16  701 !  Red Sea f/1/2 Stage SK 4/23/07
594 99.0  31.17   17.69   -3.16  701 !  Red Sea f/1/2 Stage SK 4/23/07
594 120.4  31.17   17.69   -3.16  701 !  Red Sea f/1/2 Stage SK 4/23/07
594 139.6  31.17   17.69   -3.16  701 !  Red Sea f/1/2 Stage SK 4/23/07
594 180.0  31.17   17.69   -3.16  701 !  Red Sea f/1/2 Stage SK 4/23/07
594 600.0  31.17   17.69   -3.16  701 !  Red Sea f/1/2 Stage SK 4/23/07
595  0.0   0.0    0.0    0.0  511 !  
595 10.9  13.48   35.55    3.57  511 !  Cen Ind IND-ANT f/1/2 Stage SK 4/12/07
595 20.1  15.3   32.66    5.96  511 !  Cen Ind IND-ANT f/1/2 Stage SK 4/12/07
595 33.1  13.79   33.45   10.21  511 !  Cen Ind IND-ANT f/1/2 Stage SK 4/12/07
595 40.1  16.82   30.37   11.84  511 !  Cen Ind IND-ANT f/1/2 Stage SK 4/12/07
595 43.8  15.09   28.88   12.7  511 !  Cen Ind IND-ANT f/1/2 Stage SK 4/12/07
595 53.3  12.63   20.75   16.96  511 !  Cen Ind IND-ANT f/1/2 Stage SK 4/12/07
595 67.7   8.18   14.34   25.78  511 !  Cen Ind IND-ANT f/1/2 Stage SK 4/12/07
595 79.1   7.36   12.98   30.28  511 !  Cen Ind IND-ANT f/1/2 Stage SK 4/12/07
595 99.0   4.09   18.35   37.37  511 !  Cen Ind IND-ANT f/1/2 Stage SK 4/12/07
595 120.4   2.52 -160.12  -41.06  511 !  Cen Ind IND-ANT f/1/2 Stage SK 4/12/07
595 139.6   5.26 -158.26  -46.12  511 !  Cen Ind IND-ANT f/1/2 Stage SK 4/12/07
595 180.0   5.44 -158.47  -46.11  511 !  Cen Ind IND-ANT f/1/2 Stage SK 4/12/07
595 600.0   5.44 -158.47  -46.11  511 !  Cen Ind IND-ANT f/1/2 Stage SK 4/12/07
596  0.0   0.0    0.0    0.0  704 !  
596 10.9   0.0    0.0    0.0  704 !  Mascarene MAS-SEY f/1/2 Stage SK 4/23/07
596 20.1   0.0    0.0    0.0  704 !  Mascarene MAS-SEY f/1/2 Stage SK 4/23/07
596 33.1   0.0    0.0    0.0  704 !  Mascarene MAS-SEY f/1/2 Stage SK 4/23/07
596 40.1   0.0    0.0    0.0  704 !  Mascarene MAS-SEY f/1/2 Stage SK 4/23/07
596 43.8   0.0    0.0    0.0  704 !  Mascarene MAS-SEY f/1/2 Stage SK 4/23/07
596 53.3   0.0    0.0    0.0  704 !  Mascarene MAS-SEY f/1/2 Stage SK 4/23/07
596 67.7   4.32   28.67    5.09  704 !  Mascarene MAS-SEY f/1/2 Stage SK 4/23/07
596 79.1   2.58   38.79   11.65  704 !  Mascarene MAS-SEY f/1/2 Stage SK 4/23/07
596 99.0   2.28   40.79   13.9  704 !  Mascarene MAS-SEY f/1/2 Stage SK 4/23/07
596 120.4   2.28   40.79   13.9  704 !  Mascarene MAS-SEY f/1/2 Stage SK 4/23/07
596 139.6   2.28   40.79   13.9  704 !  Mascarene MAS-SEY f/1/2 Stage SK 4/23/07
596 180.0   2.28   40.79   13.9  704 !  Mascarene MAS-SEY f/1/2 Stage SK 4/23/07
596 600.0   2.28   40.79   13.9  704 !  Mascarene MAS-SEY f/1/2 Stage SK 4/23/07
597  0.0   0.0    0.0    0.0  701 !  
597 10.9  12.27   49.16   -3.56  701 !  Cen Ind CIB-AFR f/1/2 Stage SK 4/23/07
597 20.1  14.55   46.68   -5.84  701 !  Cen Ind CIB-AFR f/1/2 Stage SK 4/23/07
597 33.1  13.29   49.3  -10.06  701 !  Cen Ind CIB-AFR f/1/2 Stage SK 4/23/07
597 40.1  17.11   50.29  -11.06  701 !  Cen Ind CIB-AFR f/1/2 Stage SK 4/23/07
597 43.8  16.61   49.03  -11.77  701 !  Cen Ind CIB-AFR f/1/2 Stage SK 4/23/07
597 53.3  18.38   38.33  -15.16  701 !  Cen Ind CIB-AFR f/1/2 Stage SK 4/23/07
597 67.7  17.6   25.72  -23.14  701 !  Cen Ind CIB-AFR f/1/2 Stage SK 4/23/07
597 79.1  20.37   24.01  -26.25  701 !  Cen Ind CIB-AFR f/1/2 Stage SK 4/23/07
597 99.0  17.64   31.83  -30.45  701 !  Cen Ind CIB-AFR f/1/2 Stage SK 4/23/07
597 120.4  19.27   35.64  -28.52  701 !  Cen Ind CIB-AFR f/1/2 Stage SK 4/23/07
597 139.6  16.9   39.16  -32.98  701 !  Cen Ind CIB-AFR f/1/2 Stage SK 4/23/07
597 180.0  22.7   45.09  -32.38  701 !  Cen Ind CIB-AFR f/1/2 Stage SK 4/23/07
597 600.0  22.7   45.09  -32.38  701 !  Cen Ind CIB-AFR f/1/2 Stage SK 4/23/07
598  0.0   0.0    0.0    0.0  895 !  
598 10.9  16.84 -177.84  -73.05  895 !  AUS_IND before 80Ma R f/1/2 Stage SK 4/23/07
598 20.1  16.69 -177.94  -72.82  895 !  AUS_IND before 80Ma R f/1/2 Stage SK 4/23/07
598 33.1  16.7 -177.93  -72.84  895 !  AUS_IND before 80Ma R f/1/2 Stage SK 4/23/07
598 40.1  16.7 -177.93  -72.84  895 !  AUS_IND before 80Ma R f/1/2 Stage SK 4/23/07
598 43.8  16.74 -177.8  -73.28  895 !  AUS_IND before 80Ma R f/1/2 Stage SK 4/23/07
598 53.3  16.51 -176.29  -77.59  895 !  AUS_IND before 80Ma R f/1/2 Stage SK 4/23/07
598 67.7  16.64 -173.85  -86.57  895 !  AUS_IND before 80Ma R f/1/2 Stage SK 4/23/07
598 79.1  16.98 -173.35  -90.74  895 !  AUS_IND before 80Ma R f/1/2 Stage SK 4/23/07
598 99.0  17.79 -172.94  -97.37  895 !  AUS_IND before 80Ma R f/1/2 Stage SK 4/23/07
598 120.4  18.45 -175.51 -103.13  895 !  AUS_IND before 80Ma R f/1/2 Stage SK 4/23/07
598 139.6  18.19 -177.62 -109.16  895 !  AUS_IND before 80Ma R f/1/2 Stage SK 4/23/07
598 180.0  18.19 -177.62 -109.16  895 !  AUS_IND before 80Ma R f/1/2 Stage SK 4/23/07
598 600.0  18.19 -177.62 -109.16  895 !  AUS_IND before 80Ma R f/1/2 Stage SK 4/23/07
599  0.0   0.0    0.0    0.0  605 !  
599 10.9  43.11   60.89   97.39  605 !  AUS_IND before 80Ma R f/1/2 Stage SK 4/23/07
599 20.1  42.99   60.82   97.14  605 !  AUS_IND before 80Ma R f/1/2 Stage SK 4/23/07
599 33.1  43.0   60.83   97.16  605 !  AUS_IND before 80Ma R f/1/2 Stage SK 4/23/07
599 40.1  43.0   60.83   97.16  605 !  AUS_IND before 80Ma R f/1/2 Stage SK 4/23/07
599 43.8  43.23   61.05   97.35  605 !  AUS_IND before 80Ma R f/1/2 Stage SK 4/23/07
599 53.3  45.28   63.97   98.87  605 !  AUS_IND before 80Ma R f/1/2 Stage SK 4/23/07
599 67.7  49.26   69.75  102.84  605 !  AUS_IND before 80Ma R f/1/2 Stage SK 4/23/07
599 79.1  51.2   71.95  104.84  605 !  AUS_IND before 80Ma R f/1/2 Stage SK 4/23/07
599 99.0  54.28   75.08  108.31  605 !  AUS_IND before 80Ma R f/1/2 Stage SK 4/23/07
599 120.4  58.5   75.33  109.36  605 !  AUS_IND before 80Ma R f/1/2 Stage SK 4/23/07
599 139.6  63.7   79.23  109.84  605 !  AUS_IND before 80Ma R f/1/2 Stage SK 4/23/07
599 180.0  68.49   90.71  109.84  605 !  AUS_IND before 80Ma R f/1/2 Stage SK 4/23/07
599 600.0  68.49   90.71  109.84  605 !  AUS_IND before 80Ma R f/1/2 Stage SK 4/23/07
685  0.0   0.0    0.0    0.0  688 !  
685  5.0   9.87  132.0    4.16  688 !  AYU R f/1/2 Stage LD 6/7/06
685 10.9   9.87  132.0    9.09  688 !  AYU R f/1/2 Stage LD 6/7/06
685 20.1   9.87  132.0   12.5  688 !  AYU R f/1/2 Stage LD 6/7/06
685 26.6   9.64  132.43   11.64  688 !  AYU R f/1/2 Stage LD 6/7/06
685 28.0   8.04  134.7   11.3  688 !  AYU R f/1/2 Stage LD 6/7/06
685 28.7   8.11  136.39    8.67  688 !  AYU R f/1/2 Stage LD 6/7/06
685 30.1   6.36  140.91    8.58  688 !  AYU R f/1/2 Stage LD 6/7/06
685 33.0   2.56  148.38    8.08  688 !  AYU R f/1/2 Stage LD 6/7/06
685 33.1   2.44  148.64    8.06  688 !  AYU R f/1/2 Stage LD 6/7/06
685 35.3   1.79   -8.79   -4.74  688 !  AYU R f/1/2 Stage LD 6/7/06
685 38.1   4.06    3.58   -4.66  688 !  AYU R f/1/2 Stage LD 6/7/06
685 39.6   4.5    6.0   -4.67  688 !  AYU R f/1/2 Stage LD 6/7/06
685 40.1   4.61    6.65   -4.67  688 !  AYU R f/1/2 Stage LD 6/7/06
685 43.8   4.61    6.65   -4.67  688 !  AYU R f/1/2 Stage LD 6/7/06
685 53.3   4.61    6.65   -4.67  688 !  AYU R f/1/2 Stage LD 6/7/06
685 55.8   4.61    6.65   -4.67  688 !  AYU R f/1/2 Stage LD 6/7/06
685 57.9   4.61    6.65   -4.67  688 !  AYU R f/1/2 Stage LD 6/7/06
685 61.2   4.61    6.65   -4.67  688 !  AYU R f/1/2 Stage LD 6/7/06
685 62.5   4.61    6.65   -4.67  688 !  AYU R f/1/2 Stage LD 6/7/06
685 64.0   4.61    6.65   -4.67  688 !  AYU R f/1/2 Stage LD 6/7/06
685 65.6   4.61    6.65   -4.67  688 !  AYU R f/1/2 Stage LD 6/7/06
685 67.7   4.61    6.65   -4.67  688 !  AYU R f/1/2 Stage LD 6/7/06
685 71.1   4.61    6.65   -4.67  688 !  AYU R f/1/2 Stage LD 6/7/06
685 73.6   4.61    6.65   -4.67  688 !  AYU R f/1/2 Stage LD 6/7/06
685 79.0   4.61    6.65   -4.67  688 !  AYU R f/1/2 Stage LD 6/7/06
685 83.5   4.61    6.65   -4.67  688 !  AYU R f/1/2 Stage LD 6/7/06
685 99.0   4.61    6.65   -4.67  688 !  AYU R f/1/2 Stage LD 6/7/06
685 120.4   4.61    6.65   -4.67  688 !  AYU R f/1/2 Stage LD 6/7/06
685 600.0   4.61    6.65   -4.67  688 !  AYU R f/1/2 Stage LD 6/7/06
961  0.0   0.0    0.0    0.0  849 !  
961 10.9   6.43  -24.75  -82.52  849 !  NBK-AUS R f/1/2 Stage MG 5/24/07
961 20.1   5.52  -23.56  -93.66  849 !  NBK-AUS R f/1/2 Stage MG 5/24/07
961 33.1   6.6  -23.97 -104.36  849 !  NBK-AUS R f/1/2 Stage MG 5/24/07
961 40.1   8.27  -24.9 -109.85  849 !  NBK-AUS R f/1/2 Stage MG 5/24/07
961 43.8   8.77  -25.17 -111.58  849 !  NBK-AUS R f/1/2 Stage MG 5/24/07
961 53.3   8.93  -25.26 -112.14  849 !  NBK-AUS R f/1/2 Stage MG 5/24/07
961 67.7   8.93  -25.26 -112.14  849 !  NBK-AUS R f/1/2 Stage MG 5/24/07
961 79.1   8.93  -25.26 -112.14  849 !  NBK-AUS R f/1/2 Stage MG 5/24/07
961 99.0   8.93  -25.26 -112.14  849 !  NBK-AUS R f/1/2 Stage MG 5/24/07
961 120.4   8.93  -25.26 -112.14  849 !  NBK-AUS R f/1/2 Stage MG 5/24/07
961 139.6   8.93  -25.26 -112.14  849 !  NBK-AUS R f/1/2 Stage MG 5/24/07
961 180.0   8.93  -25.26 -112.14  849 !  NBK-AUS R f/1/2 Stage MG 5/24/07
961 600.0   8.93  -25.26 -112.14  849 !  NBK-AUS R f/1/2 Stage MG 5/24/07
962  0.0   0.0    0.0    0.0  665 !  
962 10.9   0.0    0.0    0.0  665 !  CEL-CEL R f/1/2 Stage MG 5/26/07
962 20.1   0.0    0.0    0.0  665 !  CEL-CEL R f/1/2 Stage MG 5/26/07
962 33.1   0.0    0.0    0.0  665 !  CEL-CEL R f/1/2 Stage MG 5/26/07
962 40.1   9.0  -80.0    4.3  665 !  CEL-CEL R f/1/2 Stage MG 5/26/07
962 43.8   9.0  -80.0    7.5  665 !  CEL-CEL R f/1/2 Stage MG 5/26/07
962 53.3   9.0  -80.0   10.0  665 !  CEL-CEL R f/1/2 Stage MG 5/26/07
962 67.7   9.0  -80.0   10.0  665 !  CEL-CEL R f/1/2 Stage MG 5/26/07
962 79.1   9.0  -80.0   10.0  665 !  CEL-CEL R f/1/2 Stage MG 5/26/07
962 99.0   9.0  -80.0   10.0  665 !  CEL-CEL R f/1/2 Stage MG 5/26/07
962 120.4   9.0  -80.0   10.0  665 !  CEL-CEL R f/1/2 Stage MG 5/26/07
962 139.6   9.0  -80.0   10.0  665 !  CEL-CEL R f/1/2 Stage MG 5/26/07
962 180.0   9.0  -80.0   10.0  665 !  CEL-CEL R f/1/2 Stage MG 5/26/07
962 600.0   9.0  -80.0   10.0  665 !  CEL-CEL R f/1/2 Stage MG 5/26/07
141  0.0   0.0    0.0    0.0  802 !  
141  5.0  13.1   36.1   -1.5  802 !  SEIR R f/1/2 Stage LD 6/7/06
141 10.9  13.1   36.1   -3.28  802 !  SEIR R f/1/2 Stage LD 6/7/06
141 20.1  15.11   32.51   -5.99  802 !  SEIR R f/1/2 Stage LD 6/7/06
141 26.6  14.26   33.15   -8.1  802 !  SEIR R f/1/2 Stage LD 6/7/06
141 28.0  14.13   33.25   -8.55  802 !  SEIR R f/1/2 Stage LD 6/7/06
141 28.7  14.07   33.3   -8.78  802 !  SEIR R f/1/2 Stage LD 6/7/06
141 30.1  13.96   33.38   -9.23  802 !  SEIR R f/1/2 Stage LD 6/7/06
141 33.0  13.77   33.53  -10.18  802 !  SEIR R f/1/2 Stage LD 6/7/06
141 33.1  13.76   33.53  -10.21  802 !  SEIR R f/1/2 Stage LD 6/7/06
141 35.3  14.62   32.29  -10.71  802 !  SEIR R f/1/2 Stage LD 6/7/06
141 38.1  15.6   30.86  -11.36  802 !  SEIR R f/1/2 Stage LD 6/7/06
141 39.6  16.07   30.16  -11.72  802 !  SEIR R f/1/2 Stage LD 6/7/06
141 40.1  16.22   29.93  -11.84  802 !  SEIR R f/1/2 Stage LD 6/7/06
141 43.8  14.75   29.83  -12.3  802 !  SEIR R f/1/2 Stage LD 6/7/06
141 47.9  14.16   31.05  -12.48  802 !  SEIR R f/1/2 Stage LD 6/7/06
141 53.3  13.38   32.61  -12.73  802 !  SEIR R f/1/2 Stage LD 6/7/06
141 55.8  12.33   33.51  -12.73  802 !  SEIR R f/1/2 Stage LD 6/7/06
141 55.9  12.29   33.54  -12.73  802 !  SEIR R f/1/2 Stage LD 6/7/06
141 57.9  11.44   34.25  -12.74  802 !  SEIR R f/1/2 Stage LD 6/7/06
141 61.2  10.05   35.41  -12.75  802 !  SEIR R f/1/2 Stage LD 6/7/06
141 62.5   9.5   35.87  -12.77  802 !  SEIR R f/1/2 Stage LD 6/7/06
141 62.9   9.33   36.0  -12.77  802 !  SEIR R f/1/2 Stage LD 6/7/06
141 64.0   8.86   36.39  -12.78  802 !  SEIR R f/1/2 Stage LD 6/7/06
141 65.6   8.19   36.93  -12.8  802 !  SEIR R f/1/2 Stage LD 6/7/06
141 67.7   7.31   37.65  -12.83  802 !  SEIR R f/1/2 Stage LD 6/7/06
141 71.1   7.33   37.65  -12.94  802 !  SEIR R f/1/2 Stage LD 6/7/06
141 73.6   7.35   37.64  -13.03  802 !  SEIR R f/1/2 Stage LD 6/7/06
141 79.0   7.39   37.64  -13.2  802 !  SEIR R f/1/2 Stage LD 6/7/06
141 83.5   5.19   39.9  -13.39  802 !  SEIR R f/1/2 Stage LD 6/7/06
141 99.0   2.0 -132.82   14.37  802 !  SEIR R f/1/2 Stage LD 6/7/06
141 120.4   6.31 -129.61   14.88  802 !  SEIR R f/1/2 Stage LD 6/7/06
141 124.0   6.31 -129.61   14.88  802 !  SEIR R f/1/2 Stage LD 6/7/06
141 126.7   6.31 -129.61   14.88  802 !  SEIR R f/1/2 Stage LD 6/7/06
141 130.9   6.31 -129.61   14.88  802 !  SEIR R f/1/2 Stage LD 6/7/06
141 133.3   6.31 -129.61   14.88  802 !  SEIR R f/1/2 Stage LD 6/7/06
141 135.3   6.31 -129.61   14.88  802 !  SEIR R f/1/2 Stage LD 6/7/06
141 600.0   6.31 -129.61   14.88  802 !  SEIR R f/1/2 Stage LD 6/7/06
142  0.0   0.0    0.0    0.0  836 !  
142 10.9   0.0    0.0    0.0  836 !  N Coral Sea R f/1/2 Stage LD 6/7/06
142 20.1   0.0    0.0    0.0  836 !  N Coral Sea R f/1/2 Stage LD 6/7/06
142 26.6   0.0    0.0    0.0  836 !  N Coral Sea R f/1/2 Stage LD 6/7/06
142 28.0   0.0    0.0    0.0  836 !  N Coral Sea R f/1/2 Stage LD 6/7/06
142 28.7   0.0    0.0    0.0  836 !  N Coral Sea R f/1/2 Stage LD 6/7/06
142 33.1   0.0    0.0    0.0  836 !  N Coral Sea R f/1/2 Stage LD 6/7/06
142 40.1   0.0    0.0    0.0  836 !  N Coral Sea R f/1/2 Stage LD 6/7/06
142 43.8   0.0    0.0    0.0  836 !  N Coral Sea R f/1/2 Stage LD 6/7/06
142 53.3   7.75  -35.43   -1.04  836 !  N Coral Sea R f/1/2 Stage LD 6/7/06
142 55.8   7.68  124.75    0.95  836 !  N Coral Sea R f/1/2 Stage LD 6/7/06
142 57.9   1.17  132.1    2.31  836 !  N Coral Sea R f/1/2 Stage LD 6/7/06
142 61.2   3.33  -42.42   -5.32  836 !  N Coral Sea R f/1/2 Stage LD 6/7/06
142 62.5   3.09  -43.4   -5.61  836 !  N Coral Sea R f/1/2 Stage LD 6/7/06
142 64.0   3.0  -43.76   -5.71  836 !  N Coral Sea R f/1/2 Stage LD 6/7/06
142 65.6   3.0  -43.76   -5.71  836 !  N Coral Sea R f/1/2 Stage LD 6/7/06
142 67.7   3.0  -43.76   -5.71  836 !  N Coral Sea R f/1/2 Stage LD 6/7/06
142 71.1   3.0  -43.76   -5.71  836 !  N Coral Sea R f/1/2 Stage LD 6/7/06
142 73.6   3.0  -43.76   -5.71  836 !  N Coral Sea R f/1/2 Stage LD 6/7/06
142 79.0   3.0  -43.76   -5.71  836 !  N Coral Sea R f/1/2 Stage LD 6/7/06
142 83.5   3.0  -43.76   -5.71  836 !  N Coral Sea R f/1/2 Stage LD 6/7/06
142 99.0   3.0  -43.76   -5.71  836 !  N Coral Sea R f/1/2 Stage LD 6/7/06
142 120.4   3.0  -43.76   -5.71  836 !  N Coral Sea R f/1/2 Stage LD 6/7/06
142 600.0   3.0  -43.76   -5.71  836 !  N Coral Sea R f/1/2 Stage LD 6/7/06
143  0.0   0.0    0.0    0.0  801 !  
143 10.9   0.0    0.0    0.0  801 !  Tasman R f/1/2 Stage LD 6/06/06
143 20.1   0.0    0.0    0.0  801 !  Tasman R f/1/2 Stage LD 6/06/06
143 26.6   0.0    0.0    0.0  801 !  Tasman R f/1/2 Stage LD 6/06/06
143 28.0   0.0    0.0    0.0  801 !  Tasman R f/1/2 Stage LD 6/06/06
143 28.7   0.0    0.0    0.0  801 !  Tasman R f/1/2 Stage LD 6/06/06
143 33.1   0.0    0.0    0.0  801 !  Tasman R f/1/2 Stage LD 6/06/06
143 40.1   0.0    0.0    0.0  801 !  Tasman R f/1/2 Stage LD 6/06/06
143 43.8   0.0    0.0    0.0  801 !  Tasman R f/1/2 Stage LD 6/06/06
143 53.3  14.19  -49.59    0.36  801 !  Tasman R f/1/2 Stage LD 6/06/06
143 55.8  15.9  -46.51    1.05  801 !  Tasman R f/1/2 Stage LD 6/06/06
143 57.9  16.84  -43.73    1.9  801 !  Tasman R f/1/2 Stage LD 6/06/06
143 61.2   4.82  -49.06    2.22  801 !  Tasman R f/1/2 Stage LD 6/06/06
143 62.5   4.78  -47.81    2.59  801 !  Tasman R f/1/2 Stage LD 6/06/06
143 64.0   0.43  -50.39    2.73  801 !  Tasman R f/1/2 Stage LD 6/06/06
143 65.6   4.06  -48.55    3.37  801 !  Tasman R f/1/2 Stage LD 6/06/06
143 67.7   8.84  -45.37    4.41  801 !  Tasman R f/1/2 Stage LD 6/06/06
143 71.1  14.02  -40.22    6.54  801 !  Tasman R f/1/2 Stage LD 6/06/06
143 73.6   9.21  -42.92    6.47  801 !  Tasman R f/1/2 Stage LD 6/06/06
143 79.0   0.04  -47.9    6.51  801 !  Tasman R f/1/2 Stage LD 6/06/06
143 83.5   1.07  131.51   -6.53  801 !  Tasman R f/1/2 Stage LD 6/06/06
143 99.0   2.83  -43.21    9.17  801 !  Tasman R f/1/2 Stage LD 6/06/06
143 120.4   2.83  -43.21    9.17  801 !  Tasman R f/1/2 Stage LD 6/06/06
143 600.0   2.83  -43.21    9.17  801 !  Tasman R f/1/2 Stage LD 6/06/06
144  0.0   0.0    0.0    0.0  688 !  
144  5.0   0.0    0.0    0.0  688 !  WCAR1 R f/1/2 Stage LD 6/7/06
144 10.9   0.0    0.0    0.0  688 !  WCAR1 R f/1/2 Stage LD 6/7/06
144 20.1   0.0    0.0    0.0  688 !  WCAR1 R f/1/2 Stage LD 6/7/06
144 26.6   0.0  180.0    0.03  688 !  WCAR1 R f/1/2 Stage LD 6/7/06
144 28.0   0.0 -180.0    0.67  688 !  WCAR1 R f/1/2 Stage LD 6/7/06
144 28.7   6.9  115.52   -1.9  688 !  WCAR1 R f/1/2 Stage LD 6/7/06
144 30.1   2.28   88.18   -1.7  688 !  WCAR1 R f/1/2 Stage LD 6/7/06
144 33.0   0.66 -127.26    2.13  688 !  WCAR1 R f/1/2 Stage LD 6/7/06
144 33.1   0.72 -128.05    2.16  688 !  WCAR1 R f/1/2 Stage LD 6/7/06
144 35.3   0.13  -85.59    4.32  688 !  WCAR1 R f/1/2 Stage LD 6/7/06
144 38.1   0.38  -85.61    5.35  688 !  WCAR1 R f/1/2 Stage LD 6/7/06
144 39.6   0.42  -85.61    5.55  688 !  WCAR1 R f/1/2 Stage LD 6/7/06
144 40.1   0.43  -85.61    5.6  688 !  WCAR1 R f/1/2 Stage LD 6/7/06
144 43.8   0.43  -85.61    5.6  688 !  WCAR1 R f/1/2 Stage LD 6/7/06
144 53.3   0.43  -85.61    5.6  688 !  WCAR1 R f/1/2 Stage LD 6/7/06
144 55.8   0.43  -85.61    5.6  688 !  WCAR1 R f/1/2 Stage LD 6/7/06
144 57.9   0.43  -85.61    5.6  688 !  WCAR1 R f/1/2 Stage LD 6/7/06
144 61.2   0.43  -85.61    5.6  688 !  WCAR1 R f/1/2 Stage LD 6/7/06
144 62.5   0.43  -85.61    5.6  688 !  WCAR1 R f/1/2 Stage LD 6/7/06
144 64.0   0.43  -85.61    5.6  688 !  WCAR1 R f/1/2 Stage LD 6/7/06
144 65.6   0.43  -85.61    5.6  688 !  WCAR1 R f/1/2 Stage LD 6/7/06
144 67.7   0.43  -85.61    5.6  688 !  WCAR1 R f/1/2 Stage LD 6/7/06
144 71.1   0.43  -85.61    5.6  688 !  WCAR1 R f/1/2 Stage LD 6/7/06
144 73.6   0.43  -85.61    5.6  688 !  WCAR1 R f/1/2 Stage LD 6/7/06
144 79.0   0.43  -85.61    5.6  688 !  WCAR1 R f/1/2 Stage LD 6/7/06
144 83.5   0.43  -85.61    5.6  688 !  WCAR1 R f/1/2 Stage LD 6/7/06
144 99.0   0.43  -85.61    5.6  688 !  WCAR1 R f/1/2 Stage LD 6/7/06
144 120.4   0.43  -85.61    5.6  688 !  WCAR1 R f/1/2 Stage LD 6/7/06
144 600.0   0.43  -85.61    5.6  688 !  WCAR1 R f/1/2 Stage LD 6/7/06
145  0.0   0.0    0.0    0.0  654 !  
145  5.0   0.0    0.0    0.0  654 !  WCAR2 R f/1/2 Stage LD 6/7/06
145 10.9   0.0    0.0    0.0  654 !  WCAR2 R f/1/2 Stage LD 6/7/06
145 20.1   0.0    0.0    0.0  654 !  WCAR2 R f/1/2 Stage LD 6/7/06
145 26.6   0.0    0.0    0.0  654 !  WCAR2 R f/1/2 Stage LD 6/7/06
145 28.0   0.0    0.0    0.0  654 !  WCAR2 R f/1/2 Stage LD 6/7/06
145 28.7   0.0    0.0    0.0  654 !  WCAR2 R f/1/2 Stage LD 6/7/06
145 30.1   0.0    0.0    0.12  654 !  WCAR2 R f/1/2 Stage LD 6/7/06
145 33.0   0.0    0.0    1.36  654 !  WCAR2 R f/1/2 Stage LD 6/7/06
145 33.1   0.0    0.0    1.4  654 !  WCAR2 R f/1/2 Stage LD 6/7/06
145 35.3   6.33  -84.49   -2.63  654 !  WCAR2 R f/1/2 Stage LD 6/7/06
145 38.1   4.95  -84.81   -3.65  654 !  WCAR2 R f/1/2 Stage LD 6/7/06
145 39.6   4.77  -84.85   -3.85  654 !  WCAR2 R f/1/2 Stage LD 6/7/06
145 40.1   4.71  -84.87   -3.91  654 !  WCAR2 R f/1/2 Stage LD 6/7/06
145 43.8   4.71  -84.87   -3.91  654 !  WCAR2 R f/1/2 Stage LD 6/7/06
145 53.3   4.71  -84.87   -3.91  654 !  WCAR2 R f/1/2 Stage LD 6/7/06
145 55.8   4.71  -84.87   -3.91  654 !  WCAR2 R f/1/2 Stage LD 6/7/06
145 57.9   4.71  -84.87   -3.91  654 !  WCAR2 R f/1/2 Stage LD 6/7/06
145 61.2   4.71  -84.87   -3.91  654 !  WCAR2 R f/1/2 Stage LD 6/7/06
145 62.5   4.71  -84.87   -3.91  654 !  WCAR2 R f/1/2 Stage LD 6/7/06
145 64.0   4.71  -84.87   -3.91  654 !  WCAR2 R f/1/2 Stage LD 6/7/06
145 65.6   4.71  -84.87   -3.91  654 !  WCAR2 R f/1/2 Stage LD 6/7/06
145 67.7   4.71  -84.87   -3.91  654 !  WCAR2 R f/1/2 Stage LD 6/7/06
145 71.1   4.71  -84.87   -3.91  654 !  WCAR2 R f/1/2 Stage LD 6/7/06
145 73.6   4.71  -84.87   -3.91  654 !  WCAR2 R f/1/2 Stage LD 6/7/06
145 79.0   4.71  -84.87   -3.91  654 !  WCAR2 R f/1/2 Stage LD 6/7/06
145 83.5   4.71  -84.87   -3.91  654 !  WCAR2 R f/1/2 Stage LD 6/7/06
145 99.0   4.71  -84.87   -3.91  654 !  WCAR2 R f/1/2 Stage LD 6/7/06
145 120.4   4.71  -84.87   -3.91  654 !  WCAR2 R f/1/2 Stage LD 6/7/06
145 600.0   4.71  -84.87   -3.91  654 !  WCAR2 R f/1/2 Stage LD 6/7/06
146  0.0   0.0    0.0    0.0  655 !  
146  5.0   0.0    0.0    0.0  655 !  WCAR3 R f/1/2 Stage LD 6/7/06
146 10.9   0.0    0.0    0.0  655 !  WCAR3 R f/1/2 Stage LD 6/7/06
146 20.1   0.0    0.0    0.0  655 !  WCAR3 R f/1/2 Stage LD 6/7/06
146 26.6   0.0    0.0   -0.03  655 !  WCAR3 R f/1/2 Stage LD 6/7/06
146 28.0   0.0    0.0   -0.67  655 !  WCAR3 R f/1/2 Stage LD 6/7/06
146 28.7   6.84  117.55   -1.93  655 !  WCAR3 R f/1/2 Stage LD 6/7/06
146 30.1   6.84  117.55   -1.93  655 !  WCAR3 R f/1/2 Stage LD 6/7/06
146 33.0   6.84  117.55   -1.93  655 !  WCAR3 R f/1/2 Stage LD 6/7/06
146 33.1   6.84  117.55   -1.93  655 !  WCAR3 R f/1/2 Stage LD 6/7/06
146 35.3   6.84  117.55   -1.93  655 !  WCAR3 R f/1/2 Stage LD 6/7/06
146 38.1   6.84  117.55   -1.93  655 !  WCAR3 R f/1/2 Stage LD 6/7/06
146 39.6   6.84  117.55   -1.93  655 !  WCAR3 R f/1/2 Stage LD 6/7/06
146 40.1   6.84  117.55   -1.93  655 !  WCAR3 R f/1/2 Stage LD 6/7/06
146 43.8   6.84  117.55   -1.93  655 !  WCAR3 R f/1/2 Stage LD 6/7/06
146 53.3   6.84  117.55   -1.93  655 !  WCAR3 R f/1/2 Stage LD 6/7/06
146 55.8   6.84  117.55   -1.93  655 !  WCAR3 R f/1/2 Stage LD 6/7/06
146 57.9   6.84  117.55   -1.93  655 !  WCAR3 R f/1/2 Stage LD 6/7/06
146 61.2   6.84  117.55   -1.93  655 !  WCAR3 R f/1/2 Stage LD 6/7/06
146 62.5   6.84  117.55   -1.93  655 !  WCAR3 R f/1/2 Stage LD 6/7/06
146 64.0   6.84  117.55   -1.93  655 !  WCAR3 R f/1/2 Stage LD 6/7/06
146 65.6   6.84  117.55   -1.93  655 !  WCAR3 R f/1/2 Stage LD 6/7/06
146 67.7   6.84  117.55   -1.93  655 !  WCAR3 R f/1/2 Stage LD 6/7/06
146 71.1   6.84  117.55   -1.93  655 !  WCAR3 R f/1/2 Stage LD 6/7/06
146 73.6   6.84  117.55   -1.93  655 !  WCAR3 R f/1/2 Stage LD 6/7/06
146 79.0   6.84  117.55   -1.93  655 !  WCAR3 R f/1/2 Stage LD 6/7/06
146 83.5   6.84  117.55   -1.93  655 !  WCAR3 R f/1/2 Stage LD 6/7/06
146 99.0   6.84  117.55   -1.93  655 !  WCAR3 R f/1/2 Stage LD 6/7/06
146 120.4   6.84  117.55   -1.93  655 !  WCAR3 R f/1/2 Stage LD 6/7/06
146 600.0   6.84  117.55   -1.93  655 !  WCAR3 R f/1/2 Stage LD 6/7/06
147  0.0   0.0    0.0    0.0  102 !  
147 10.9  66.44  132.98   -1.28  102 !  NorthSea Iceland2 stage LD 5/14/08
147 20.1  68.91  132.59   -2.55  102 !  NorthSea Iceland2 stage LD 5/14/08
147 33.1  83.91   39.61   -7.25  102 !  NorthSea Iceland2 stage LD 5/14/08
147 40.1  78.44   -4.14  -14.32  102 !  NorthSea Iceland2 stage LD 5/14/08
147 43.8  76.97   -9.09  -17.72  102 !  NorthSea Iceland2 stage LD 5/14/08
147 47.9  75.53  -10.4  -21.43  102 !  NorthSea Iceland2 stage LD 5/14/08
147 53.3  74.63  -15.77  -26.96  102 !  NorthSea Iceland2 stage LD 5/14/08
147 67.7  74.83  -17.84  -25.21  102 !  NorthSea Iceland2 stage LD 5/14/08
147 79.1  74.84  -17.8  -25.42  102 !  NorthSea Iceland2 stage LD 5/14/08
147 99.0  74.88  -17.71  -25.79  102 !  NorthSea Iceland2 stage LD 5/14/08
147 120.4  74.92  -17.62  -26.19  102 !  NorthSea Iceland2 stage LD 5/14/08
147 139.6  74.95  -17.55  -26.54  102 !  NorthSea Iceland2 stage LD 5/14/08
147 180.0  75.01  -17.39  -27.29  102 !  NorthSea Iceland2 stage LD 5/14/08
148  0.0   0.0    0.0    0.0  102 !  
148 10.9  66.44  132.98   -1.28  102 !  NorthSea Iceland2 stage LD 5/14/08
148 20.1  68.91  132.59   -2.55  102 !  NorthSea Iceland2 stage LD 5/14/08
148 33.1  68.23  131.54   -3.82  102 !  NorthSea Iceland2 stage LD 5/14/08
148 40.1  60.91  131.75   -4.23  102 !  NorthSea Iceland2 stage LD 5/14/08
148 43.8  57.59  131.94   -4.46  102 !  NorthSea Iceland2 stage LD 5/14/08
148 47.9  53.49  127.55   -4.64  102 !  NorthSea Iceland2 stage LD 5/14/08
148 53.3  51.69  121.44   -5.69  102 !  NorthSea Iceland2 stage LD 5/14/08
148 67.7  41.65  123.35   -6.15  102 !  NorthSea Iceland2 stage LD 5/14/08
148 79.1  40.72  123.44   -6.15  102 !  NorthSea Iceland2 stage LD 5/14/08
148 99.0  42.76  122.25   -6.5  102 !  NorthSea Iceland2 stage LD 5/14/08
148 120.4  44.44  121.56   -6.79  102 !  NorthSea Iceland2 stage LD 5/14/08
148 139.6  40.38  119.01   -6.52  102 !  NorthSea Iceland2 stage LD 5/14/08
148 180.0  42.01  120.74   -6.71  102 !  NorthSea Iceland2 stage LD 5/14/08
149  0.0   0.0    0.0    0.0  101 !  
149 10.9  66.44  132.98   -1.28  101 !  NorthSea Iceland3 stage LD 5/14/08
149 20.1  68.91  132.59   -2.55  101 !  NorthSea Iceland3 stage LD 5/14/08
149 33.1  68.23  131.54   -3.82  101 !  NorthSea Iceland3 stage LD 5/14/08
149 40.1  66.62  135.48   -4.6  101 !  NorthSea Iceland3 stage LD 5/14/08
149 43.8  65.94  136.92   -5.02  101 !  NorthSea Iceland3 stage LD 5/14/08
149 47.9  65.31  138.2   -5.48  101 !  NorthSea Iceland3 stage LD 5/14/08
149 53.3  62.91  143.79   -6.41  101 !  NorthSea Iceland3 stage LD 5/14/08
149 67.7  54.4  145.8   -7.83  101 !  NorthSea Iceland3 stage LD 5/14/08
149 79.1  63.2  147.82   -9.24  101 !  NorthSea Iceland3 stage LD 5/14/08
149 99.0  66.44  152.08  -10.48  101 !  NorthSea Iceland3 stage LD 5/14/08
149 120.4  68.53  155.88  -11.52  101 !  NorthSea Iceland3 stage LD 5/14/08
149 139.6  68.53  155.88  -11.52  101 !  NorthSea Iceland3 stage LD 5/14/08
149 180.0  68.56  157.14  -11.82  101 !  NorthSea Iceland3 stage LD 5/14/08
151  0.0   0.0    0.0    0.0  701 !  
151 10.9  80.96   22.93    1.42  701 !  NAM_EUR R f/1/2 Stage SK 4/23/07
151 20.1  80.58   24.54    2.77  701 !  NAM_EUR R f/1/2 Stage SK 4/23/07
151 33.1  75.93    6.5    4.88  701 !  NAM_EUR R f/1/2 Stage SK 4/23/07
151 40.1  74.36   -0.49    6.3  701 !  NAM_EUR R f/1/2 Stage SK 4/23/07
151 43.8  74.21   -2.98    7.04  701 !  NAM_EUR R f/1/2 Stage SK 4/23/07
151 53.3  78.18   -0.38    8.6  701 !  NAM_EUR R f/1/2 Stage SK 4/23/07
151 67.7  82.14   -4.46   10.75  701 !  NAM_EUR R f/1/2 Stage SK 4/23/07
151 79.1  78.3  -17.53   13.49  701 !  NAM_EUR R f/1/2 Stage SK 4/23/07
151 99.0  70.19  -20.86   19.78  701 !  NAM_EUR R f/1/2 Stage SK 4/23/07
151 120.4  67.48  -16.7   26.91  701 !  NAM_EUR R f/1/2 Stage SK 4/23/07
151 139.6  65.48  -13.68   30.71  701 !  NAM_EUR R f/1/2 Stage SK 4/23/07
151 180.0  66.9   -9.83   38.79  701 !  NAM_EUR R f/1/2 Stage SK 4/23/07
151 600.0  66.94  -10.04   40.3  701 !  NAM_EUR R f/1/2 Stage SK 4/23/07
152  0.0   0.0    0.0    0.0  101 !  
152 10.9  14.93  -55.31    0.83  101 !   SAM_NAM ridge f/1/2 Stage SK 5/8/07
152 20.1  15.44  -52.61    1.86  101 !   SAM_NAM ridge f/1/2 Stage SK 5/8/07
152 33.1  16.96  -53.16    3.04  101 !   SAM_NAM ridge f/1/2 Stage SK 5/8/07
152 40.1  17.07  -54.24    3.32  101 !   SAM_NAM ridge f/1/2 Stage SK 5/8/07
152 43.8  15.0  -53.44    3.46  101 !   SAM_NAM ridge f/1/2 Stage SK 5/8/07
152 53.3  13.95  -52.45    4.17  101 !   SAM_NAM ridge f/1/2 Stage SK 5/8/07
152 67.7  10.67  -53.65    4.49  101 !   SAM_NAM ridge f/1/2 Stage SK 5/8/07
152 79.1   8.9  -56.32    4.56  101 !   SAM_NAM ridge f/1/2 Stage SK 5/8/07
152 99.0  10.61  112.79   -5.16  101 !   SAM_NAM ridge f/1/2 Stage SK 5/8/07
152 120.4  22.56   95.86   -7.75  101 !   SAM_NAM ridge f/1/2 Stage SK 5/8/07
152 139.6  37.27   84.18   -8.77  101 !   SAM_NAM ridge f/1/2 Stage SK 5/8/07
152 180.0  53.81   56.76  -15.23  101 !   SAM_NAM ridge f/1/2 Stage SK 5/8/07
152 600.0  55.74   53.0  -16.51  101 !   SAM_NAM ridge f/1/2 Stage SK 5/8/07
153  0.0   0.0    0.0    0.0  926 !  
153 10.9   0.0    0.0    0.0  926 !  Izangi_Pac R f/1/2 Stage LD 9/12/06
153 20.1   0.0    0.0    0.0  926 !  Izangi_Pac R f/1/2 Stage LD 9/12/06
153 33.1   0.0    0.0    0.0  926 !  Izangi_Pac R f/1/2 Stage LD 9/12/06
153 40.1   0.0    0.0    0.0  926 !  Izangi_Pac R f/1/2 Stage LD 9/12/06
153 43.8   0.0    0.0    0.0  926 !  Izangi_Pac R f/1/2 Stage LD 9/12/06
153 47.9   0.0    0.0    0.0  926 !  Izangi_Pac R f/1/2 Stage LD 9/12/06
153 53.3   0.0    0.0    0.0  926 !  Izangi_Pac R f/1/2 Stage LD 9/12/06
153 55.9   0.0    0.0    0.0  926 !  Izangi_Pac R f/1/2 Stage LD 9/12/06
153 67.7  60.71 -131.38   -4.97  926 !  Izangi_Pac R f/1/2 Stage LD 9/12/06
153 79.1  60.71 -131.38  -12.34  926 !  Izangi_Pac R f/1/2 Stage LD 9/12/06
153 83.5  60.71 -131.38  -15.18  926 !  Izangi_Pac R f/1/2 Stage LD 9/12/06
153 90.0  60.71 -131.38  -19.37  926 !  Izangi_Pac R f/1/2 Stage LD 9/12/06
153 99.0  60.71 -131.38  -25.19  926 !  Izangi_Pac R f/1/2 Stage LD 9/12/06
153 110.0  60.71 -131.38  -32.29  926 !  Izangi_Pac R f/1/2 Stage LD 9/12/06
153 120.4  60.71 -131.38  -39.01  926 !  Izangi_Pac R f/1/2 Stage LD 9/12/06
153 126.7  59.9 -132.9  -42.49  926 !  Izangi_Pac R f/1/2 Stage LD 9/12/06
153 131.9  59.09 -133.55  -45.47  926 !  Izangi_Pac R f/1/2 Stage LD 9/12/06
153 139.6  58.74 -132.39  -49.07  926 !  Izangi_Pac R f/1/2 Stage LD 9/12/06
153 147.7  58.38 -131.71  -54.54  926 !  Izangi_Pac R f/1/2 Stage LD 9/12/06
153 600.0  58.13 -131.55 -119.27  926 !  Izangi_Pac R f/1/2 Stage LD 9/12/06
154  0.0   0.0    0.0    0.0  704 !  
154 10.9   0.0    0.0    0.0  704 !  Ind_Afr Ridge 1/2 Stage LD 9/12/06
154 20.1   0.0    0.0    0.0  704 !  Ind_Afr Ridge 1/2 Stage LD 9/12/06
154 33.1   0.0    0.0    0.0  704 !  Ind_Afr Ridge 1/2 Stage LD 9/12/06
154 40.1   0.0    0.0    0.0  704 !  Ind_Afr Ridge 1/2 Stage LD 9/12/06
154 43.8   0.0    0.0    0.0  704 !  
154 47.9   0.0    0.0    0.0  704 !  
154 53.3   0.0    0.0    0.0  704 !  
154 55.9   0.0    0.0    0.0  704 !  
154 67.7   4.32   28.67    5.09  704 !  
154 79.1   0.83   38.32   11.65  704 !  
154 83.5   0.03   40.16   13.9  704 !  
154 99.0   0.03   40.16   13.9  704 !  
154 120.4   0.03   40.16   13.9  704 !  
154 126.7   0.03   40.16   13.9  704 !  
154 600.0   0.03   40.16   13.9  704 !  
156  0.0   0.0    0.0    0.0  701 !  Afr_Ant Ridge f/1/2 Stage LD 7/11/06
156 10.9   8.61  -49.16    0.82  701 !  Afr_Ant Ridge f/1/2 Stage LD 7/11/06
156 20.1  10.66  -47.86    1.39  701 !   
156 33.1  11.99  -48.33    2.7  701 !   
156 40.1  16.96  -46.17    3.6  701 !   
156 43.8  10.35  -42.94    3.9  701 !   
156 47.9   9.92  -43.16    4.4  701 !   
156 53.3   7.36  -40.52    5.0  701 !   
156 55.9   4.45  -39.95    5.16  701 !   
156 67.7   0.86  -42.87    5.9  701 !   
156 79.1   5.09  138.44   -8.03  701 !   
156 83.5   0.86  139.2   -8.89  701 !   
156 99.0   4.1  144.78  -13.06  701 !   
156 120.4  13.39  149.81  -20.81  701 !   
156 126.7  11.55  149.18  -21.89  701 !   
156 600.0  10.37  146.74  -29.17  701 !  
157  0.0   0.0    0.0    0.0  664 !  
157  5.0  18.31  -80.0   -0.72  664 !  BandaSea_Ma R f/1/2 Stage LD 6/21/06
157  5.9  18.31  -80.0   -1.15  664 !  BandaSea_Ma R f/1/2 Stage LD 6/21/06
157 10.9  20.0  -80.05   -2.17  664 !  BandaSea_Ma R f/1/2 Stage LD 6/21/06
157 20.1  20.0  -80.06   -2.06  664 !  BandaSea_Ma R f/1/2 Stage LD 6/21/06
157 33.1  20.0  -80.06   -1.91  664 !  BandaSea_Ma R f/1/2 Stage LD 6/21/06
157 35.3  20.0  -80.06   -1.89  664 !  BandaSea_Ma R f/1/2 Stage LD 6/21/06
157 40.1  20.0  -80.06   -1.83  664 !  BandaSea_Ma R f/1/2 Stage LD 6/21/06
157 47.9  20.0  -80.07   -1.75  664 !  BandaSea_Ma R f/1/2 Stage LD 6/21/06
157 53.4  20.0  -80.07   -1.68  664 !  BandaSea_Ma R f/1/2 Stage LD 6/21/06
157 55.9  20.0  -80.07   -1.65  664 !  BandaSea_Ma R f/1/2 Stage LD 6/21/06
157 57.9  20.0  -80.07   -1.63  664 !  BandaSea_Ma R f/1/2 Stage LD 6/21/06
157 61.2  20.0  -80.07   -1.59  664 !  BandaSea_Ma R f/1/2 Stage LD 6/21/06
157 67.7  20.0  -80.08   -1.52  664 !  BandaSea_Ma R f/1/2 Stage LD 6/21/06
157 99.0  20.0  -80.1   -1.16  664 !  BandaSea_Ma R f/1/2 Stage LD 6/21/06
157 120.4  20.0  -80.13   -0.91  664 !  BandaSea_Ma R f/1/2 Stage LD 6/21/06
157 124.0  20.0  -80.13   -0.87  664 !  BandaSea_Ma R f/1/2 Stage LD 6/21/06
157 126.7  20.0  -80.14   -0.84  664 !  BandaSea_Ma R f/1/2 Stage LD 6/21/06
158  0.0   0.0    0.0    0.0  804 !  
158  5.0  67.79  -77.32    2.31  804 !  MarieByrdLand_Ma R f/1/2 Stage LD 6/21/06
158 10.9  70.82  -75.4    4.86  804 !  MarieByrdLand_Ma R f/1/2 Stage LD 6/21/06
158 20.1  73.78  -67.0    8.45  804 !  MarieByrdLand_Ma R f/1/2 Stage LD 6/21/06
158 33.1  73.92  -63.82   13.49  804 !  MarieByrdLand_Ma R f/1/2 Stage LD 6/21/06
158 35.3  73.81  -60.75   14.37  804 !  MarieByrdLand_Ma R f/1/2 Stage LD 6/21/06
158 40.1  73.45  -54.22   16.29  804 !  MarieByrdLand_Ma R f/1/2 Stage LD 6/21/06
158 47.9  72.89  -51.1   18.82  804 !  MarieByrdLand_Ma R f/1/2 Stage LD 6/21/06
158 53.4  72.46  -54.26   20.05  804 !  MarieByrdLand_Ma R f/1/2 Stage LD 6/21/06
158 55.9  71.99  -56.29   20.83  804 !  MarieByrdLand_Ma R f/1/2 Stage LD 6/21/06
158 57.9  71.62  -57.73   21.47  804 !  MarieByrdLand_Ma R f/1/2 Stage LD 6/21/06
158 61.2  71.02  -59.83   22.52  804 !  MarieByrdLand_Ma R f/1/2 Stage LD 6/21/06
158 67.7  68.96  -62.65   24.85  804 !  MarieByrdLand_Ma R f/1/2 Stage LD 6/21/06
158 99.0  71.12  -60.64   35.17  804 !  MarieByrdLand_Ma R f/1/2 Stage LD 6/21/06
158 120.4  63.86  -49.0   41.77  804 !  MarieByrdLand_Ma R f/1/2 Stage LD 6/21/06
158 124.0  63.8  -50.62   42.25  804 !  MarieByrdLand_Ma R f/1/2 Stage LD 6/21/06
158 126.7  62.76  -51.07   42.5  804 !  MarieByrdLand_Ma R f/1/2 Stage LD 6/21/06
159  0.0   0.0    0.0    0.0  802 !  
159  5.0  67.79  -77.32    2.31  802 !  MarieByrdLand_Ma R f/1/2 Stage LD 6/19/06
159 33.1  72.82  -61.56   13.45  802 !  MarieByrdLand_Ma R f/1/2 Stage LD 6/19/06
159 35.3  72.33  -58.68   14.33  802 !  MarieByrdLand_Ma R f/1/2 Stage LD 6/19/06
159 40.1  71.28  -52.99   16.24  802 !  MarieByrdLand_Ma R f/1/2 Stage LD 6/19/06
159 47.9  70.46  -50.58   18.77  802 !  MarieByrdLand_Ma R f/1/2 Stage LD 6/19/06
159 53.4  70.18  -53.38   20.0  802 !  MarieByrdLand_Ma R f/1/2 Stage LD 6/19/06
159 55.9  69.59  -55.37   20.79  802 !  MarieByrdLand_Ma R f/1/2 Stage LD 6/19/06
159 57.9  69.14  -56.79   21.43  802 !  MarieByrdLand_Ma R f/1/2 Stage LD 6/19/06
159 61.2  68.41  -58.88   22.49  802 !  MarieByrdLand_Ma R f/1/2 Stage LD 6/19/06
159 67.7  66.62  -61.46   24.85  802 !  MarieByrdLand_Ma R f/1/2 Stage LD 6/19/06
159 99.0  69.47  -59.41   35.13  802 !  MarieByrdLand_Ma R f/1/2 Stage LD 6/19/06
159 120.4  62.43  -48.55   41.92  802 !  MarieByrdLand_Ma R f/1/2 Stage LD 6/19/06
162  0.0   0.0    0.0    0.0  608 !  
162 33.1   0.0    0.0    0.0  608 !  W_PhilippineBasin_Ma R f/1/2 Stage LD 6/19/06
162 35.3  13.74   86.24   -1.02  608 !  W_PhilippineBasin_Ma R f/1/2 Stage LD 6/19/06
162 40.1  14.01   86.99   -2.55  608 !  W_PhilippineBasin_Ma R f/1/2 Stage LD 6/19/06
162 47.9  17.28   90.52   -4.68  608 !  W_PhilippineBasin_Ma R f/1/2 Stage LD 6/19/06
162 53.4  22.83   93.44   -8.05  608 !  W_PhilippineBasin_Ma R f/1/2 Stage LD 6/19/06
162 55.9  24.29   92.92   -8.81  608 !  W_PhilippineBasin_Ma R f/1/2 Stage LD 6/19/06
162 57.9  26.51   92.79  -10.38  608 !  W_PhilippineBasin_Ma R f/1/2 Stage LD 6/19/06
162 61.2  26.51   92.79  -10.38  608 !  W_PhilippineBasin_Ma R f/1/2 Stage LD 6/19/06
162 67.7  26.51   92.79  -10.38  608 !  W_PhilippineBasin_Ma R f/1/2 Stage LD 6/19/06
162 99.0  26.51   92.79  -10.38  608 !  W_PhilippineBasin_Ma R f/1/2 Stage LD 6/19/06
162 120.4  26.51   92.79  -10.38  608 !  W_PhilippineBasin_Ma R f/1/2 Stage LD 6/19/06
163  0.0   0.0    0.0    0.0  836 !  
163 33.1   0.0    0.0    0.0  836 !  Mellish_Ridge_61to57Ma R f/1/2 Stage LD 6/19/06
163 40.1   0.0    0.0    0.0  836 !  Mellish_Ridge_61to57Ma R f/1/2 Stage LD 6/19/06
163 47.9   0.0    0.0    0.0  836 !  Mellish_Ridge_61to57Ma R f/1/2 Stage LD 6/19/06
163 55.9   0.0    0.0    0.0  836 !  Mellish_Ridge_61to57Ma R f/1/2 Stage LD 6/19/06
163 57.9   9.05  -27.15   -0.99  836 !  Mellish_Ridge_61to57Ma R f/1/2 Stage LD 6/19/06
163 61.2  12.39  -30.83   -3.74  836 !  Mellish_Ridge_61to57Ma R f/1/2 Stage LD 6/19/06
163 67.7  15.37  -30.33   -3.95  836 !  Mellish_Ridge_61to57Ma R f/1/2 Stage LD 6/19/06
163 99.0  15.37  -30.33   -3.95  836 !  Mellish_Ridge_61to57Ma R f/1/2 Stage LD 6/19/06
163 120.4  15.37  -30.33   -3.95  836 !  Mellish_Ridge_61to57Ma R f/1/2 Stage LD 6/19/06
163 124.0  15.37  -30.33   -3.95  836 !  Mellish_Ridge_61to57Ma R f/1/2 Stage LD 6/19/06
163 126.7  15.37  -30.33   -3.95  836 !  Mellish_Ridge_61to57Ma R f/1/2 Stage LD 6/19/06
166  0.0   0.0    0.0    0.0  801 !  
166 33.1   0.0    0.0    0.0  801 !  Wharton_Ridge_83to47Ma R f/1/2 Stage LD 6/16/06
166 40.1   0.0    0.0    0.0  801 !  Wharton_Ridge_83to47Ma R f/1/2 Stage LD 6/16/06
166 47.9   4.2   -6.52   -2.47  801 !  Wharton_Ridge_83to47Ma R f/1/2 Stage LD 6/16/06
166 55.9   3.72   -6.14   -6.82  801 !  Wharton_Ridge_83to47Ma R f/1/2 Stage LD 6/16/06
166 67.7   3.81   -5.03  -14.61  801 !  Wharton_Ridge_83to47Ma R f/1/2 Stage LD 6/16/06
166 71.1   3.49   -4.17  -15.85  801 !  Wharton_Ridge_83to47Ma R f/1/2 Stage LD 6/16/06
166 73.6   3.27   -3.62  -16.77  801 !  Wharton_Ridge_83to47Ma R f/1/2 Stage LD 6/16/06
166 79.0   2.88   -2.57  -18.76  801 !  Wharton_Ridge_83to47Ma R f/1/2 Stage LD 6/16/06
166 83.5   2.75   -3.8  -20.67  801 !  Wharton_Ridge_83to47Ma R f/1/2 Stage LD 6/16/06
166 99.0   3.26    2.59  -25.15  801 !  Wharton_Ridge_83to47Ma R f/1/2 Stage LD 6/16/06
166 120.4   3.57 -171.75   28.24  801 !  Wharton_Ridge_83to47Ma R f/1/2 Stage LD 6/16/06
166 124.0   2.8 -170.22   28.71  801 !  Wharton_Ridge_83to47Ma R f/1/2 Stage LD 6/16/06
166 126.7   2.93 -168.69   29.57  801 !  Wharton_Ridge_83to47Ma R f/1/2 Stage LD 6/16/06
167  0.0   0.0    0.0    0.0  802 !  
167 33.1  13.8   33.4  -10.2  802 !  IndiaAntarctica_Ridge_90to67Ma R f/1/2 Stage LD 6/16/06
167 40.1  16.25   29.82  -11.84  802 !  IndiaAntarctica_Ridge_90to67Ma R f/1/2 Stage LD 6/16/06
167 47.9  12.41   25.09  -14.52  802 !  IndiaAntarctica_Ridge_90to67Ma R f/1/2 Stage LD 6/16/06
167 55.9   8.93   20.25  -18.54  802 !  IndiaAntarctica_Ridge_90to67Ma R f/1/2 Stage LD 6/16/06
167 67.7   5.03   16.26  -25.84  802 !  IndiaAntarctica_Ridge_90to67Ma R f/1/2 Stage LD 6/16/06
167 83.5   3.81   14.63  -32.07  802 !  IndiaAntarctica_Ridge_90to67Ma R f/1/2 Stage LD 6/16/06
167 99.0   4.78   20.66  -37.58  802 !  IndiaAntarctica_Ridge_90to67Ma R f/1/2 Stage LD 6/16/06
167 120.4   0.35   25.68  -41.32  802 !  IndiaAntarctica_Ridge_90to67Ma R f/1/2 Stage LD 6/16/06
167 124.0   0.86   26.45  -42.02  802 !  IndiaAntarctica_Ridge_90to67Ma R f/1/2 Stage LD 6/16/06
167 126.7   0.69   27.2  -43.04  802 !  IndiaAntarctica_Ridge_90to67Ma R f/1/2 Stage LD 6/16/06
167 129.5   0.41   28.3  -44.84  802 !  IndiaAntarctica_Ridge_90to67Ma R f/1/2 Stage LD 6/16/06
167 130.2   0.07   28.37  -45.29  802 !  IndiaAntarctica_Ridge_90to67Ma R f/1/2 Stage LD 6/16/06
167 137.9   1.03 -151.45   46.41  802 !  IndiaAntarctica_Ridge_90to67Ma R f/1/2 Stage LD 6/16/06
167 140.4   1.16 -151.45   46.4  802 !  IndiaAntarctica_Ridge_90to67Ma R f/1/2 Stage LD 6/16/06
167 146.7   1.39 -151.45   46.37  802 !  IndiaAntarctica_Ridge_90to67Ma R f/1/2 Stage LD 6/16/06
167 150.4   1.39 -151.45   46.37  802 !  IndiaAntarctica_Ridge_90to67Ma R f/1/2 Stage LD 6/16/06
167 152.1   1.39 -151.45   46.37  802 !  IndiaAntarctica_Ridge_90to67Ma R f/1/2 Stage LD 6/16/06
167 154.0   1.39 -151.45   46.37  802 !  IndiaAntarctica_Ridge_90to67Ma R f/1/2 Stage LD 6/16/06
167 160.0   1.39 -151.45   46.37  802 !  IndiaAntarctica_Ridge_90to67Ma R f/1/2 Stage LD 6/16/06
167 180.0   1.39 -151.45   46.37  802 !  IndiaAntarctica_Ridge_90to67Ma R f/1/2 Stage LD 6/16/06
167 600.0   1.39 -151.45   46.37  802 !  IndiaAntarctica_Ridge_90to67Ma R f/1/2 Stage LD 6/16/06
168  0.0   0.0    0.0    0.0  530 !  
168 33.1  50.49    1.75 -101.27  530 !  IndiaAustralia_Ridge_180to140Ma R f/1/2 Stage LD 6/16/06
168 40.1  50.48    1.8 -102.39  530 !  IndiaAustralia_Ridge_180to140Ma R f/1/2 Stage LD 6/16/06
168 47.9  50.46    1.85 -103.63  530 !  IndiaAustralia_Ridge_180to140Ma R f/1/2 Stage LD 6/16/06
168 55.9  50.45    1.91 -104.91  530 !  IndiaAustralia_Ridge_180to140Ma R f/1/2 Stage LD 6/16/06
168 67.7  50.43    1.99 -106.79  530 !  IndiaAustralia_Ridge_180to140Ma R f/1/2 Stage LD 6/16/06
168 83.5  50.42    2.04 -107.85  530 !  IndiaAustralia_Ridge_180to140Ma R f/1/2 Stage LD 6/16/06
168 99.0  50.46    1.87 -103.9  530 !  IndiaAustralia_Ridge_180to140Ma R f/1/2 Stage LD 6/16/06
168 120.4  50.52    1.62  -98.45  530 !  IndiaAustralia_Ridge_180to140Ma R f/1/2 Stage LD 6/16/06
168 124.0  50.53    1.57  -97.53  530 !  IndiaAustralia_Ridge_180to140Ma R f/1/2 Stage LD 6/16/06
168 126.7  50.54    1.54  -96.84  530 !  IndiaAustralia_Ridge_180to140Ma R f/1/2 Stage LD 6/16/06
168 129.5  50.55    1.51  -96.13  530 !  IndiaAustralia_Ridge_180to140Ma R f/1/2 Stage LD 6/16/06
168 130.2  50.55    1.5  -95.93  530 !  IndiaAustralia_Ridge_180to140Ma R f/1/2 Stage LD 6/16/06
168 137.9  50.57    1.4  -93.27  530 !  IndiaAustralia_Ridge_180to140Ma R f/1/2 Stage LD 6/16/06
168 140.4  50.58    1.37  -92.41  530 !  IndiaAustralia_Ridge_180to140Ma R f/1/2 Stage LD 6/16/06
168 146.7  50.59    1.31  -90.28  530 !  IndiaAustralia_Ridge_180to140Ma R f/1/2 Stage LD 6/16/06
168 150.4  50.59    1.27  -89.03  530 !  IndiaAustralia_Ridge_180to140Ma R f/1/2 Stage LD 6/16/06
168 152.1  50.6    1.25  -88.46  530 !  IndiaAustralia_Ridge_180to140Ma R f/1/2 Stage LD 6/16/06
168 154.0  50.6    1.23  -87.82  530 !  IndiaAustralia_Ridge_180to140Ma R f/1/2 Stage LD 6/16/06
168 160.0  50.61    1.16  -85.8  530 !  IndiaAustralia_Ridge_180to140Ma R f/1/2 Stage LD 6/16/06
168 180.0  50.66    0.92  -79.04  530 !  IndiaAustralia_Ridge_180to140Ma R f/1/2 Stage LD 6/16/06
168 600.0  49.36   -1.71  -45.16  530 !  IndiaAustralia_Ridge_180to140Ma R f/1/2 Stage LD 6/16/06
169  0.0   0.0    0.0    0.0  605 !  
169 33.1  18.92  109.67 -105.28  605 !  ArgoAbyssalPlain R f/1/2 Stage LD 6/16/06
169 40.1  18.92  109.67 -105.28  605 !  ArgoAbyssalPlain R f/1/2 Stage LD 6/16/06
169 47.9  18.92  109.67 -105.28  605 !  ArgoAbyssalPlain R f/1/2 Stage LD 6/16/06
169 55.9  18.92  109.67 -105.28  605 !  ArgoAbyssalPlain R f/1/2 Stage LD 6/16/06
169 67.7  18.92  109.67 -105.28  605 !  ArgoAbyssalPlain R f/1/2 Stage LD 6/16/06
169 83.5  18.92  109.67 -105.28  605 !  ArgoAbyssalPlain R f/1/2 Stage LD 6/16/06
169 99.0  18.92  109.67 -105.28  605 !  ArgoAbyssalPlain R f/1/2 Stage LD 6/16/06
169 120.4  18.92  109.67 -105.28  605 !  ArgoAbyssalPlain R f/1/2 Stage LD 6/16/06
169 124.0  18.92  109.67 -105.28  605 !  ArgoAbyssalPlain R f/1/2 Stage LD 6/16/06
169 126.7  18.92  109.67 -105.28  605 !  ArgoAbyssalPlain R f/1/2 Stage LD 6/16/06
169 129.5  18.92  109.67 -105.28  605 !  ArgoAbyssalPlain R f/1/2 Stage LD 6/16/06
169 130.2  18.92  109.67 -105.28  605 !  ArgoAbyssalPlain R f/1/2 Stage LD 6/16/06
169 137.9  19.34  110.04 -106.17  605 !  ArgoAbyssalPlain R f/1/2 Stage LD 6/16/06
169 140.4  19.89  110.52 -107.38  605 !  ArgoAbyssalPlain R f/1/2 Stage LD 6/16/06
169 146.7  21.24  111.73 -110.47  605 !  ArgoAbyssalPlain R f/1/2 Stage LD 6/16/06
169 150.4  21.99  112.42 -112.29  605 !  ArgoAbyssalPlain R f/1/2 Stage LD 6/16/06
179  0.0   0.0    0.0    0.0  605 !  
179 33.1  43.0   60.83  -97.16  605 !  ArgoAbyssalPlain R f/1/2 Stage LD 6/16/06
179 40.1  43.0   60.83  -97.16  605 !  ArgoAbyssalPlain R f/1/2 Stage LD 6/16/06
179 47.9  44.37   61.88  -96.36  605 !  ArgoAbyssalPlain R f/1/2 Stage LD 6/16/06
179 55.9  46.82   63.83  -95.08  605 !  ArgoAbyssalPlain R f/1/2 Stage LD 6/16/06
179 67.7  51.27   67.7  -92.99  605 !  ArgoAbyssalPlain R f/1/2 Stage LD 6/16/06
179 83.5  54.9   71.06  -91.98  605 !  ArgoAbyssalPlain R f/1/2 Stage LD 6/16/06
179 99.0  58.41   72.2  -92.11  605 !  ArgoAbyssalPlain R f/1/2 Stage LD 6/16/06
179 120.4  62.17   73.74  -96.21  605 !  ArgoAbyssalPlain R f/1/2 Stage LD 6/16/06
179 124.0  62.63   73.93  -96.77  605 !  ArgoAbyssalPlain R f/1/2 Stage LD 6/16/06
179 126.7  63.09   74.12  -97.32  605 !  ArgoAbyssalPlain R f/1/2 Stage LD 6/16/06
179 129.5  63.62   74.48  -97.84  605 !  ArgoAbyssalPlain R f/1/2 Stage LD 6/16/06
179 130.2  63.75   74.57  -97.95  605 !  ArgoAbyssalPlain R f/1/2 Stage LD 6/16/06
179 146.7  68.16   86.53 -102.29  605 !  ArgoAbyssalPlain R f/1/2 Stage LD 6/16/06
179 150.4  68.98   89.88 -103.11  605 !  ArgoAbyssalPlain R f/1/2 Stage LD 6/16/06
179 152.1  69.32   91.39 -103.47  605 !  ArgoAbyssalPlain R f/1/2 Stage LD 6/16/06
179 600.0  70.08   95.35 -104.41  605 !  ArgoAbyssalPlain R f/1/2 Stage LD 6/16/06
185  0.0   0.0    0.0    0.0  839 !  
185 10.9   0.0    0.0    0.0  839 !  SFB R f/1/2 Stage LD 6/6/06
185 20.1   0.0    0.0    0.0  839 !  SFB R f/1/2 Stage LD 6/6/06
185 26.6  87.48    5.81    0.9  839 !  SFB R f/1/2 Stage LD 6/6/06
185 28.0  76.06   16.49    1.5  839 !  SFB R f/1/2 Stage LD 6/6/06
185 28.7  74.83   23.65    2.22  839 !  SFB R f/1/2 Stage LD 6/6/06
185 33.1  74.6   41.45    3.08  839 !  SFB R f/1/2 Stage LD 6/6/06
185 40.1  74.6   41.45    3.08  839 !  SFB R f/1/2 Stage LD 6/6/06
185 43.8  74.6   41.45    3.08  839 !  SFB R f/1/2 Stage LD 6/6/06
185 53.3  74.6   41.45    3.08  839 !  SFB R f/1/2 Stage LD 6/6/06
185 67.7  74.6   41.45    3.08  839 !  SFB R f/1/2 Stage LD 6/6/06
185 79.1  74.6   41.45    3.08  839 !  SFB R f/1/2 Stage LD 6/6/06
185 99.0  74.6   41.45    3.08  839 !  SFB R f/1/2 Stage LD 6/6/06
185 120.4  74.6   41.45    3.08  839 !  SFB R f/1/2 Stage LD 6/6/06
185 600.0  74.6   41.45    3.08  839 !  SFB R f/1/2 Stage LD 6/6/06
187  0.0   0.0    0.0    0.0  847 !  
187 10.9   9.72  -29.09  -56.34  847 !  Solomon Sea R f/1/2 Stage LD 6/7/06
187 20.1  12.07  -32.29  -45.51  847 !  Solomon Sea R f/1/2 Stage LD 6/7/06
187 26.6  13.35  -34.8  -39.25  847 !  Solomon Sea R f/1/2 Stage LD 6/7/06
187 28.0  12.96  -34.98  -38.76  847 !  Solomon Sea R f/1/2 Stage LD 6/7/06
187 28.7  12.75  -35.08  -38.51  847 !  Solomon Sea R f/1/2 Stage LD 6/7/06
187 30.1  11.84  -35.49  -37.43  847 !  Solomon Sea R f/1/2 Stage LD 6/7/06
187 33.0   9.78  -36.42  -35.24  847 !  Solomon Sea R f/1/2 Stage LD 6/7/06
187 33.1   9.71  -36.46  -35.17  847 !  Solomon Sea R f/1/2 Stage LD 6/7/06
187 35.3   7.97  -37.24  -33.54  847 !  Solomon Sea R f/1/2 Stage LD 6/7/06
187 38.1   5.5  -38.34  -31.53  847 !  Solomon Sea R f/1/2 Stage LD 6/7/06
187 39.6   4.05  -38.97  -30.49  847 !  Solomon Sea R f/1/2 Stage LD 6/7/06
187 40.1   3.53  -39.19  -30.14  847 !  Solomon Sea R f/1/2 Stage LD 6/7/06
187 43.8   1.18  -40.22  -28.67  847 !  Solomon Sea R f/1/2 Stage LD 6/7/06
187 53.3   0.36  -40.58  -28.21  847 !  Solomon Sea R f/1/2 Stage LD 6/7/06
187 55.8   0.36  -40.58  -28.21  847 !  Solomon Sea R f/1/2 Stage LD 6/7/06
187 57.9   0.36  -40.58  -28.21  847 !  Solomon Sea R f/1/2 Stage LD 6/7/06
187 61.2   0.36  -40.58  -28.21  847 !  Solomon Sea R f/1/2 Stage LD 6/7/06
187 62.5   0.36  -40.58  -28.21  847 !  Solomon Sea R f/1/2 Stage LD 6/7/06
187 64.0   0.36  -40.58  -28.21  847 !  Solomon Sea R f/1/2 Stage LD 6/7/06
187 65.6   0.36  -40.58  -28.21  847 !  Solomon Sea R f/1/2 Stage LD 6/7/06
187 67.7   0.36  -40.58  -28.21  847 !  Solomon Sea R f/1/2 Stage LD 6/7/06
187 71.1   0.36  -40.58  -28.21  847 !  Solomon Sea R f/1/2 Stage LD 6/7/06
187 73.6   0.36  -40.58  -28.21  847 !  Solomon Sea R f/1/2 Stage LD 6/7/06
187 79.0   0.36  -40.58  -28.21  847 !  Solomon Sea R f/1/2 Stage LD 6/7/06
187 83.5   0.36  -40.58  -28.21  847 !  Solomon Sea R f/1/2 Stage LD 6/7/06
187 99.0   0.36  -40.58  -28.21  847 !  Solomon Sea R f/1/2 Stage LD 6/7/06
187 120.4   0.36  -40.58  -28.21  847 !  Solomon Sea R f/1/2 Stage LD 6/7/06
187 600.0   0.36  -40.58  -28.21  847 !  Solomon Sea R f/1/2 Stage LD 6/7/06
189  0.0   0.0    0.0    0.0  701 !  
189 10.9   8.61  -49.16    0.82  701 !  ANT-AFR R f/1/2 Stage SK 4/12/07
189 20.1  10.7  -47.93    1.39  701 !  ANT-AFR R f/1/2 Stage SK 4/12/07
189 33.1  11.99  -48.42    2.72  701 !  ANT-AFR R f/1/2 Stage SK 4/12/07
189 40.1  13.76  -41.46    3.73  701 !  ANT-AFR R f/1/2 Stage SK 4/12/07
189 43.8  11.78  -41.16    4.13  701 !  ANT-AFR R f/1/2 Stage SK 4/12/07
189 53.3   9.03  -42.03    5.07  701 !  ANT-AFR R f/1/2 Stage SK 4/12/07
189 67.7   4.72  -45.57    6.02  701 !  ANT-AFR R f/1/2 Stage SK 4/12/07
189 79.1   2.52  140.25   -7.85  701 !  ANT-AFR R f/1/2 Stage SK 4/12/07
189 99.0   1.9  146.24  -13.07  701 !  ANT-AFR R f/1/2 Stage SK 4/12/07
189 120.4   8.95  154.53  -20.79  701 !  ANT-AFR R f/1/2 Stage SK 4/12/07
189 139.6   7.53  150.59  -24.55  701 !  ANT-AFR R f/1/2 Stage SK 4/12/07
189 180.0  10.16  149.68  -29.08  701 !  ANT-AFR R f/1/2 Stage SK 4/12/07
189 600.0  10.16  149.68  -29.08  701 !  ANT-AFR R f/1/2 Stage SK 4/12/07
192  0.0   0.0    0.0    0.0  802 !  
192 10.9  13.1   36.1   -3.28  802 !  SEIR R f/1/2 Stage MG 3/16/06
192 20.1  15.49   32.77   -5.99  802 !  SEIR R f/1/2 Stage MG 3/16/06
192 33.1  13.82   33.36  -10.2  802 !  SEIR R f/1/2 Stage MG 3/16/06
192 40.1  17.33   30.89  -11.84  802 !  SEIR R f/1/2 Stage MG 3/16/06
192 43.8  16.0   30.14  -12.29  802 !  SEIR R f/1/2 Stage MG 3/16/06
192 53.3  13.59   32.07  -12.72  802 !  SEIR R f/1/2 Stage MG 3/16/06
192 67.7   5.97   34.02  -12.81  802 !  SEIR R f/1/2 Stage MG 3/16/06
192 79.1   6.07   34.16  -13.18  802 !  SEIR R f/1/2 Stage MG 3/16/06
192 99.0   6.56 -141.11   14.3  802 !  SEIR R f/1/2 Stage MG 3/16/06
192 120.4  11.83 -140.13   14.83  802 !  SEIR R f/1/2 Stage MG 3/16/06
192 139.9  11.83 -140.13   14.83  802 !  SEIR R f/1/2 Stage MG 3/16/06
192 180.0  11.83 -140.13   14.83  802 !  SEIR R f/1/2 Stage MG 3/16/06
192 600.0  11.83 -140.13   14.83  802 !  SEIR R f/1/2 Stage MG 3/16/06
193  0.0   0.0    0.0    0.0  102 !  
193 10.9  66.1  134.15   -1.36  102 !  NorthSea Iceland stage LD 5/14/08
193 20.1  68.77  136.84   -2.52  102 !  NorthSea Iceland stage LD 5/14/08
193 33.1  65.71  136.84   -3.71  102 !  NorthSea Iceland stage LD 5/14/08
193 40.1  58.53  135.84   -4.15  102 !  NorthSea Iceland stage LD 5/14/08
193 43.8  55.32  135.71   -4.41  102 !  NorthSea Iceland stage LD 5/14/08
193 47.9  49.32  131.76   -4.61  102 !  NorthSea Iceland stage LD 5/14/08
193 53.3  42.08  123.36   -5.44  102 !  NorthSea Iceland stage LD 5/14/08
193 67.7  46.78  120.81   -5.99  102 !  NorthSea Iceland stage LD 5/14/08
193 79.1  51.21  122.96   -6.24  102 !  NorthSea Iceland stage LD 5/14/08
193 99.0  56.56  118.28   -6.74  102 !  NorthSea Iceland stage LD 5/14/08
193 120.4  54.88  114.89   -6.63  102 !  NorthSea Iceland stage LD 5/14/08
193 139.6  51.02  111.86   -6.31  102 !  NorthSea Iceland stage LD 5/14/08
193 180.0  51.02  111.86   -6.31  102 !  NorthSea Iceland stage LD 5/14/08
194  0.0   0.0    0.0    0.0  918 !  KULA-FARALLON, Half stage rotations for ridge segments, SZ 03-Feb-2010
194 41.0  82.7 -126.0  -26.72  918 !  KULA-FARALLON, Half stage rotations for ridge segments, SZ 03-Feb-2010
194 47.9  84.31 -147.63  -33.19  918 !  KULA-FARALLON, Half stage rotations for ridge segments, SZ 03-Feb-2010
194 55.9  86.43  144.32  -35.27  918 !  KULA-FARALLON, Half stage rotations for ridge segments, SZ 03-Feb-2010
194 67.7  84.95   97.93  -38.28  918 !  KULA-FARALLON, Half stage rotations for ridge segments, SZ 03-Feb-2010
194 79.0  82.44   82.3  -42.26  918 !  KULA-FARALLON, Half stage rotations for ridge segments, SZ 03-Feb-2010
194 240.0  44.89  166.56 -102.24  918 !  KULA-FARALLON, Half stage rotations for ridge segments, SZ 03-Feb-2010
195  0.0   0.0    0.0    0.0  918 !  KULA-PACIFIC, Half stage rotations for ridge segments, SZ 03-Feb-2010
195 41.0   0.0    0.0    0.0  918 !  KULA-PACIFIC, Half stage rotations for ridge segments, SZ 03-Feb-2010
195 47.9  53.0  -82.5   -2.2  918 !  KULA-PACIFIC, Half stage rotations for ridge segments, SZ 03-Feb-2010
195 55.9   3.08  108.73    4.89  918 !  KULA-PACIFIC, Half stage rotations for ridge segments, SZ 03-Feb-2010
195 67.7   9.85  111.01    7.85  918 !  KULA-PACIFIC, Half stage rotations for ridge segments, SZ 03-Feb-2010
195 79.0  10.05  110.33   10.69  918 !  KULA-PACIFIC, Half stage rotations for ridge segments, SZ 03-Feb-2010
195 240.0  10.05  110.33   10.69  918 !  KULA-PACIFIC, Half stage rotations for ridge segments, SZ 03-Feb-2010
196  0.0   0.0    0.0    0.0  113 !  CANADA BASIN-NORTH AMERICA, Half stage rotations for ridge segments, SZ 03-Feb-2010
196 118.0 -69.0   42.8   -3.6  113 !  CANADA BASIN-NORTH AMERICA, Half stage rotations for ridge segments, SZ 03-Feb-2010
196 144.0  80.79   74.17  -11.39  113 !  CANADA BASIN-NORTH AMERICA, Half stage rotations for ridge segments, SZ 03-Feb-2010
196 160.0  80.01   72.72  -11.1  113 !  CANADA BASIN-NORTH AMERICA, Half stage rotations for ridge segments, SZ 03-Feb-2010
196 204.0  78.43   70.58  -10.6  113 !  CANADA BASIN-NORTH AMERICA, Half stage rotations for ridge segments, SZ 03-Feb-2010
197  0.0   0.0    0.0    0.0  103 !  ALASKA-NORTH AMERICA, Half stage rotations for ridge segments, SZ 03-Feb-2010
197 115.0   0.0    0.0    0.0  103 !  ALASKA-NORTH AMERICA, Half stage rotations for ridge segments, SZ 03-Feb-2010
197 144.0 -69.0   42.8  -34.75  103 !  ALASKA-NORTH AMERICA, Half stage rotations for ridge segments, SZ 03-Feb-2010
197 154.0  69.0 -137.2   35.0  103 !  ALASKA-NORTH AMERICA, Half stage rotations for ridge segments, SZ 03-Feb-2010
197 600.0  69.0 -137.2   41.0  103 !  ALASKA-NORTH AMERICA, Half stage rotations for ridge segments, SZ 03-Feb-2010
198  0.0   0.0    0.0    0.0  101 !  CANADA BASIN-NORTH AMERICA, Half stage rotations for ridge segments, SZ 03-Feb-2010
198 118.0   0.0    0.0    0.0  101 !  CANADA BASIN-NORTH AMERICA, Half stage rotations for ridge segments, SZ 03-Feb-2010
198 120.4  50.6 -140.0   -1.16  101 !  CANADA BASIN-NORTH AMERICA, Half stage rotations for ridge segments, SZ 03-Feb-2010
198 126.7  50.6 -140.0   -4.18  101 !  CANADA BASIN-NORTH AMERICA, Half stage rotations for ridge segments, SZ 03-Feb-2010
198 131.9  50.6 -140.0   -6.68  101 !  CANADA BASIN-NORTH AMERICA, Half stage rotations for ridge segments, SZ 03-Feb-2010
198 139.6  50.6 -140.0  -10.38  101 !  CANADA BASIN-NORTH AMERICA, Half stage rotations for ridge segments, SZ 03-Feb-2010
198 144.0  50.6 -140.0  -12.5  101 !  CANADA BASIN-NORTH AMERICA, Half stage rotations for ridge segments, SZ 03-Feb-2010
198 200.0  50.6 -140.0  -12.5  101 !  CANADA BASIN-NORTH AMERICA,
203  0.0   0.0    0.0    0.0  926 !  
203 10.9  60.13  -89.76   -7.59  926 !  PHX_IZ1 R f/1/2 Stage SK 4/24/07
203 20.1  62.47  -92.67  -15.51  926 !  PHX_IZ1 R f/1/2 Stage SK 4/24/07
203 33.1  69.52 -105.28  -24.73  926 !  PHX_IZ1 R f/1/2 Stage SK 4/24/07
203 40.1  76.15 -106.31  -27.91  926 !  PHX_IZ1 R f/1/2 Stage SK 4/24/07
203 43.8  78.9 -109.34  -30.26  926 !  PHX_IZ1 R f/1/2 Stage SK 4/24/07
203 53.3  85.33 -123.27  -35.65  926 !  PHX_IZ1 R f/1/2 Stage SK 4/24/07
203 67.7  85.85 -132.17  -45.73  926 !  PHX_IZ1 R f/1/2 Stage SK 4/24/07
203 79.1  73.94 -109.03  -54.81  926 !  PHX_IZ1 R f/1/2 Stage SK 4/24/07
203 99.0  64.36 -101.53  -68.34  926 !  PHX_IZ1 R f/1/2 Stage SK 4/24/07
203 120.4  56.25 -100.11  -81.64  926 !  PHX_IZ1 R f/1/2 Stage SK 4/24/07
203 139.6  48.86 -114.44  -98.35  926 !  PHX_IZ1 R f/1/2 Stage SK 4/24/07
203 180.0  40.37 -131.83 -137.32  926 !  PHX_IZ1 R f/1/2 Stage SK 4/24/07
203 600.0  40.3 -152.14 -186.51  926 !  PHX_IZ1 R f/1/2 Stage SK 4/24/07
207  0.0   0.0    0.0    0.0  901 !  
207 10.9  60.13  -89.76   -7.59  901 !  PHX_PAC R f/1/2 Stage SK 4/24/07
207 20.1  62.47  -92.67  -15.51  901 !  PHX_PAC R f/1/2 Stage SK 4/24/07
207 33.1  69.52 -105.28  -24.73  901 !  PHX_PAC R f/1/2 Stage SK 4/24/07
207 40.1  76.15 -106.31  -27.91  901 !  PHX_PAC R f/1/2 Stage SK 4/24/07
207 43.8  78.9 -109.34  -30.26  901 !  PHX_PAC R f/1/2 Stage SK 4/24/07
207 53.3  85.33 -123.27  -35.65  901 !  PHX_PAC R f/1/2 Stage SK 4/24/07
207 67.7  87.87 -175.52  -41.27  901 !  PHX_PAC R f/1/2 Stage SK 4/24/07
207 79.1  78.55  -97.48  -43.24  901 !  PHX_PAC R f/1/2 Stage SK 4/24/07
207 99.0  69.78  -72.55  -45.41  901 !  PHX_PAC R f/1/2 Stage SK 4/24/07
207 120.4  60.87  -55.98  -48.36  901 !  PHX_PAC R f/1/2 Stage SK 4/24/07
207 139.6  49.79  -68.14  -57.64  901 !  PHX_PAC R f/1/2 Stage SK 4/24/07
207 180.0  38.9  -75.24  -73.92  901 !  PHX_PAC R f/1/2 Stage SK 4/24/07
207 600.0  31.2  -78.94  -91.87  901 !  PHX_PAC R f/1/2 Stage SK 4/24/07
214  0.0   0.0    0.0    0.0  901 !  
214 10.9   0.0    0.0    0.0  901 !  OSB_PAC R f/1/2 Stage SK 4/24/07
214 20.1   0.0    0.0    0.0  901 !  OSB_PAC R f/1/2 Stage SK 4/24/07
214 33.1   0.0    0.0    0.0  901 !  OSB_PAC R f/1/2 Stage SK 4/24/07
214 40.1   0.0    0.0    0.0  901 !  OSB_PAC R f/1/2 Stage SK 4/24/07
214 43.8   0.0    0.0    0.0  901 !  OSB_PAC R f/1/2 Stage SK 4/24/07
214 53.3   0.0    0.0    0.0  901 !  OSB_PAC R f/1/2 Stage SK 4/24/07
214 67.7   0.0    0.0    0.0  901 !  OSB_PAC R f/1/2 Stage SK 4/24/07
214 79.1   0.0    0.0    0.0  901 !  OSB_PAC R f/1/2 Stage SK 4/24/07
214 99.0   6.21  128.95    6.0  901 !  OSB_PAC R f/1/2 Stage SK 4/24/07
214 120.4   5.81  129.48   15.37  901 !  OSB_PAC R f/1/2 Stage SK 4/24/07
214 139.6   2.04  -78.72  -26.22  901 !  OSB_PAC R f/1/2 Stage SK 4/24/07
214 180.0   6.5  -91.75  -45.36  901 !  OSB_PAC R f/1/2 Stage SK 4/24/07
214 600.0   8.03  -97.37  -65.68  901 !  OSB_PAC R f/1/2 Stage SK 4/24/07
232  0.0   0.0    0.0    0.0  902 !  
232 10.9  61.08  -90.54   -0.15  902 !  PHX-FAR R f/1/2 Stage SK 4/24/07
232 20.1  16.99  -82.92   -3.05  902 !  PHX-FAR R f/1/2 Stage SK 4/24/07
232 33.1  19.23  -84.08   -3.64  902 !  PHX-FAR R f/1/2 Stage SK 4/24/07
232 40.1  19.23  -84.08   -3.64  902 !  PHX-FAR R f/1/2 Stage SK 4/24/07
232 43.8  19.23  -84.08   -3.64  902 !  PHX-FAR R f/1/2 Stage SK 4/24/07
232 53.3  19.23  -84.08   -3.64  902 !  PHX-FAR R f/1/2 Stage SK 4/24/07
232 67.7  19.23  -84.08   -3.64  902 !  PHX-FAR R f/1/2 Stage SK 4/24/07
232 79.1   8.76  140.57   11.93  902 !  PHX-FAR R f/1/2 Stage SK 4/24/07
232 99.0  27.01  157.71   24.47  902 !  PHX-FAR R f/1/2 Stage SK 4/24/07
232 120.4  39.87  168.23   37.56  902 !  PHX-FAR R f/1/2 Stage SK 4/24/07
232 139.6  33.37  173.28   57.27  902 !  PHX-FAR R f/1/2 Stage SK 4/24/07
232 180.0  37.72 -173.32   93.68  902 !  PHX-FAR R f/1/2 Stage SK 4/24/07
232 600.0  37.26 -169.43  155.56  902 !  PHX-FAR R f/1/2 Stage SK 4/24/07
241  0.0   0.0    0.0    0.0  653 !  
241 10.9   0.0    0.0    0.0  653 !  Caroline R f/1/2 Stage MG 4/2/06
241 20.1   0.0    0.0    0.0  653 !  Caroline R f/1/2 Stage MG 4/2/06
241 33.1   1.02   51.74    2.16  653 !  Caroline R f/1/2 Stage MG 4/2/06
241 40.1   0.72  -85.74   -5.6  653 !  Caroline R f/1/2 Stage MG 4/2/06
241 43.8   0.72  -85.74   -5.6  653 !  Caroline R f/1/2 Stage MG 4/2/06
241 53.3   0.72  -85.74   -5.6  653 !  Caroline R f/1/2 Stage MG 4/2/06
241 67.7   0.72  -85.74   -5.6  653 !  Caroline R f/1/2 Stage MG 4/2/06
241 79.1   0.72  -85.74   -5.6  653 !  Caroline R f/1/2 Stage MG 4/2/06
241 99.0   0.72  -85.74   -5.6  653 !  Caroline R f/1/2 Stage MG 4/2/06
241 120.4   0.72  -85.74   -5.6  653 !  Caroline R f/1/2 Stage MG 4/2/06
241 139.6   0.72  -85.74   -5.6  653 !  Caroline R f/1/2 Stage MG 4/2/06
241 180.0   0.72  -85.74   -5.6  653 !  Caroline R f/1/2 Stage MG 4/2/06
241 600.0   0.72  -85.74   -5.6  653 !  Caroline R f/1/2 Stage MG 4/2/06
242  0.0   0.0    0.0    0.0  902 !  
242 10.9  60.11  -89.75    7.44  902 !  NAZ-IZ1 R f/1/2 Stage SK 4/23/07
242 20.1  71.59  -94.35   13.56  902 !  NAZ-IZ1 R f/1/2 Stage SK 4/23/07
242 33.1  75.08 -113.16   22.65  902 !  NAZ-IZ1 R f/1/2 Stage SK 4/23/07
242 40.1  80.31 -130.71   26.12  902 !  NAZ-IZ1 R f/1/2 Stage SK 4/23/07
242 43.8  81.6 -144.02   28.61  902 !  NAZ-IZ1 R f/1/2 Stage SK 4/23/07
242 53.3  82.23  172.39   34.33  902 !  NAZ-IZ1 R f/1/2 Stage SK 4/23/07
242 67.7  83.78  170.27   44.37  902 !  NAZ-IZ1 R f/1/2 Stage SK 4/23/07
242 79.1  86.51 -168.05   55.45  902 !  NAZ-IZ1 R f/1/2 Stage SK 4/23/07
242 99.0  87.9   29.01   74.52  902 !  NAZ-IZ1 R f/1/2 Stage SK 4/23/07
242 120.4  80.86   26.54   94.02  902 !  NAZ-IZ1 R f/1/2 Stage SK 4/23/07
242 139.6  76.45   29.15  105.35  902 !  NAZ-IZ1 R f/1/2 Stage SK 4/23/07
242 180.0  60.54   34.41  133.79  902 !  NAZ-IZ1 R f/1/2 Stage SK 4/23/07
242 600.0  39.13   52.58  117.34  902 !  NAZ-IZ1 R f/1/2 Stage SK 4/23/07
243  0.0   0.0    0.0    0.0  918 !  
243 10.9  62.23  -89.6   -7.28  918 !  NAZ-KUL R f/1/2 Stage SK 4/23/07
243 20.1  74.1  -90.37  -13.38  918 !  NAZ-KUL R f/1/2 Stage SK 4/23/07
243 33.1  78.78 -113.11  -22.41  918 !  NAZ-KUL R f/1/2 Stage SK 4/23/07
243 40.1  81.41 -100.09  -26.38  918 !  NAZ-KUL R f/1/2 Stage SK 4/23/07
243 43.8  82.51  -91.71  -29.07  918 !  NAZ-KUL R f/1/2 Stage SK 4/23/07
243 53.3  84.43  -50.39  -34.32  918 !  NAZ-KUL R f/1/2 Stage SK 4/23/07
243 67.7  81.26  -25.61  -38.59  918 !  NAZ-KUL R f/1/2 Stage SK 4/23/07
243 79.1  82.06   -6.88  -43.02  918 !  NAZ-KUL R f/1/2 Stage SK 4/23/07
243 99.0  77.85   28.93  -51.24  918 !  NAZ-KUL R f/1/2 Stage SK 4/23/07
243 120.4  71.98   41.54  -60.9  918 !  NAZ-KUL R f/1/2 Stage SK 4/23/07
243 139.6  66.63   49.51  -66.93  918 !  NAZ-KUL R f/1/2 Stage SK 4/23/07
243 180.0  59.26   65.99  -87.54  918 !  NAZ-KUL R f/1/2 Stage SK 4/23/07
243 600.0  32.09   70.04 -111.07  918 !  NAZ-KUL R f/1/2 Stage SK 4/23/07
244  0.0   0.0    0.0    0.0  926 !  
244 10.9   0.92  -97.8   -0.31  926 !  KUL-IZ1 R f/1/2 Stage MG 3/29/06
244 20.1   0.92  -97.8   -0.57  926 !  KUL-IZ1 R f/1/2 Stage MG 3/29/06
244 33.1   0.92  -97.8   -0.95  926 !  KUL-IZ1 R f/1/2 Stage MG 3/29/06
244 40.1   8.42  -75.69    0.95  926 !  KUL-IZ1 R f/1/2 Stage MG 3/29/06
244 43.8   8.51  -75.72    1.92  926 !  KUL-IZ1 R f/1/2 Stage MG 3/29/06
244 53.3   0.71  105.73   -4.26  926 !  KUL-IZ1 R f/1/2 Stage MG 3/29/06
244 67.7  41.62  123.13   -8.93  926 !  KUL-IZ1 R f/1/2 Stage MG 3/29/06
244 79.1  63.28  151.94  -14.04  926 !  KUL-IZ1 R f/1/2 Stage MG 3/29/06
244 99.0  69.37 -169.48  -25.72  926 !  KUL-IZ1 R f/1/2 Stage MG 3/29/06
244 120.4  68.77 -151.78  -39.1  926 !  KUL-IZ1 R f/1/2 Stage MG 3/29/06
244 139.6  67.5 -151.0  -49.23  926 !  KUL-IZ1 R f/1/2 Stage MG 3/29/06
244 180.0  63.33 -143.1  -77.63  926 !  KUL-IZ1 R f/1/2 Stage MG 3/29/06
244 600.0  62.15 -136.51 -118.72  926 !  KUL-IZ1 R f/1/2 Stage MG 3/29/06
245  0.0   0.0    0.0    0.0  918 !  
245 10.9   0.92  -97.8    0.31  918 !  PAC-KUL R f/1/2 Stage SK 4/23/07
245 20.1   0.92  -97.8    0.57  918 !  PAC-KUL R f/1/2 Stage SK 4/23/07
245 33.1   0.92  -97.8    0.95  918 !  PAC-KUL R f/1/2 Stage SK 4/23/07
245 40.1   8.78  -75.81   -0.95  918 !  PAC-KUL R f/1/2 Stage SK 4/23/07
245 43.8   8.69  -75.78   -1.92  918 !  PAC-KUL R f/1/2 Stage SK 4/23/07
245 53.3   0.68  105.39    4.26  918 !  PAC-KUL R f/1/2 Stage SK 4/23/07
245 67.7  10.48  107.9    7.85  918 !  PAC-KUL R f/1/2 Stage SK 4/23/07
245 79.1  10.48  107.9    7.85  918 !  PAC-KUL R f/1/2 Stage SK 4/23/07
245 99.0  10.48  107.9    7.85  918 !  PAC-KUL R f/1/2 Stage SK 4/23/07
245 120.4  10.48  107.9    7.85  918 !  PAC-KUL R f/1/2 Stage SK 4/23/07
245 139.6  10.48  107.9    7.85  918 !  PAC-KUL R f/1/2 Stage SK 4/23/07
245 180.0  10.48  107.9    7.85  918 !  PAC-KUL R f/1/2 Stage SK 4/23/07
245 600.0  10.48  107.9    7.85  918 !  PAC-KUL R f/1/2 Stage SK 4/23/07
247  0.0   0.0    0.0    0.0  801 !  
247 10.9   0.0    0.0    0.0  801 !  Tasman R f/1/2 Stage MG 2/19/06
247 20.1   0.0    0.0    0.0  801 !  Tasman R f/1/2 Stage MG 2/19/06
247 33.1   0.0    0.0    0.0  801 !  Tasman R f/1/2 Stage MG 2/19/06
247 40.1   0.0    0.0    0.0  801 !  Tasman R f/1/2 Stage MG 2/19/06
247 43.8   0.0    0.0    0.0  801 !  Tasman R f/1/2 Stage MG 2/19/06
247 53.3  14.19  -49.59    0.36  801 !  Tasman R f/1/2 Stage MG 2/19/06
247 67.7   9.05  -45.52    4.41  801 !  Tasman R f/1/2 Stage MG 2/19/06
247 79.1   0.28  134.25   -6.51  801 !  Tasman R f/1/2 Stage MG 2/19/06
247 99.0   3.46  -42.55    9.17  801 !  Tasman R f/1/2 Stage MG 2/19/06
247 120.4   3.46  -42.55    9.17  801 !  Tasman R f/1/2 Stage MG 2/19/06
247 139.6   3.46  -42.55    9.17  801 !  Tasman R f/1/2 Stage MG 2/19/06
247 180.0   3.46  -42.55    9.17  801 !  Tasman R f/1/2 Stage MG 2/19/06
247 600.0   3.46  -42.55    9.17  801 !  Tasman R f/1/2 Stage MG 2/19/06
248  0.0   0.0    0.0    0.0  610 !  
248 10.9  23.36  138.24   -6.26  610 !  MAR-EPV R f/1/2 Stage MG 3/16/06
248 20.1  23.36  138.24   -6.26  610 !  MAR-EPV R f/1/2 Stage MG 3/16/06
248 33.1  23.36  138.24   -6.26  610 !  MAR-EPV R f/1/2 Stage MG 3/16/06
248 40.1  23.36  138.24   -6.26  610 !  MAR-EPV R f/1/2 Stage MG 3/16/06
248 43.8  23.36  138.24   -6.26  610 !  MAR-EPV R f/1/2 Stage MG 3/16/06
248 53.3  23.36  138.24   -6.26  610 !  MAR-EPV R f/1/2 Stage MG 3/16/06
248 67.7  23.36  138.24   -6.26  610 !  MAR-EPV R f/1/2 Stage MG 3/16/06
248 79.1  23.36  138.24   -6.26  610 !  MAR-EPV R f/1/2 Stage MG 3/16/06
248 99.0  23.36  138.24   -6.26  610 !  MAR-EPV R f/1/2 Stage MG 3/16/06
248 120.4  23.36  138.24   -6.26  610 !  MAR-EPV R f/1/2 Stage MG 3/16/06
248 139.6  23.36  138.24   -6.26  610 !  MAR-EPV R f/1/2 Stage MG 3/16/06
248 180.0  23.36  138.24   -6.26  610 !  MAR-EPV R f/1/2 Stage MG 3/16/06
248 600.0  23.36  138.24   -6.26  610 !  MAR-EPV R f/1/2 Stage MG 3/16/06
249  0.0   0.0    0.0    0.0  611 !  
249 10.9   0.0    0.0    0.0  611 !  EPV-WPV R f/1/2 Stage MG 3/16/06
249 20.1  37.46   84.27   -1.32  611 !  EPV-WPV R f/1/2 Stage MG 3/16/06
249 33.1  44.12  123.23   -6.37  611 !  EPV-WPV R f/1/2 Stage MG 3/16/06
249 40.1  44.12  123.23   -6.37  611 !  EPV-WPV R f/1/2 Stage MG 3/16/06
249 43.8  44.12  123.23   -6.37  611 !  EPV-WPV R f/1/2 Stage MG 3/16/06
249 53.3  44.12  123.23   -6.37  611 !  EPV-WPV R f/1/2 Stage MG 3/16/06
249 67.7  44.12  123.23   -6.37  611 !  EPV-WPV R f/1/2 Stage MG 3/16/06
249 79.1  44.12  123.23   -6.37  611 !  EPV-WPV R f/1/2 Stage MG 3/16/06
249 99.0  44.12  123.23   -6.37  611 !  EPV-WPV R f/1/2 Stage MG 3/16/06
249 120.4  44.12  123.23   -6.37  611 !  EPV-WPV R f/1/2 Stage MG 3/16/06
249 139.6  44.12  123.23   -6.37  611 !  EPV-WPV R f/1/2 Stage MG 3/16/06
249 180.0  44.12  123.23   -6.37  611 !  EPV-WPV R f/1/2 Stage MG 3/16/06
249 600.0  44.12  123.23   -6.37  611 !  EPV-WPV R f/1/2 Stage MG 3/16/06
250  0.0   0.0    0.0    0.0  611 !  
250 10.9   0.0    0.0    0.0  611 !  EPV-WPV R f/1/2 Stage MG 3/16/06
250 20.1   8.0  154.14    1.92  611 !  EPV-WPV R f/1/2 Stage MG 3/16/06
250 33.1   4.86  152.7    7.26  611 !  EPV-WPV R f/1/2 Stage MG 3/16/06
250 40.1   4.86  152.7    7.26  611 !  EPV-WPV R f/1/2 Stage MG 3/16/06
250 43.8   4.86  152.7    7.26  611 !  EPV-WPV R f/1/2 Stage MG 3/16/06
250 53.3   4.86  152.7    7.26  611 !  EPV-WPV R f/1/2 Stage MG 3/16/06
250 67.7   4.86  152.7    7.26  611 !  EPV-WPV R f/1/2 Stage MG 3/16/06
250 79.1   4.86  152.7    7.26  611 !  EPV-WPV R f/1/2 Stage MG 3/16/06
250 99.0   4.86  152.7    7.26  611 !  EPV-WPV R f/1/2 Stage MG 3/16/06
250 120.4   4.86  152.7    7.26  611 !  EPV-WPV R f/1/2 Stage MG 3/16/06
250 139.6   4.86  152.7    7.26  611 !  EPV-WPV R f/1/2 Stage MG 3/16/06
250 180.0   4.86  152.7    7.26  611 !  EPV-WPV R f/1/2 Stage MG 3/16/06
250 600.0   4.86  152.7    7.26  611 !  EPV-WPV R f/1/2 Stage MG 3/16/06
251  0.0   0.0    0.0    0.0  833 !  
251 10.9  26.87    1.72   -9.49  833 !  SFB R f/1/2 Stage SK 4/23/07
251 20.1  28.86    0.81   -9.34  833 !  SFB R f/1/2 Stage SK 4/23/07
251 33.1  44.61    0.49  -11.43  833 !  SFB R f/1/2 Stage SK 4/23/07
251 40.1  51.93    6.99  -13.62  833 !  SFB R f/1/2 Stage SK 4/23/07
251 43.8  52.95    8.09  -14.04  833 !  SFB R f/1/2 Stage SK 4/23/07
251 53.3  54.12   15.39  -12.42  833 !  SFB R f/1/2 Stage SK 4/23/07
251 67.7  55.18   13.17  -12.31  833 !  SFB R f/1/2 Stage SK 4/23/07
251 79.1  55.83   27.68   -8.8  833 !  SFB R f/1/2 Stage SK 4/23/07
251 99.0  50.4    5.41   -9.43  833 !  SFB R f/1/2 Stage SK 4/23/07
251 120.4  50.4    5.41   -9.43  833 !  SFB R f/1/2 Stage SK 4/23/07
251 139.6  50.4    5.41   -9.43  833 !  SFB R f/1/2 Stage SK 4/23/07
251 180.0  50.4    5.41   -9.43  833 !  SFB R f/1/2 Stage SK 4/23/07
251 600.0  50.4    5.41   -9.43  833 !  SFB R f/1/2 Stage SK 4/23/07
261  0.0   0.0    0.0    0.0  901 !  
261 10.9  59.15    2.4   -6.11  901 !  MRC f/1/2 Stage SK 4/23/07
261 20.1  56.88    2.44  -11.3  901 !  MRC f/1/2 Stage SK 4/23/07
261 33.1  52.23   -0.05  -18.39  901 !  MRC f/1/2 Stage SK 4/23/07
261 40.1  51.69   -3.3  -22.87  901 !  MRC f/1/2 Stage SK 4/23/07
261 43.8  50.97   -4.92  -24.34  901 !  MRC f/1/2 Stage SK 4/23/07
261 53.3  51.35   -7.08  -26.2  901 !  MRC f/1/2 Stage SK 4/23/07
261 67.7  50.21  -16.59  -28.93  901 !  MRC f/1/2 Stage SK 4/23/07
261 79.1  49.86  -22.15  -33.5  901 !  MRC f/1/2 Stage SK 4/23/07
261 99.0  53.62  -21.94  -35.54  901 !  MRC f/1/2 Stage SK 4/23/07
261 120.4  60.77   -7.6  -43.19  901 !  MRC f/1/2 Stage SK 4/23/07
261 139.6  53.73   -2.25  -48.88  901 !  MRC f/1/2 Stage SK 4/23/07
261 180.0  53.5   -2.51  -60.03  901 !  MRC f/1/2 Stage SK 4/23/07
261 600.0  54.87  -11.71  -74.32  901 !  MRC f/1/2 Stage SK 4/23/07
262  0.0   0.0    0.0    0.0  827 !  
262 10.9  10.13  -16.36   20.05  827 !  NFB R f/1/2 Stage MG 3/18/06
262 20.1  10.13  -16.36   20.05  827 !  NFB R f/1/2 Stage MG 3/18/06
262 33.1  10.13  -16.36   20.05  827 !  NFB R f/1/2 Stage MG 3/18/06
262 40.1  10.13  -16.36   20.05  827 !  NFB R f/1/2 Stage MG 3/18/06
262 43.8  10.13  -16.36   20.05  827 !  NFB R f/1/2 Stage MG 3/18/06
262 53.3  10.13  -16.36   20.05  827 !  NFB R f/1/2 Stage MG 3/18/06
262 67.7  10.13  -16.36   20.05  827 !  NFB R f/1/2 Stage MG 3/18/06
262 79.1  10.13  -16.36   20.05  827 !  NFB R f/1/2 Stage MG 3/18/06
262 99.0  10.13  -16.36   20.05  827 !  NFB R f/1/2 Stage MG 3/18/06
262 120.4  10.13  -16.36   20.05  827 !  NFB R f/1/2 Stage MG 3/18/06
262 139.6  10.13  -16.36   20.05  827 !  NFB R f/1/2 Stage MG 3/18/06
262 180.0  10.13  -16.36   20.05  827 !  NFB R f/1/2 Stage MG 3/18/06
262 600.0  10.13  -16.36   20.05  827 !  NFB R f/1/2 Stage MG 3/18/06
263  0.0   0.0    0.0    0.0  836 !  
263 10.9   0.0    0.0    0.0  836 !  N Coral Sea R f/1/2 Stage MG 3/23/06
263 20.1   0.0    0.0    0.0  836 !  N Coral Sea R f/1/2 Stage MG 3/23/06
263 33.1   0.0    0.0    0.0  836 !  N Coral Sea R f/1/2 Stage MG 3/23/06
263 40.1   0.0    0.0    0.0  836 !  N Coral Sea R f/1/2 Stage MG 3/23/06
263 43.8   0.0    0.0    0.0  836 !  N Coral Sea R f/1/2 Stage MG 3/23/06
263 53.3   7.75  -35.43   -1.04  836 !  N Coral Sea R f/1/2 Stage MG 3/23/06
263 67.7   2.96  -43.59   -5.71  836 !  N Coral Sea R f/1/2 Stage MG 3/23/06
263 79.1   2.96  -43.59   -5.71  836 !  N Coral Sea R f/1/2 Stage MG 3/23/06
263 99.0   2.96  -43.59   -5.71  836 !  N Coral Sea R f/1/2 Stage MG 3/23/06
263 120.4   2.96  -43.59   -5.71  836 !  N Coral Sea R f/1/2 Stage MG 3/23/06
263 139.6   2.96  -43.59   -5.71  836 !  N Coral Sea R f/1/2 Stage MG 3/23/06
263 180.0   2.96  -43.59   -5.71  836 !  N Coral Sea R f/1/2 Stage MG 3/23/06
263 600.0   2.96  -43.59   -5.71  836 !  N Coral Sea R f/1/2 Stage MG 3/23/06
284  0.0   0.0    0.0    0.0  608 !  
284 10.9   0.0    0.0    0.0  608 !  MPS-SPS R f/1/2 Stage MG 3/23/06
284 20.1   0.0    0.0    0.0  608 !  MPS-SPS R f/1/2 Stage MG 3/23/06
284 33.1   0.0    0.0    0.0  608 !  MPS-SPS R f/1/2 Stage MG 3/23/06
284 40.1  13.99   87.0   -2.55  608 !  MPS-SPS R f/1/2 Stage MG 3/23/06
284 43.8  15.11   90.76   -3.64  608 !  MPS-SPS R f/1/2 Stage MG 3/23/06
284 53.3  22.11   94.44   -7.99  608 !  MPS-SPS R f/1/2 Stage MG 3/23/06
284 67.7  26.02   94.85  -10.37  608 !  MPS-SPS R f/1/2 Stage MG 3/23/06
284 79.1  26.02   94.85  -10.37  608 !  MPS-SPS R f/1/2 Stage MG 3/23/06
284 99.0  26.02   94.85  -10.37  608 !  MPS-SPS R f/1/2 Stage MG 3/23/06
284 120.4  26.02   94.85  -10.37  608 !  MPS-SPS R f/1/2 Stage MG 3/23/06
284 139.6  26.02   94.85  -10.37  608 !  MPS-SPS R f/1/2 Stage MG 3/23/06
284 180.0  26.02   94.85  -10.37  608 !  MPS-SPS R f/1/2 Stage MG 3/23/06
284 600.0  26.02   94.85  -10.37  608 !  MPS-SPS R f/1/2 Stage MG 3/23/06
292  0.0   0.0    0.0    0.0  926 !  
292 10.9   0.0    0.0    0.0  926 !  PAC-IZ1 R f/1/2 Stage SK 4/13/07
292 20.1   0.0    0.0    0.0  926 !  PAC-IZ1 R f/1/2 Stage SK 4/13/07
292 33.1   0.0    0.0    0.0  926 !  PAC-IZ1 R f/1/2 Stage SK 4/13/07
292 40.1   0.0    0.0    0.0  926 !  PAC-IZ1 R f/1/2 Stage SK 4/13/07
292 43.8   0.0    0.0    0.0  926 !  PAC-IZ1 R f/1/2 Stage SK 4/13/07
292 53.3   0.0    0.0    0.0  926 !  PAC-IZ1 R f/1/2 Stage SK 4/13/07
292 67.7  60.71 -131.38   -4.97  926 !  PAC-IZ1 R f/1/2 Stage SK 4/13/07
292 79.1  60.71 -131.38  -12.34  926 !  PAC-IZ1 R f/1/2 Stage SK 4/13/07
292 99.0  60.71 -131.38  -25.19  926 !  PAC-IZ1 R f/1/2 Stage SK 4/13/07
292 120.4  60.71 -131.38  -39.01  926 !  PAC-IZ1 R f/1/2 Stage SK 4/13/07
292 139.9  60.64 -135.97  -49.24  926 !  PAC-IZ1 R f/1/2 Stage SK 4/13/07
292 180.0  57.74 -137.36  -77.8  926 !  PAC-IZ1 R f/1/2 Stage SK 4/13/07
292 600.0  57.6 -136.08 -119.16  926 !  PAC-IZ1 R f/1/2 Stage SK 4/13/07
298  0.0   0.0    0.0    0.0  901 !  
298 10.9  82.6    4.6   -3.97  901 !  JDF-PAC R f/1/2 Stage SK 4/11/07
298 20.1  82.6    4.6   -7.82  901 !  JDF-PAC R f/1/2 Stage SK 4/11/07
298 33.1  88.78 -156.8  -17.64  901 !  JDF-PAC R f/1/2 Stage SK 4/11/07
298 40.1  87.49 -177.62  -22.46  901 !  JDF-PAC R f/1/2 Stage SK 4/11/07
298 43.8  87.18  174.3  -24.32  901 !  JDF-PAC R f/1/2 Stage SK 4/11/07
298 53.3  86.49  132.18  -28.15  901 !  JDF-PAC R f/1/2 Stage SK 4/11/07
298 67.7  83.15   95.88  -32.97  901 !  JDF-PAC R f/1/2 Stage SK 4/11/07
298 79.1  79.41   82.42  -36.63  901 !  JDF-PAC R f/1/2 Stage SK 4/11/07
298 99.0  76.12   76.26  -44.05  901 !  JDF-PAC R f/1/2 Stage SK 4/11/07
298 120.4  74.06   73.68  -52.34  901 !  JDF-PAC R f/1/2 Stage SK 4/11/07
298 139.6  65.32   62.78  -57.18  901 !  JDF-PAC R f/1/2 Stage SK 4/11/07
298 180.0  63.47   63.47  -59.79  901 !  JDF-PAC R f/1/2 Stage SK 4/11/07
298 600.0  63.5   63.81  -60.76  901 !  JDF-PAC R f/1/2 Stage SK 4/11/07
316  0.0   0.0    0.0    0.0  901 !  
316 10.9  36.17 -107.38  -13.52  901 !  COC-PAC R f/1/2 Stage SK 4/23/07
316 20.1  41.28 -117.03  -23.84  901 !  COC-PAC R f/1/2 Stage SK 4/23/07
316 33.1  65.53  -90.64  -25.78  901 !  COC-PAC R f/1/2 Stage SK 4/23/07
316 40.1  65.53  -90.64  -25.78  901 !  COC-PAC R f/1/2 Stage SK 4/23/07
316 43.8  65.53  -90.64  -25.78  901 !  COC-PAC R f/1/2 Stage SK 4/23/07
316 53.3  65.53  -90.64  -25.78  901 !  COC-PAC R f/1/2 Stage SK 4/23/07
316 67.7  65.53  -90.64  -25.78  901 !  COC-PAC R f/1/2 Stage SK 4/23/07
316 79.1  65.53  -90.64  -25.78  901 !  COC-PAC R f/1/2 Stage SK 4/23/07
316 99.0  65.53  -90.64  -25.78  901 !  COC-PAC R f/1/2 Stage SK 4/23/07
316 120.4  65.53  -90.64  -25.78  901 !  COC-PAC R f/1/2 Stage SK 4/23/07
316 139.6  65.53  -90.64  -25.78  901 !  COC-PAC R f/1/2 Stage SK 4/23/07
316 180.0  65.53  -90.64  -25.78  901 !  COC-PAC R f/1/2 Stage SK 4/23/07
316 600.0  65.53  -90.64  -25.78  901 !  COC-PAC R f/1/2 Stage SK 4/23/07
325  0.0   0.0    0.0    0.0  909 !  
325 10.9   9.51 -110.23    7.51  909 !  NAZ-COC R f/1/2 Stage SK 4/11/07
325 20.1   4.87 -118.72   12.03  909 !  NAZ-COC R f/1/2 Stage SK 4/11/07
325 33.1  52.42  -10.88    0.91  909 !  NAZ-COC R f/1/2 Stage SK 4/11/07
325 40.1  45.45  140.84   -4.13  909 !  NAZ-COC R f/1/2 Stage SK 4/11/07
325 43.8  51.65  143.89   -6.8  909 !  NAZ-COC R f/1/2 Stage SK 4/11/07
325 53.3  53.27  141.19  -13.36  909 !  NAZ-COC R f/1/2 Stage SK 4/11/07
325 67.7  55.33  142.54  -19.47  909 !  NAZ-COC R f/1/2 Stage SK 4/11/07
325 79.1  57.11  145.25  -24.24  909 !  NAZ-COC R f/1/2 Stage SK 4/11/07
325 99.0  56.94  138.57  -34.15  909 !  NAZ-COC R f/1/2 Stage SK 4/11/07
325 120.4  56.17  132.68  -45.46  909 !  NAZ-COC R f/1/2 Stage SK 4/11/07
325 139.6  52.5  128.68  -53.45  909 !  NAZ-COC R f/1/2 Stage SK 4/11/07
325 180.0  47.13  132.88  -76.94  909 !  NAZ-COC R f/1/2 Stage SK 4/11/07
325 600.0  27.14  118.95 -111.23  909 !  NAZ-COC R f/1/2 Stage SK 4/11/07
326  0.0   0.0    0.0    0.0  901 !  
326 10.9  60.13  -89.76   -7.59  901 !  NAZ-PAC R f/1/2 Stage SK 4/11/07
326 20.1  62.47  -92.67  -15.51  901 !  NAZ-PAC R f/1/2 Stage SK 4/11/07
326 33.1  69.52 -105.28  -24.73  901 !  NAZ-PAC R f/1/2 Stage SK 4/11/07
326 40.1  76.15 -106.31  -27.91  901 !  NAZ-PAC R f/1/2 Stage SK 4/11/07
326 43.8  78.9 -109.34  -30.26  901 !  NAZ-PAC R f/1/2 Stage SK 4/11/07
326 53.3  85.33 -123.27  -35.65  901 !  NAZ-PAC R f/1/2 Stage SK 4/11/07
326 67.7  87.87 -175.52  -41.27  901 !  NAZ-PAC R f/1/2 Stage SK 4/11/07
326 79.1  87.3  146.22  -45.95  901 !  NAZ-PAC R f/1/2 Stage SK 4/11/07
326 99.0  83.53   87.63  -54.86  901 !  NAZ-PAC R f/1/2 Stage SK 4/11/07
326 120.4  78.62   74.8  -65.12  901 !  NAZ-PAC R f/1/2 Stage SK 4/11/07
326 139.6  73.44   73.3  -71.68  901 !  NAZ-PAC R f/1/2 Stage SK 4/11/07
326 180.0  65.33   83.62  -93.09  901 !  NAZ-PAC R f/1/2 Stage SK 4/11/07
326 600.0  40.17   75.77 -118.04  901 !  NAZ-PAC R f/1/2 Stage SK 4/11/07
332  0.0   0.0    0.0    0.0  902 !  
332 10.9  60.11  -89.75    7.44  902 !  PAC-FAR R f/1/2 Stage SK 4/11/07
332 20.1  71.59  -94.35   13.56  902 !  PAC-FAR R f/1/2 Stage SK 4/11/07
332 33.1  75.08 -113.16   22.65  902 !  PAC-FAR R f/1/2 Stage SK 4/11/07
332 40.1  80.31 -130.71   26.12  902 !  PAC-FAR R f/1/2 Stage SK 4/11/07
332 43.8  81.6 -144.02   28.61  902 !  PAC-FAR R f/1/2 Stage SK 4/11/07
332 53.3  82.23  172.39   34.33  902 !  PAC-FAR R f/1/2 Stage SK 4/11/07
332 67.7  80.95  152.77   40.14  902 !  PAC-FAR R f/1/2 Stage SK 4/11/07
332 79.1  80.33  146.99   44.91  902 !  PAC-FAR R f/1/2 Stage SK 4/11/07
332 99.0  76.62  127.18   53.95  902 !  PAC-FAR R f/1/2 Stage SK 4/11/07
332 120.4  72.25  117.01   64.3  902 !  PAC-FAR R f/1/2 Stage SK 4/11/07
332 139.9  67.65  117.49   71.57  902 !  PAC-FAR R f/1/2 Stage SK 4/11/07
332 180.0  63.32  123.06   94.9  902 !  PAC-FAR R f/1/2 Stage SK 4/11/07
332 600.0  42.34  140.87  123.58  902 !  PAC-FAR R f/1/2 Stage SK 4/11/07
334  0.0   0.0    0.0    0.0  801 !  Junction Plate, 05-Feb-2010
334 124.0   0.0    0.0    0.0  801 !  Junction Plate, 05-Feb-2010
334 124.0  53.8  -71.4 -151.25  926 !  Junction Plate cross over, 05-Feb-2010
334 600.0  53.8  -71.4 -151.25  926 !  Junction Plate, 05-Feb-2010
339  0.0   0.0    0.0    0.0  222 !  
339 10.9  78.96 -179.68    0.68  222 !  
339 20.1  69.03  134.6    1.26  222 !  
339 33.1  76.58  179.7    2.81  222 !  
339 40.1  60.16  123.51    3.65  222 !  
339 43.8  58.8  124.6    4.21  222 !  
339 53.3  62.69  133.24    5.32  222 !  
339 67.7  61.94 -122.82    7.62  222 !  
339 79.1  38.17 -105.51   14.4  222 !  
339 99.0  28.46 -105.43   28.76  222 !  
339 120.4  28.24 -105.09   29.63  222 !  
339 600.0  25.79 -103.95   40.99  222 !  
340  0.0   0.0    0.0    0.0  902 !  
340 10.9  39.81  -96.34    2.88  902 !  ANT-NAZ R f/1/2 Stage SK 4/11/07
340 20.1  62.27 -111.37    5.28  902 !  ANT-NAZ R f/1/2 Stage SK 4/11/07
340 33.1  62.56 -139.93    9.79  902 !  ANT-NAZ R f/1/2 Stage SK 4/11/07
340 40.1  62.07 -163.77   11.04  902 !  ANT-NAZ R f/1/2 Stage SK 4/11/07
340 43.8  61.2 -171.32   12.55  902 !  ANT-NAZ R f/1/2 Stage SK 4/11/07
340 53.3  58.73  167.61   16.97  902 !  ANT-NAZ R f/1/2 Stage SK 4/11/07
340 67.7  49.44  163.65   21.23  902 !  ANT-NAZ R f/1/2 Stage SK 4/11/07
340 79.1  44.14  168.44   24.6  902 !  ANT-NAZ R f/1/2 Stage SK 4/11/07
340 99.0  42.59  159.6   28.79  902 !  ANT-NAZ R f/1/2 Stage SK 4/11/07
340 120.4  42.67  153.61   28.13  902 !  ANT-NAZ R f/1/2 Stage SK 4/11/07
340 139.6  53.02  157.79   35.33  902 !  ANT-NAZ R f/1/2 Stage SK 4/11/07
340 180.0  58.12  162.73   56.57  902 !  ANT-NAZ R f/1/2 Stage SK 4/11/07
340 600.0  45.16 -178.97   97.37  902 !  ANT-NAZ R f/1/2 Stage SK 4/11/07
341  0.0   0.0    0.0    0.0  901 !  
341 10.9  70.86  -75.96   -4.86  901 !  ANT-PAC R f/1/2 Stage SK 4/23/07
341 20.1  74.04  -68.24   -8.45  901 !  ANT-PAC R f/1/2 Stage SK 4/23/07
341 33.1  74.24  -64.65  -13.49  901 !  ANT-PAC R f/1/2 Stage SK 4/23/07
341 40.1  74.38  -54.39  -16.29  901 !  ANT-PAC R f/1/2 Stage SK 4/23/07
341 43.8  74.25  -51.19  -17.64  901 !  ANT-PAC R f/1/2 Stage SK 4/23/07
341 53.3  73.23  -53.19  -20.01  901 !  ANT-PAC R f/1/2 Stage SK 4/23/07
341 67.7  68.92  -58.11  -24.82  901 !  ANT-PAC R f/1/2 Stage SK 4/23/07
341 79.1  66.07  -56.96  -29.48  901 !  ANT-PAC R f/1/2 Stage SK 4/23/07
341 99.0  71.13  -59.11  -35.15  901 !  ANT-PAC R f/1/2 Stage SK 4/23/07
341 120.4  79.99  -27.37  -43.76  901 !  ANT-PAC R f/1/2 Stage SK 4/23/07
341 139.6  71.19   -5.34  -43.77  901 !  ANT-PAC R f/1/2 Stage SK 4/23/07
341 180.0  68.27   -4.2  -49.01  901 !  ANT-PAC R f/1/2 Stage SK 4/23/07
341 600.0  67.17  -15.02  -64.03  901 !  ANT-PAC R f/1/2 Stage SK 4/23/07
381  0.0   0.0    0.0    0.0  901 !  Izanagi-Pacific MOR AT 07/05/2010
381 55.0   0.0    0.0    0.0  901 !  Izanagi-Pacific MOR AT 07/05/2010
381 55.9  23.2 -110.7    0.59  901 !  Izanagi-Pacific MOR AT 07/05/2010
381 67.7  22.1 -109.77    7.78  901 !  Izanagi-Pacific MOR AT 07/05/2010
381 83.5  22.44 -109.7   17.98  901 !  Izanagi-Pacific MOR AT 07/05/2010
381 120.4  18.43 -107.41   36.96  901 !  Izanagi-Pacific MOR AT 07/05/2010
381 126.7  18.35 -107.67   40.42  901 !  Izanagi-Pacific MOR AT 07/05/2010
381 131.9  18.28 -107.92   44.42  901 !  Izanagi-Pacific MOR AT 07/05/2010
381 132.0  12.81 -104.99   44.52  901 !  Calculated interactively by GPlates
381 139.6  18.33 -109.49   48.58  901 !  Izanagi-Pacific MOR AT 07/05/2010
381 139.7  17.17 -110.89   49.46  901 !  Calculated interactively by GPlates
381 147.7  21.24 -110.91   52.93  901 !  Izanagi-Pacific MOR AT 07/05/2010
381 148.0  20.69 -112.44   53.66  901 !  Calculated interactively by GPlates
381 154.4  22.78 -111.96   56.94  901 !  Calculated interactively by GPlates
381 168.0  25.71 -111.56   61.55  901 !  Izanagi-Pacific MOR AT 07/05/2010
381 180.0  27.97 -111.9   67.15  901 !  Izanagi-Pacific MOR AT 07/05/2010
381 190.0  29.34 -112.12   69.99  901 !  Izanagi-Pacific MOR AT 07/05/2010
383  0.0   0.0    0.0    0.0  901 !  Kula-Pacific MOR AT 10/05/2010 
383 41.0   0.0    0.0    0.0  901 !  Kula-Pacific MOR AT 10/05/2010
383 47.9  53.0  -82.5    2.2  901 !  Kula-Pacific MOR AT 10/05/2010
383 55.9   3.08  108.73   -4.89  901 !  Kula-Pacific MOR AT 10/05/2010
383 67.7   9.85  111.01   -7.85  901 !  Kula-Pacific MOR AT 10/05/2010
383 79.0  10.05  110.33  -10.69  901 !  Kula-Pacific MOR AT 10/05/2010
384  0.0   0.0    0.0    0.0  901 !  Nazca-Pac MOR AT 11/05/2010
384  5.0 -61.0   90.4    3.67  901 !  Nazca-Pac MOR AT 11/05/2010
384 10.9  63.94  -90.47   -8.37  901 !  Nazca-Pac MOR AT 11/05/2010
384 15.0  65.4  -89.94  -11.51  901 !  Nazca-Pac MOR AT 11/05/2010
384 20.1  62.8  -94.03  -15.5  901 !  Nazca-Pac MOR AT 11/05/2010
385  0.0   0.0    0.0    0.0  901 !  Coco-Pac MOR AT 11/05/2010
385  5.0 -39.1   71.4    5.12  901 !  Coco-Pac MOR AT 11/05/2010
385 10.0  35.0 -106.25  -12.54  901 !  Coco-Pac MOR AT 11/05/2010
385 11.9  36.24 -107.83  -15.13  901 !  Coco-Pac MOR AT 11/05/2010
385 13.0  37.29 -108.78  -16.33  901 !  Coco-Pac MOR AT 11/05/2010
385 14.8  39.56 -110.42  -18.17  901 !  Coco-Pac MOR AT 11/05/2010
385 17.3  41.39 -112.79  -21.23  901 !  Coco-Pac MOR AT 11/05/2010
385 20.0  43.33 -114.72  -23.74  901 !  Coco-Pac MOR AT 11/05/2010
385 23.0  43.4 -117.26  -27.13  901 !  Coco-Pac MOR AT 11/05/2010
385 33.1  54.23  -75.37  -26.49  901 !  Coco-Pac MOR AT 11/05/2010
386  0.0   0.0    0.0    0.0  901 !  Vancouver-Pacfic MOR AT 11/05/2010
386 10.9 -82.6 -175.4    3.97  901 !  Vancouver-Pacfic MOR AT 11/05/2010
386 20.1  82.6    4.6   -7.83  901 !  Vancouver-Pacfic MOR AT 11/05/2010
386 33.1  88.65  149.68  -17.64  901 !  Vancouver-Pacfic MOR AT 11/05/2010
386 40.1  87.31  153.23  -22.47  901 !  Vancouver-Pacfic MOR AT 11/05/2010
386 47.9  86.68  144.37  -26.38  901 !  Vancouver-Pacfic MOR AT 11/05/2010
387  0.0   0.0    0.0    0.0  901 !  Riveria-Pacific AT 11/05/2010
387  5.0   6.0 -110.0    2.4  901 !  Riveria-Pacific AT 11/05/2010
387 10.0  11.47 -110.36   14.0  901 !  Riveria-Pacific AT 11/05/2010
387 15.0   1.12   74.34  -11.5  901 !  Riveria-Pacific AT 11/05/2010
388  0.0   0.0    0.0    0.0  801 !  Cuvier Abyssal Plain AT 27/05/2010
388 83.5  21.6 -157.4    4.96  801 !  
388 99.0  36.5 -175.32   11.32  801 !     
388 120.4  37.29 -176.32   12.19  801 !    
388 124.0  37.54 -176.63   12.47  801 !  
388 124.7  37.96 -177.2   13.06  801 !    
388 126.7  38.15 -177.46   13.34  801 !     
388 127.7  38.12 -177.56   13.45  801 !   
388 128.2  38.08 -177.67   13.59  801 !   
388 128.4  38.04 -177.83   13.78  801 !   
388 129.0  37.99 -178.06   14.02  801 !        
388 129.5  37.96 -178.26   14.26  801 !    
388 130.2  37.9 -178.5   14.57  801 !  
388 130.9  37.82 -178.77   14.97  801 !  
388 132.1  37.73 -179.13   15.47  801 !   
388 133.4  37.65 -179.4   15.88  801 !  
388 134.0  37.59 -179.63   16.23  801 !       
388 135.0  37.55 -179.76   16.47  801 !        
388 135.3  37.48 -179.98   16.85  801 !   
388 135.9  37.45  179.84   17.15  801 !    
388 136.2  37.45  179.84   17.15  801 !  
389  0.0   0.0    0.0    0.0  101 !   NAM-AFR AT 31/05/2010
389  2.7  78.8   38.3   -0.33  101 !  
389 10.9  81.0   22.83   -1.42  101 !  
389 20.1  80.62   24.57   -2.76  101 !  
389 33.1  75.79    7.51   -4.89  101 !  
389 40.1  74.17    0.72   -6.3  101 !  
389 47.9  74.5   -3.15   -7.81  101 !  
389 55.9  80.65    0.97   -8.95  101 !  
389 67.7  81.82   -9.23  -10.76  101 !  
389 83.5  75.85  -16.16  -14.77  101 !  
389 120.4  66.38   -8.86  -27.3  101 !  
389 126.7  66.39   -8.32  -28.33  101 !  
389 131.9  66.34   -7.92  -28.82  101 !  
389 139.6  66.46   -8.48  -30.04  101 !  
389 147.7  66.84   -9.11  -31.13  101 !  
389 154.3  67.72   -8.93  -32.48  101 !  
389 170.0  68.54   -8.75  -33.84  101 !      
389 175.0  68.94   -7.16  -37.54  101 !       
389 215.0  69.1   -6.48  -39.27  101 !  
342  0.0   0.0    0.0    0.0  902 !  
342 190.0   0.0    0.0    0.0  902 !  
342 200.0  76.2  146.6    8.29  902 !  
342 220.0  75.96  146.74   21.36  902 !  
342 240.0  75.47  154.62   34.43  902 !  
342 241.0  28.31  145.29  135.85  902 !  Calculated interactively by GPlates
342 250.0  30.56  144.91  139.73  902 !  Calculated interactively by GPlates
342 260.0  73.7  141.87   47.03  902 !  
342 340.0  73.7  141.87   47.03  902 !  
343  0.0   0.0    0.0    0.0  901 !  
343 120.4   0.0    0.0    0.0  901 !  
343 126.7 -29.5  174.8    6.34  901 !  
343 131.9  28.96   -4.74   -9.76  901 !  
343 139.6  28.58   -4.48  -14.84  901 !  
343 147.7  29.34   -5.36  -18.14  901 !  
343 154.3  29.08   -5.66  -21.69  901 !  
343 168.0  29.2   -5.48  -26.19  901 !  
343 190.0  29.3   -5.41  -32.79  901 !  
352  0.0   0.0    0.0    0.0  902 !  Using seaflow option "-1"
352 86.0   0.0    0.0    0.0  902 !  Using seaflow option "-1"
352 99.0   9.5  -60.6  -11.16  902 !  Using seaflow option "-1"
352 110.0   1.07  -45.97  -12.58  902 !  Using seaflow option "-1"
352 120.4   6.36  -35.3  -14.41  902 !  Using seaflow option "-1"
352 126.7   3.39  159.84   21.26  902 !  Using seaflow option "-1"
352 131.9   7.91  163.46   26.41  902 !  Using seaflow option "-1"
352 139.6  14.9  168.96   33.14  902 !  Using seaflow option "-1"
352 147.7  19.44  171.45   38.92  902 !  Using seaflow option "-1"
352 154.3  22.69  173.73   44.2  902 !  Using seaflow option "-1"
352 168.0  26.86  175.36   52.03  902 !  Using seaflow option "-1"
352 180.0  29.9  175.82   59.29  902 !  Using seaflow option "-1"
352 190.0  32.2  176.03   64.72  902 !  Using seaflow option "-1"
352 200.0  35.97  171.77   70.7  902 !  Using seaflow option "-1"
353  0.0   0.0    0.0    0.0  901 !  
353 10.9 -60.1   90.2    7.44  901 !  
353 23.0  73.27  -83.62  -15.54  901 !  
353 33.1  78.15  -96.61  -22.59  901 !  
353 33.3  77.46  -85.76  -22.99  901 !  Calculated interactively by GPlates
353 40.1  82.7  -72.77  -26.2  901 !  
353 40.3  81.38  -62.94  -26.75  901 !  Calculated interactively by GPlates
353 47.9  85.16  -35.77  -31.52  901 !  
353 48.0  82.67  -38.75  -32.18  901 !  Calculated interactively by GPlates
353 48.1  82.53  -41.69  -32.48  901 !  Calculated interactively by GPlates
353 55.9  82.83    7.7  -36.04  901 !  
353 56.1  82.26    3.13  -36.06  901 !  Calculated interactively by GPlates
353 67.7  82.22   19.98  -40.37  901 !  
353 83.5  81.42   32.2  -46.93  901 !  
353 110.0  79.45   47.27  -63.82  901 !  
353 110.2  79.91   23.97  -63.9  901 !  Calculated interactively by GPlates
353 120.4  76.9   32.57  -68.26  901 !  
353 120.6  75.96   21.34  -68.56  901 !  Calculated interactively by GPlates
353 126.7  74.92   26.83  -71.01  901 !  
353 126.9  74.15   19.27  -70.91  901 !  Calculated interactively by GPlates
353 131.9  73.32   23.35  -73.34  901 !  
353 132.0  72.86   16.31  -74.05  901 !  Calculated interactively by GPlates
353 132.1  72.65   14.9  -73.84  901 !  Calculated interactively by GPlates
353 139.6  71.1   24.01  -76.02  901 !  
353 139.8  70.49   17.64  -76.37  901 !  Calculated interactively by GPlates
353 147.7  68.86   24.54  -79.0  901 !  
353 147.9  68.74   21.15  -78.86  901 !  Calculated interactively by GPlates
353 154.3  67.28   24.86  -81.27  901 !  
353 154.5  66.79   20.14  -81.2  901 !  Calculated interactively by GPlates
353 168.0  64.85   25.27  -85.08  901 !  
353 180.0  62.58   25.59  -88.99  901 !  
353 190.0  61.09   25.78  -91.77  901 !  
354  0.0   0.0    0.0    0.0  911 !  
354  5.0  61.0  -89.6    3.67  911 !  	
354 10.9  63.79  -91.72    8.37  911 !  
354 15.0  65.28  -92.47   11.51  911 !  
354 20.1  62.24  -91.85   15.51  911 !  
354 20.3  70.22  -86.48   10.97  911 !  Calculated interactively by GPlates
354 23.3  65.54  -89.24   12.87  911 !  Calculated interactively by GPlates
354 33.1  70.52 -115.78   19.98  911 !  Calculated interactively by GPlates
354 33.3  71.87 -122.12   18.85  911 !  Calculated interactively by GPlates
354 40.1  73.7 -134.5   21.92  911 !  Calculated interactively by GPlates
354 40.3  72.55 -139.38   18.98  911 !  Calculated interactively by GPlates
354 47.9  73.8 -155.89   24.07  911 !  Calculated interactively by GPlates
354 48.1  72.13 -151.24   22.88  911 !  Calculated interactively by GPlates
354 55.9  72.67 -167.46   26.54  911 !  Calculated interactively by GPlates
354 56.0  69.99 -174.29   25.61  911 !  Calculated interactively by GPlates
354 56.1  69.87 -174.37   25.59  911 !  Calculated interactively by GPlates
354 67.7  69.95  176.93   30.31  911 !  Calculated interactively by GPlates
354 67.9  65.68  170.85   29.0  911 !  Calculated interactively by GPlates
354 83.5  66.64  166.91   35.55  911 !  Calculated interactively by GPlates
354 240.0  51.42  144.34   94.97  911 !  
355  0.0   0.0    0.0    0.0  901 !  
355  5.0 -39.1   71.4    5.12  901 !  
355 10.9  35.54 -107.31  -13.74  901 !  
355 11.94  36.11 -108.05  -15.13  901 !  
355 12.99  37.16 -108.98  -16.33  901 !  
355 14.8  39.44 -110.61  -18.17  901 !  
355 17.28  41.29 -112.95  -21.23  901 !  
355 20.0  43.21 -114.87  -23.74  901 !  
355 20.1  43.24 -114.97  -23.85  901 !  
355 20.3  43.96 -108.01  -24.58  901 !  Calculated interactively by GPlates
355 33.1  51.59 -117.03  -33.05  901 !  
355 33.3  51.65 -111.05  -33.18  901 !  Calculated interactively by GPlates
355 40.1  57.79 -113.02  -35.12  901 !  
356  0.0   0.0    0.0    0.0  901 !  
356  5.0 -39.1   71.4    5.12  901 !  
356 10.0  35.64 -104.98  -12.54  901 !  
356 11.9  35.69 -107.31  -15.13  901 !  
356 13.0  35.92 -108.95  -16.32  901 !  
356 14.8  36.55 -112.18  -18.16  901 !  
356 17.3  36.58 -115.37  -21.22  901 !  
356 20.0  36.63 -118.42  -23.71  901 !  
356 23.0  35.8 -119.46  -27.16  901 !  
356 33.1  58.97 -147.83  -24.73  901 !  
356 200.0  58.97 -147.83  -24.73  901 !  
357  0.0   0.0    0.0    0.0  901 !  
357  5.0   6.0 -110.0    2.4  901 !  
357 10.0  11.47 -109.64   14.0  901 !  
357 15.0   1.12   65.66  -11.5  901 !  
358  0.0   0.0    0.0    0.0  901 !  
358 41.0   0.0    0.0    0.0  901 !  
358 47.9  53.0  -82.5   -2.2  901 !  
358 55.9   3.08  108.73    4.89  901 !  
358 67.7   9.85  111.01    7.85  901 !  
358 79.0  10.05  110.33   10.69  901 !  
358 200.0  10.05  110.33   10.69  901 !  
359 55.0 -39.9  -70.47   35.23  926 !  
359 55.9  38.93  109.18  -34.75  926 !  
359 65.1 -17.36  103.08  -39.35  926 !  Calculated interactively by GPlates
359 83.1  -0.76  102.26  -28.98  926 !  Calculated interactively by GPlates
359 83.7 -25.95   94.98  -38.52  926 !  Calculated interactively by GPlates
359 98.7 -21.58   86.52  -29.13  926 !  Calculated interactively by GPlates
359 99.0 -19.93   85.32  -28.39  926 !  Calculated interactively by GPlates
359 99.2 -28.91   78.51  -35.04  926 !  Calculated interactively by GPlates
359 109.2  30.24 -108.34   31.75  926 !  Calculated interactively by GPlates
359 110.0  30.91 -108.17   31.48  926 !  Calculated interactively by GPlates
359 110.2  27.44 -113.12   36.81  926 !  Calculated interactively by GPlates
359 120.4  35.4 -117.53   35.33  926 !  
359 120.6  33.18 -118.49   38.05  926 !  Calculated interactively by GPlates
359 126.7  37.15 -122.56   37.9  926 !  
359 126.9  35.68 -122.31   41.79  926 !  Calculated interactively by GPlates
359 131.9  40.03 -126.21   40.61  926 !  
359 132.0  38.45 -127.64   43.86  926 !  Calculated interactively by GPlates
359 132.1  38.69 -127.65   43.93  926 !  Calculated interactively by GPlates
359 139.6  40.5 -130.83   43.41  926 !  
359 139.8  36.97 -130.36   47.43  926 !  Calculated interactively by GPlates
359 146.9  39.4 -136.51   47.99  926 !  Calculated interactively by GPlates
359 147.9  37.64 -136.14   51.6  926 !  Calculated interactively by GPlates
359 154.3  41.08 -141.61   52.19  926 !  
359 154.4  37.16 -141.22   55.8  926 !  Calculated interactively by GPlates
359 154.5  36.86 -142.64   56.18  926 !  Calculated interactively by GPlates
359 168.0  41.74 -147.17   57.83  926 !  
359 168.1  38.5 -147.37   61.42  926 !  Calculated interactively by GPlates
359 168.2  38.2 -147.66   61.9  926 !  Calculated interactively by GPlates
359 180.0  43.23 -152.02   63.92  926 !  
359 180.2  40.91 -152.88   65.97  926 !  Calculated interactively by GPlates
359 190.0  44.13 -154.64   68.05  926 !  
359 190.1  41.8 -163.19   69.24  926 !  Calculated interactively by GPlates
359 200.0  47.6 -163.57   73.82  926 !  
359 200.1  35.66   78.18  100.2  926 !  Calculated interactively by GPlates
359 220.0  39.29   76.02  112.74  926 !  Calculated interactively by GPlates
359 221.0  37.3   74.54  116.94  926 !  Calculated interactively by GPlates
359 240.0  38.72   74.9  125.0  926 !  Calculated interactively by GPlates
359 241.0  37.9   73.81  127.21  926 !  Calculated interactively by GPlates
359 250.0  38.1   72.46  132.65  926 !  
360  0.0   0.0    0.0    0.0  534 !  
360 136.4   3.83    8.02  100.01  534 !  Calculated interactively by GPlates
360 140.5   3.68    7.46  102.12  534 !  Calculated interactively by GPlates
360 154.0   2.37    3.32  108.17  534 !  Calculated interactively by GPlates
360 155.0   2.38    3.23  108.17  534 !  
361  0.0   0.0    0.0    0.0  501 !  
361 140.5   9.61   17.22   85.07  501 !  Calculated interactively by GPlates
361 145.5   9.8   17.63   84.7  501 !  Calculated interactively by GPlates
361 154.0  11.1   18.37   84.13  501 !  
362  0.0   0.0    0.0    0.0  277 !  DPS-DPN R f/1/2 Stage SZ 12/07/2010 SW-N Drake Passage
362  7.0   0.0    0.0    0.0  277 !  DPS-DPN R f/1/2 Stage SZ 12/07/2010 SW-N Drake Passage
362  9.8 -70.0 -156.6    1.65  277 !  DPS-DPN R f/1/2 Stage SZ 12/07/2010 SW-N Drake Passage
362 20.1  69.98   25.02   -2.35  277 !  DPS-DPN R f/1/2 Stage SZ 12/07/2010 SW-N Drake Passage
362 25.2  70.31   25.51   -3.98  277 !  DPS-DPN R f/1/2 Stage SZ 12/07/2010 SW-N Drake Passage
362 26.0  68.67   26.07   -4.84  277 !  DPS-DPN R f/1/2 Stage SZ 12/07/2010 SW-N Drake Passage
362 600.0  68.67   26.07   -4.84  277 !  DPS-DPN R f/1/2 Stage SZ 12/07/2010 SW-N Drake Passage
363  0.0   0.0    0.0    0.0  277 !  CSS-BDW R f/1/2 Stage SZ 12/07/2010 Central Scotia Sea South-Burdwood Plate
363  7.0   0.0    0.0    0.0  277 !  CSS-BDW R f/1/2 Stage SZ 12/07/2010 Central Scotia Sea South-Burdwood Plate
363  9.8  48.1 -169.8    1.22  277 !  CSS-BDW R f/1/2 Stage SZ 12/07/2010 Central Scotia Sea South-Burdwood Plate
363 20.1  48.1 -169.8    4.03  277 !  CSS-BDW R f/1/2 Stage SZ 12/07/2010 Central Scotia Sea South-Burdwood Plate
364  0.0   0.0    0.0    0.0  281 !  SPE-SPW R f/1/2 Stage SZ 12/07/2010 Sandwich Plate East-Sandwich Plate West
364  9.8  80.0  -16.57   -1.53  281 !  SPE-SPW R f/1/2 Stage SZ 12/07/2010 Sandwich Plate East-Sandwich Plate West
364 600.0  80.0  -16.57   -1.53  281 !  SPE-SPW R f/1/2 Stage SZ 12/07/2010 Sandwich Plate East-Sandwich Plate West
379  0.0   0.0    0.0    0.0  613 !   Proto-South China Sea MOR GS 15/06/2010
379 48.9   5.14   75.13  -16.21  613 !  Calculated interactively by GPlates
379 55.9   8.27   77.05  -16.44  613 !  Calculated interactively by GPlates
379 56.0  10.22   79.93  -17.08  613 !  Calculated interactively by GPlates
379 60.7  12.5   77.65  -16.21  613 !  Calculated interactively by GPlates
379 67.7  15.81   81.43  -17.13  613 !  Calculated interactively by GPlates
379 67.9  20.72   73.39  -18.13  613 !  Calculated interactively by GPlates
379 76.9  24.89   77.33  -19.12  613 !  Calculated interactively by GPlates
379 83.5  27.95   76.04  -18.74  613 !  Calculated interactively by GPlates
379 200.0   0.0    0.0    0.0  613 !  
454  0.0   0.0    0.0    0.0  901 !  PHX-PAC R f/1/2 Stage SZ 7/05/2010
454 120.4   0.0    0.0    0.0  901 !  PHX-PAC R f/1/2 Stage SZ 7/05/2010
454 126.7 -17.1   73.9    6.34  901 !  PHX-PAC R f/1/2 Stage SZ 7/05/2010
454 131.9  16.44 -106.24   -9.76  901 !  PHX-PAC R f/1/2 Stage SZ 7/05/2010
454 139.6  16.02 -106.37  -14.84  901 !  PHX-PAC R f/1/2 Stage SZ 7/05/2010
454 147.7  16.92 -105.73  -18.14  901 !  PHX-PAC R f/1/2 Stage SZ 7/05/2010
454 154.3  17.23 -106.11  -21.68  901 !  PHX-PAC R f/1/2 Stage SZ 7/05/2010
454 168.0  17.06 -106.12  -26.18  901 !  PHX-PAC R f/1/2 Stage SZ 7/05/2010
454 190.0  17.01 -106.11  -32.78  901 !  PHX-PAC R f/1/2 Stage SZ 7/05/2010
455  0.0   0.0    0.0    0.0  983 !  Ontong-Java-Hikurangi R f/1/2 Stage SZ 10/05/2010
455 86.0   0.0    0.0    0.0  983 !  Ontong-Java-Hikurangi R f/1/2 Stage SZ 10/05/2010
455 95.0 -14.1   21.5   -8.97  983 !  Ontong-Java-Hikurangi R f/1/2 Stage SZ 10/05/2010
455 99.0  12.77 -158.49   12.94  983 !  Ontong-Java-Hikurangi R f/1/2 Stage SZ 10/05/2010
455 106.2  23.42 -144.6   12.63  983 !  Ontong-Java-Hikurangi R f/1/2 Stage SZ 10/05/2010
455 110.0  28.06 -136.4   12.96  983 !  Ontong-Java-Hikurangi R f/1/2 Stage SZ 10/05/2010
455 110.5  31.71 -139.3   13.01  983 !  Calculated interactively by GPlates
455 112.3  30.45 -131.4   13.32  983 !  Ontong-Java-Hikurangi R f/1/2 Stage SZ 10/05/2010
455 118.4  34.68 -118.43   14.76  983 !  Ontong-Java-Hikurangi R f/1/2 Stage SZ 10/05/2010
455 120.4  35.49 -114.62   15.36  983 !  Ontong-Java-Hikurangi R f/1/2 Stage SZ 10/05/2010
456  0.0   0.0    0.0    0.0  981 !  Ontong Java-Manihiki Ellice Basin R f/1/2 Stage SZ 10/05/2010
456 86.0   0.0    0.0    0.0  981 !  Ontong Java-Manihiki Ellice Basin R f/1/2 Stage SZ 10/05/2010
456 99.0 -18.2    1.0   12.44  981 !  Ontong Java-Manihiki Ellice Basin R f/1/2 Stage SZ 10/05/2010
456 120.4  31.17 -172.52  -16.73  981 !  Ontong Java-Manihiki Ellice Basin R f/1/2 Stage SZ 10/05/2010
456 123.0  31.17 -172.52  -16.73  981 !  Ontong Java-Manihiki Ellice Basin R f/1/2 Stage SZ 10/05/2010
457  0.0   0.0    0.0    0.0  982 !  Manihiki-Hikurangi R f/1/2 Stage SZ 10/05/2010
457 86.0   0.0    0.0    0.0  982 !  Manihiki-Hikurangi R f/1/2 Stage SZ 10/05/2010
457 99.0   1.2   94.2    4.43  982 !  Manihiki-Hikurangi R f/1/2 Stage SZ 10/05/2010
457 120.4   3.87  132.46   15.62  982 !  Manihiki-Hikurangi R f/1/2 Stage SZ 10/05/2010
458  0.0   0.0    0.0    0.0  908 !  Northwest Manihiki R f/1/2 Stage SZ 10/05/2010
458 83.5  81.3  119.8   46.69  908 !  Northwest Manihiki R f/1/2 Stage SZ 10/05/2010
458 95.0  79.46  120.81   50.52  908 !  Northwest Manihiki R f/1/2 Stage SZ 10/05/2010
458 99.0  79.24  119.86   51.88  908 !  Northwest Manihiki R f/1/2 Stage SZ 10/05/2010
458 106.2  78.64  119.77   54.24  908 !  Northwest Manihiki R f/1/2 Stage SZ 10/05/2010
458 110.0  78.34  119.66   55.49  908 !  Northwest Manihiki R f/1/2 Stage SZ 10/05/2010
458 110.2  76.78  133.88   55.92  908 !  Calculated interactively by GPlates
458 114.0  76.69  131.98   56.88  908 !  Calculated interactively by GPlates
458 120.4  75.55  133.92   58.42  908 !  Northwest Manihiki R f/1/2 Stage SZ 10/05/2010
473  0.0   0.0    0.0    0.0  804 !  BELLINGHAUSEN SEA, MARIE BYRD LAND-PACIFIC R f/1/2 Stage SZ 10/05/2010
473 10.9  70.9  -76.0    4.86  804 !  BELLINGHAUSEN SEA, MARIE BYRD LAND-PACIFIC R f/1/2 Stage SZ 10/05/2010
473 20.1  74.43  -70.28    8.45  804 !  BELLINGHAUSEN SEA, MARIE BYRD LAND-PACIFIC R f/1/2 Stage SZ 10/05/2010
473 33.1  74.83  -66.16   13.48  804 !  BELLINGHAUSEN SEA, MARIE BYRD LAND-PACIFIC R f/1/2 Stage SZ 10/05/2010
473 40.1  76.25  -56.29   16.28  804 !  BELLINGHAUSEN SEA, MARIE BYRD LAND-PACIFIC R f/1/2 Stage SZ 10/05/2010
473 47.9  76.21  -51.2   18.82  804 !  BELLINGHAUSEN SEA, MARIE BYRD LAND-PACIFIC R f/1/2 Stage SZ 10/05/2010
473 55.9  74.1  -51.29   20.79  804 !  BELLINGHAUSEN SEA, MARIE BYRD LAND-PACIFIC R f/1/2 Stage SZ 10/05/2010
473 67.7  70.23  -47.79   24.75  804 !  BELLINGHAUSEN SEA, MARIE BYRD LAND-PACIFIC R f/1/2 Stage SZ 10/05/2010
473 83.5  67.63  -42.11   31.51  804 !  BELLINGHAUSEN SEA, MARIE BYRD LAND-PACIFIC R f/1/2 Stage SZ 10/05/2010
474  0.0   0.0    0.0    0.0  908 !  Northeast Manihiki-Southeast Manihiki R f/1/2 Stage SZ 10/05/2010
474 86.0   0.0    0.0    0.0  908 !  Northeast Manihiki-Southeast Manihiki R f/1/2 Stage SZ 10/05/2010
474 99.0  21.7 -165.5    5.52  908 !  Northeast Manihiki-Southeast Manihiki R f/1/2 Stage SZ 10/05/2010
474 110.0  23.78 -171.06   14.12  908 !  Northeast Manihiki-Southeast Manihiki R f/1/2 Stage SZ 10/05/2010
474 120.4  22.77 -172.75   22.08  908 !  Northeast Manihiki-Southeast Manihiki R f/1/2 Stage SZ 10/05/2010
475  0.0   0.0    0.0    0.0  904 !  Farallon-Aluk R f/1/2 Stage SZ 10/05/2010
475  5.0 -41.3   17.3    1.87  904 !  Farallon-Aluk R f/1/2 Stage SZ 10/05/2010
475 10.9  44.98 -164.44   -4.44  904 !  Farallon-Aluk R f/1/2 Stage SZ 10/05/2010
475 15.0  45.53 -162.81   -6.31  904 !  Farallon-Aluk R f/1/2 Stage SZ 10/05/2010
475 20.1  40.16 -154.05   -8.59  904 !  Farallon-Aluk R f/1/2 Stage SZ 10/05/2010
475 23.0  41.77 -152.87  -10.0  904 !  Farallon-Aluk R f/1/2 Stage SZ 10/05/2010
475 33.1  41.59 -161.01  -14.66  904 !  Farallon-Aluk R f/1/2 Stage SZ 10/05/2010
475 40.1  42.06 -174.37  -17.51  904 !  Farallon-Aluk R f/1/2 Stage SZ 10/05/2010
475 47.9  42.75  179.45  -22.48  904 !  Farallon-Aluk R f/1/2 Stage SZ 10/05/2010
475 50.9  45.95  169.0  -23.35  904 !  Calculated interactively by GPlates
475 55.9  44.31  171.06  -28.03  904 !  Farallon-Aluk R f/1/2 Stage SZ 10/05/2010
475 61.0  42.29  167.64  -30.41  904 !  Farallon-Aluk R f/1/2 Stage SZ 10/05/2010
475 67.7  39.02  164.21  -34.15  904 !  Calculated interactively by GPlates
475 67.9  38.84  157.95  -31.9  904 !  Calculated interactively by GPlates
475 83.5  32.11  159.87  -41.3  904 !  Farallon-Aluk R f/1/2 Stage SZ 10/05/2010
476  0.0   0.0    0.0    0.0  983 !  South Pacific Triangle R f/1/2 Stage SZ 10/05/2010
476 10.9 -70.9  104.0    4.86  983 !  South Pacific Triangle R f/1/2 Stage SZ 10/05/2010
476 23.0  73.83  -66.23   -9.57  983 !  South Pacific Triangle R f/1/2 Stage SZ 10/05/2010
476 26.5  73.9  -65.24  -10.95  983 !  South Pacific Triangle R f/1/2 Stage SZ 10/05/2010
476 33.1  73.96  -63.94  -13.48  983 !  South Pacific Triangle R f/1/2 Stage SZ 10/05/2010
476 40.1  73.51  -54.13  -16.29  983 !  South Pacific Triangle R f/1/2 Stage SZ 10/05/2010
476 43.8  73.2  -52.65  -17.49  983 !  South Pacific Triangle R f/1/2 Stage SZ 10/05/2010
476 47.9  72.91  -51.24  -18.82  983 !  South Pacific Triangle R f/1/2 Stage SZ 10/05/2010
476 53.3  72.26  -54.94  -20.19  983 !  South Pacific Triangle R f/1/2 Stage SZ 10/05/2010
476 55.9  71.99  -56.43  -20.82  983 !  South Pacific Triangle R f/1/2 Stage SZ 10/05/2010
476 61.1  70.54  -59.73  -22.58  983 !  South Pacific Triangle R f/1/2 Stage SZ 10/05/2010
476 67.7  68.96  -62.63  -24.84  983 !  South Pacific Triangle R f/1/2 Stage SZ 10/05/2010
476 83.5  65.51  -62.62  -31.57  983 !  South Pacific Triangle R f/1/2 Stage SZ 10/05/2010
476 86.0  66.33  -62.0  -31.93  983 !  South Pacific Triangle R f/1/2 Stage SZ 10/05/2010
476 100.0  68.12  -75.68  -33.24  983 !  Calculated interactively by GPlates
476 110.0  65.63  -87.39  -36.11  983 !  South Pacific Triangle R f/1/2 Stage SZ 10/05/2010
476 120.4  64.93 -101.75  -36.24  983 !  South Pacific Triangle R f/1/2 Stage SZ 10/05/2010
478  0.0   0.0    0.0    0.0  845 !  South Loyalty Basin R f/1/2 Stage SZ 11/05/2010
478 120.4   0.0    0.0    0.0  845 !  South Loyalty Basin R f/1/2 Stage SZ 11/05/2010
478 145.0  61.4   -6.0    7.32  845 !  South Loyalty Basin R f/1/2 Stage SZ 11/05/2010
479  0.0   0.0    0.0    0.0  895 !  ARGO ABYSSAL PLAIN MID-WEST, AUSTRALIA-BURMA R f/1/2 Stage SZ 12/05/2010
479 83.5   1.6   -6.5   21.25  895 !  ARGO ABYSSAL PLAIN MID-WEST, AUSTRALIA-BURMA R f/1/2 Stage SZ 12/05/2010
479 99.0   3.66  177.71  -25.39  895 !  ARGO ABYSSAL PLAIN MID-WEST, AUSTRALIA-BURMA R f/1/2 Stage SZ 12/05/2010
479 120.4  12.0  174.37  -30.82  895 !  ARGO ABYSSAL PLAIN MID-WEST, AUSTRALIA-BURMA R f/1/2 Stage SZ 12/05/2010
479 124.0  12.93  173.97  -31.56  895 !  ARGO ABYSSAL PLAIN MID-WEST, AUSTRALIA-BURMA R f/1/2 Stage SZ 12/05/2010
479 124.7  13.2  173.88  -31.79  895 !  ARGO ABYSSAL PLAIN MID-WEST, AUSTRALIA-BURMA R f/1/2 Stage SZ 12/05/2010
479 126.7  13.73  173.7  -32.29  895 !  ARGO ABYSSAL PLAIN MID-WEST, AUSTRALIA-BURMA R f/1/2 Stage SZ 12/05/2010
479 127.7  14.0  173.6  -32.53  895 !  ARGO ABYSSAL PLAIN MID-WEST, AUSTRALIA-BURMA R f/1/2 Stage SZ 12/05/2010
479 128.2  14.06  173.56  -32.65  895 !  ARGO ABYSSAL PLAIN MID-WEST, AUSTRALIA-BURMA R f/1/2 Stage SZ 12/05/2010
479 128.4  14.26  173.5  -32.78  895 !  ARGO ABYSSAL PLAIN MID-WEST, AUSTRALIA-BURMA R f/1/2 Stage SZ 12/05/2010
479 129.0  14.33  173.48  -32.95  895 !  ARGO ABYSSAL PLAIN MID-WEST, AUSTRALIA-BURMA R f/1/2 Stage SZ 12/05/2010
479 129.5  14.46  173.4  -33.18  895 !  ARGO ABYSSAL PLAIN MID-WEST, AUSTRALIA-BURMA R f/1/2 Stage SZ 12/05/2010
479 130.2  14.59  173.31  -33.41  895 !  ARGO ABYSSAL PLAIN MID-WEST, AUSTRALIA-BURMA R f/1/2 Stage SZ 12/05/2010
479 130.9  14.79  173.3  -33.69  895 !  ARGO ABYSSAL PLAIN MID-WEST, AUSTRALIA-BURMA R f/1/2 Stage SZ 12/05/2010
479 133.3  14.72  171.85  -35.1  895 !  ARGO ABYSSAL PLAIN MID-WEST, AUSTRALIA-BURMA R f/1/2 Stage SZ 12/05/2010
479 135.3  15.66  171.42  -36.63  895 !  ARGO ABYSSAL PLAIN MID-WEST, AUSTRALIA-BURMA R f/1/2 Stage SZ 12/05/2010
479 135.9  15.73  170.96  -37.02  895 !  ARGO ABYSSAL PLAIN MID-WEST, AUSTRALIA-BURMA R f/1/2 Stage SZ 12/05/2010
481  0.0   0.0    0.0    0.0  990 !  PHX-IZA R f/1/2 Stage SZ 13/05/2010
481 55.9  23.2 -110.7    0.59  990 !  PHX-IZA R f/1/2 Stage SZ 13/05/2010
481 67.7  22.1 -109.77    7.78  990 !  PHX-IZA R f/1/2 Stage SZ 13/05/2010
481 83.5  22.45 -109.64   17.98  990 !  PHX-IZA R f/1/2 Stage SZ 13/05/2010
481 120.4  18.43 -107.38   36.96  990 !  PHX-IZA R f/1/2 Stage SZ 13/05/2010
481 126.7  18.2 -107.37   46.76  990 !  PHX-IZA R f/1/2 Stage SZ 13/05/2010
481 131.9  17.85 -107.42   54.17  990 !  PHX-IZA R f/1/2 Stage SZ 13/05/2010
481 139.6  17.1 -108.37   63.37  990 !  PHX-IZA R f/1/2 Stage SZ 13/05/2010
481 139.7  15.75 -110.96   63.62  990 !  Calculated interactively by GPlates
481 147.7  18.27 -110.86   70.99  990 !  PHX-IZA R f/1/2 Stage SZ 13/05/2010
481 147.8  17.83 -112.44   71.59  990 !  Calculated interactively by GPlates
481 154.3  19.08 -112.16   78.24  990 !  PHX-IZA R f/1/2 Stage SZ 13/05/2010
481 154.4  18.84 -114.06   79.1  990 !  Calculated interactively by GPlates
481 168.0  19.8 -113.58   87.59  990 !  PHX-IZA R f/1/2 Stage SZ 13/05/2010
481 180.0  20.1 -115.06   96.72  990 !  PHX-IZA R f/1/2 Stage SZ 13/05/2010
481 190.0  20.18 -115.9  102.51  990 !  PHX-IZA R f/1/2 Stage SZ 13/05/2010
481 200.0  25.69 -120.41  109.11  990 !  PHX-IZA R f/1/2 Stage SZ 13/05/2010
482  0.0   0.0    0.0    0.0  919 !  PHX-IZA R f/1/2 Stage SZ 13/05/2010
482 147.7  19.2  -59.0  107.72  919 !  PHX-IZA R f/1/2 Stage SZ 13/05/2010
482 154.3  21.73  -58.99  113.94  919 !  PHX-IZA R f/1/2 Stage SZ 13/05/2010
482 168.0  24.68  -58.8  122.05  919 !  PHX-IZA R f/1/2 Stage SZ 13/05/2010
482 168.1  28.64  -59.81  121.68  919 !  Calculated interactively by GPlates
482 180.0  27.06  -58.5  130.38  919 !  PHX-IZA R f/1/2 Stage SZ 13/05/2010
482 180.1  29.62  -59.54  130.22  919 !  Calculated interactively by GPlates
482 190.0  28.49  -58.25  135.67  919 !  PHX-IZA R f/1/2 Stage SZ 13/05/2010
482 190.1  25.82  -67.97  133.96  919 !  Calculated interactively by GPlates
482 191.0  25.64  -67.48  133.98  919 !  Calculated interactively by GPlates
482 195.0  28.0  -66.72  139.95  919 !  Calculated interactively by GPlates
482 195.1  28.34  -66.78  139.35  919 !  Calculated interactively by GPlates
482 200.0  29.1  -64.04  144.29  919 !  PHX-IZA R f/1/2 Stage SZ 13/05/2010 
482 200.1  26.18   -6.54  125.11  919 !  Calculated interactively by GPlates
482 220.0  31.07   -0.01  138.13  919 !  Calculated interactively by GPlates
482 220.1  32.33    2.72  139.06  919 !  Calculated interactively by GPlates
482 240.0  32.68    5.39  154.15  919 !  Calculated interactively by GPlates
482 241.0  32.67    7.51  155.22  919 !  Calculated interactively by GPlates
482 250.0  32.52   12.03  164.28  919 !  PHX-IZA R f/1/2 Stage SZ 13/05/2010 
483  0.0   0.0    0.0    0.0  986 !  South Pacific Triangle R f/1/2 Stage SZ 13/05/2010
483 86.0   0.0    0.0    0.0  986 !  South Pacific Triangle R f/1/2 Stage SZ 13/05/2010
483 99.0  72.1  -72.7    3.5  986 !  South Pacific Triangle R f/1/2 Stage SZ 13/05/2010
483 110.0   4.79  -71.76    7.33  986 !  South Pacific Triangle R f/1/2 Stage SZ 13/05/2010
484  0.0   0.0    0.0    0.0  982 !  Manihiki-Southeast Manihiki R f/1/2 Stage SZ 13/05/2010
484 83.5   0.0    0.0    0.0  982 !  Manihiki-Southeast Manihiki R f/1/2 Stage SZ 13/05/2010
484 99.0 -32.1  104.4    6.08  982 !  Manihiki-Southeast Manihiki R f/1/2 Stage SZ 13/05/2010
485  0.0   0.0    0.0    0.0  530 !  Central MesoTethys R f/1/2 Stage SZ 13/05/2010
485 140.0 -19.7 -162.2   42.01  530 !  Central MesoTethys R f/1/2 Stage SZ 13/05/2010
485 140.1 -21.06 -164.47   42.43  530 !  Calculated interactively by GPlates
485 154.0  15.08   16.88  -38.62  530 !  Central MesoTethys R f/1/2 Stage SZ 13/05/2010
485 154.1  15.63   15.98  -38.82  530 !  Calculated interactively by GPlates
485 160.0  12.86   16.45  -37.2  530 !  Central MesoTethys R f/1/2 Stage SZ 13/05/2010
485 160.1  15.09   12.76  -37.67  530 !  Calculated interactively by GPlates
485 180.0   4.2   15.05  -33.0  530 !  Central MesoTethys R f/1/2 Stage SZ 13/05/2010
485 180.1   6.22    9.72  -33.23  530 !  Calculated interactively by GPlates
485 200.0   6.67 -167.09   29.88  530 !  Central MesoTethys R f/1/2 Stage SZ 13/05/2010
486  0.0   0.0    0.0    0.0  532 !  Eastern MesoTethys R f/1/2 Stage SZ 14/05/2010
486 140.0   8.8  115.6   37.52  532 !  Eastern MesoTethys R f/1/2 Stage SZ 14/05/2010
486 154.0  10.9  113.93   37.6  532 !  Eastern MesoTethys R f/1/2 Stage SZ 14/05/2010
486 154.1   8.9  112.88   37.96  532 !  Calculated interactively by GPlates
486 160.0  11.19  111.22   37.67  532 !  Eastern MesoTethys R f/1/2 Stage SZ 14/05/2010
486 160.1   6.08  105.15   36.78  532 !  Calculated interactively by GPlates
486 180.0  15.9  101.81   38.87  532 !  Eastern MesoTethys R f/1/2 Stage SZ 14/05/2010
486 180.1  10.93   95.78   38.11  532 !  Calculated interactively by GPlates
486 200.0  19.9   93.03   41.26  532 !  Eastern MesoTethys R f/1/2 Stage SZ 14/05/2010
486 201.0  29.68    0.45   73.78  532 !  Calculated interactively by GPlates
486 220.0  29.91    1.41   80.46  532 !  Calculated interactively by GPlates
486 221.0  30.11    1.17   84.36  532 !  Calculated interactively by GPlates
486 240.0  30.07    2.52   90.51  532 !  Calculated interactively by GPlates
486 241.0  30.22    2.49   92.06  532 !  Calculated interactively by GPlates
486 250.0  30.1    3.33   94.35  532 !  
487  0.0   0.0    0.0    0.0  531 !  Western MesoTethys R f/1/2 Stage SZ 14/05/2010
487 120.0   0.0    0.0    0.0  531 !  Western MesoTethys R f/1/2 Stage SZ 14/05/2010
487 140.0  46.0    4.1    2.76  531 !  Western MesoTethys R f/1/2 Stage SZ 14/05/2010
487 154.0  47.81    2.8    7.48  531 !  Western MesoTethys R f/1/2 Stage SZ 14/05/2010
487 160.0  48.1    2.64    9.5  531 !  Western MesoTethys R f/1/2 Stage SZ 14/05/2010
487 180.0  48.38    2.34   16.26  531 !  Western MesoTethys R f/1/2 Stage SZ 14/05/2010
487 200.0  49.26    2.37   23.04  531 !  Western MesoTethys R f/1/2 Stage SZ 14/05/2010
487 220.0  51.51    4.7   30.65  531 !  Calculated interactively by GPlates
487 221.0  25.58   -6.53   93.87  531 !  Calculated interactively by GPlates
487 240.0  26.74   -4.68  100.23  531 !  Calculated interactively by GPlates
487 241.0  27.54   -1.32  106.7  531 !  Calculated interactively by GPlates
487 250.0  28.28    0.26  110.21  531 !  Western MesoTethys
488  0.0   0.0    0.0    0.0  801 !  Argo Abyssal Plain R f/1/2 Stage SZ 14/05/2010
488 146.7  19.0  177.8   42.95  801 !  Argo Abyssal Plain R f/1/2 Stage SZ 14/05/2010
488 150.4  18.22  176.76   45.21  801 !  Argo Abyssal Plain R f/1/2 Stage SZ 14/05/2010
488 152.1  17.95  176.3   46.2  801 !  Argo Abyssal Plain R f/1/2 Stage SZ 14/05/2010
488 154.1  17.53  175.77   47.5  801 !  Argo Abyssal Plain R f/1/2 Stage SZ 14/05/2010
489  0.0   0.0    0.0    0.0  895 !  Argo Abyssal Plain R f/1/2 Stage SZ 14/05/2010
489 135.4 -60.35  -85.26   -0.83  895 !  Calculated interactively by GPlates
489 137.9  40.5  167.0    1.3  895 !  Argo Abyssal Plain R f/1/2 Stage SZ 14/05/2010
489 140.4  40.51  167.79    2.97  895 !  Argo Abyssal Plain R f/1/2 Stage SZ 14/05/2010
489 146.7  40.51  168.21    7.19  895 !  Argo Abyssal Plain R f/1/2 Stage SZ 14/05/2010
490  0.0   0.0    0.0    0.0  560 !  Central MesoTethys R f/1/2 Stage SZ 21/05/2010
490 83.5 -26.7 -174.6   -5.01  560 !  Central MesoTethys R f/1/2 Stage SZ 21/05/2010
490 99.0  43.98   -2.06    9.24  560 !  Central MesoTethys R f/1/2 Stage SZ 21/05/2010
490 110.0  46.62   -0.42   12.15  560 !  Central MesoTethys R f/1/2 Stage SZ 21/05/2010
490 120.4  48.56    2.21   14.62  560 !  Central MesoTethys R f/1/2 Stage SZ 21/05/2010
490 126.7  50.79    1.1   16.15  560 !  Central MesoTethys R f/1/2 Stage SZ 21/05/2010
490 131.9  50.8    2.48   17.62  560 !  Central MesoTethys R f/1/2 Stage SZ 21/05/2010
490 135.0  50.8    2.48   17.62  560 !  Central MesoTethys R f/1/2 Stage SZ 21/05/2010
491  0.0   0.0    0.0    0.0  561 !  Eastern MesoTethys R f/1/2 Stage SZ 21/05/2010
491 110.0 -55.9 -114.0   15.38  561 !  Eastern MesoTethys R f/1/2 Stage SZ 21/05/2010
491 130.0  46.35   79.73  -10.96  561 !  Eastern MesoTethys R f/1/2 Stage SZ 21/05/2010
492  0.0   0.0    0.0    0.0  982 !   Mankihi
492 100.0  10.31  -70.78   11.82  982 !  Calculated interactively by GPlates
492 110.1   8.13  -64.93    5.12  982 !  Calculated interactively by GPlates
492 120.4  11.99   14.76    0.62  982 !  Calculated interactively by GPlates
492 200.0  11.99   14.76    0.62  982 !   Mankihi
493  0.0   0.0    0.0    0.0  909 !  Farallon-Phoenix
493  5.0  -0.3 -119.6    2.5  909 !  Farallon-Phoenix
493  5.1   4.12  -45.06   -1.56  909 !  Calculated interactively by GPlates
493 10.0   1.12 -110.82    4.76  909 !  Calculated interactively by GPlates
493 10.1  -1.32 -103.72    4.7  909 !  Calculated interactively by GPlates
493 10.9   2.39 -109.64    5.38  909 !   Farallon-Phoenix
493 15.0   3.44 -114.39    7.36  909 !   Farallon-Phoenix
493 20.1   4.04 -123.79    9.51  909 !   Farallon-Phoenix
493 23.0   2.24 -121.38   10.86  909 !   Farallon-Phoenix
494  0.0   0.0    0.0    0.0  901 !   Farallon-Phoenix
494 86.0 -64.1  -16.52  -76.82  901 !   Farallon-Phoenix
494 99.0  71.69  162.42   68.33  901 !   Farallon-Phoenix
494 110.0  73.14  153.6   62.87  901 !   Farallon-Phoenix
494 120.4  76.74  156.9   67.5  901 !   Farallon-Phoenix
494 400.0  65.92  115.97   62.69  901 !  Farallon-Phoenix
495  0.0   0.0    0.0    0.0  911 !   Nazca-Bauer
495  5.9   0.0    0.0    0.0  911 !   Nazca-Bauer
495  6.0   2.36 -104.33   18.62  911 !  Calculated interactively by GPlates
495  7.4  -3.84   76.54  -20.21  911 !   Nazca-Bauer
495 10.0 -15.66   76.88  -14.71  911 !  Calculated interactively by GPlates
495 10.9 -15.99   77.27  -19.96  911 !   Nazca-Bauer
495 15.0 -54.83   72.1  -12.48  911 !  Calculated interactively by GPlates
495 15.15  25.62   82.07  -20.32  911 !   Nazca-Bauer
496  0.0   0.0    0.0    0.0  499 !   Junction MOR
496 150.1 -54.28   23.86   -5.86  499 !  Calculated interactively by GPlates
496 154.4 -56.89   26.3   -5.2  499 !  Calculated interactively by GPlates
496 162.0 -57.47   23.31   -3.86  499 !  Calculated interactively by GPlates
496 168.0 -56.38   19.17   -2.89  499 !  Calculated interactively by GPlates
496 181.0 -56.26    5.36   -3.13  499 !  Calculated interactively by GPlates
496 200.0  -6.68  -90.73    0.41  499 !  Calculated interactively by GPlates
496 201.0   9.17  -59.62   97.51  499 !  
496 220.0   7.24  -60.33   97.89  499 !  Calculated interactively by GPlates
496 221.0   7.34  -60.39  103.44  499 !  Calculated interactively by GPlates
496 240.0   5.52  -61.29  104.62  499 !  Calculated interactively by GPlates
496 241.0   5.58  -61.42  108.41  499 !  Calculated interactively by GPlates
496 250.0   4.63  -61.84  108.27  499 !  
496 251.0   4.63  -61.84  108.27  499 ! Extended rotation, SZ2011
452  0.0   0.0    0.0    0.0  701 !  Laurasia Plate 14/7/2010 AT
452 173.0   0.0    0.0    0.0  701 !   
452 200.0   0.0    0.0    0.0  701 !  
452 600.0   0.0    0.0    0.0  701 !  
451  0.0   0.0    0.0    0.0  701 !  Gondwana Plate 14/7/2010 AT
451 160.0   0.0    0.0    0.0  701 !   
451 173.0   0.0    0.0    0.0  701 !  
451 600.0   0.0    0.0    0.0  701 !  
380  0.0   0.0    0.0    0.0  417 !  Mongol Okoshk Ocean Plate 14/7/2010 AT
380 150.0   0.0    0.0    0.0  417 !  
380 200.0   0.0    0.0    0.0  417 !  
380 600.0   0.0    0.0    0.0  417 !  
497  0.0   0.0    0.0    0.0  801 !  East Gondwana Plate 14/7/2010 AT 
497 132.1   0.0    0.0    0.0  801 !  
497 160.0   0.0    0.0    0.0  801 !  
497 600.0   0.0    0.0    0.0  801 !  
449  0.0   0.0    0.0    0.0  701 !  West Gondwana Plate 14/7/2010 AT
449 132.1   0.0    0.0    0.0  701 !  
449 160.0   0.0    0.0    0.0  701 !  
449 600.0   0.0    0.0    0.0  701 !  
447  0.0   0.0    0.0    0.0  701 !  Somalia Plate 14/7/2010 AT
447 30.0   0.0    0.0    0.0  701 !  
447 600.0   0.0    0.0    0.0  701 !  
448  0.0   0.0    0.0    0.0  379 !  Proto South China Sea 14/7/2010 AT
448 48.9   0.0    0.0    0.0  379 !  
448 80.0   0.0    0.0    0.0  379 !  
448 600.0   0.0    0.0    0.0  379 !  
446  0.0   0.0    0.0    0.0  603 !  BMP-SMA Burma Plate-Sino/Malaya
446 11.0  17.51  137.86    5.01  603 !  BMP-SMA Spreading, from Curray et.al 1979
446 14.9   8.67  100.09   46.22  603 !  BMP-SMA Rifting in Mergui Basin Lee & Lawver 1995
446 73.0   8.67  100.09   46.22  603 !  BMP-SMA Lee & Lawver 1995
446 80.0   8.67  100.09   46.22  603 !  BMP-SMA Heine et.al 2004
446 80.0  43.5   59.8   97.5  550 !  BMP-INA Burma Plate-India cross-over Heine et.al 2004 *recalculated GS11
446 130.9  44.21   62.59   99.07  550 !  BMP-INA Heine et.al 2004 *recalculated GS11
446 130.9  20.8  107.2  102.93  801 !  BMP-AUS Burma Plate-Australia M10N cross-over Heine et.al 2004 *recalculated GS11
446 133.3  20.04  107.96  105.72  801 !  BMP-AUS M11A from adder. Heine et.al 2004 *recalculated GS11
446 135.3  19.44  109.62  107.68  801 !  BMP-AUS M13 Argo interpol ridge jump to S Heine et.al 2004 *recalculated GS11
446 135.8  19.36  109.82  108.41  801 !  BMP-AUS jump interp Heine et.al 2004 *recalculated GS11
446 137.9  18.38  110.48  110.37  801 !  BMP-AUS M16 Argo interp Heine et.al 2004 *recalculated GS11
446 146.7  14.44  113.12  119.12  801 !  BMP-AUS M21 Argo interp Heine et.al 2004 *recalculated GS11
446 150.4  12.89  114.11  122.84  801 !  BMP-AUS M22A Argo Heine et.al 2004 *recalculated GS11
446 152.1  12.24  114.54  124.46  801 !  BMP-AUS M24 Argo Heine et.al 2004 *recalculated GS11
446 154.1  11.39  115.07  126.61  801 !  BMP-AUS M25 Argo Heine et.al 2004 *recalculated GS11
446 155.9  10.64  115.53  128.58  801 !  BMP-AUS Heine et.al 2004 *recalculated GS11
446 600.0  10.64  115.53  128.58  801 !  BMP-AUS Fit Recon Burma-Australia
459  0.0   0.0    0.0    0.0  188 !  CHC-CC01 Cache Creek MOR to Cache CreekO1
459 200.0   0.0    0.0    0.0  188 !  CHC-CC01 Cache Creek MOR to Cache CreekO1
459 231.0  59.5   56.96  -64.03  188 !  Calculated interactively by GPlates
459 241.0  58.74   58.76  -67.78  188 !  Calculated interactively by GPlates
459 250.0  57.87   60.15  -70.17  188 !  CHC-CC01 Cache Creek MOR to Cache CreekO1
459 251.0  57.87   60.15  -70.17  188 !  CHC-CC01 Cache Creek MOR to Cache CreekO1 extended rotation SZ2011
722  0.0   0.0    0.0    0.0  701 !  MAL-AFR Malvinas-Africa R f/1/2 Stage SZ 22/11/2010
722 65.6  63.0  -33.3    0.35  701 !  MAL-AFR Malvinas-Africa R f/1/2 Stage SZ 22/11/2010
722 71.1  62.93  -34.63    1.34  701 !  MAL-AFR Malvinas-Africa R f/1/2 Stage SZ 22/11/2010
722 73.0  62.87  -34.77    1.79  701 !  MAL-AFR Malvinas-Africa R f/1/2 Stage SZ 22/11/2010
722 79.1  62.69  -36.25    3.5  701 !  MAL-AFR Malvinas-Africa R f/1/2 Stage SZ 22/11/2010
722 83.5  58.66  -32.99    4.76  701 !  MAL-AFR Malvinas-Africa R f/1/2 Stage SZ 22/11/2010
722 90.0  58.66  -32.99    4.76  701 !  MAL-AFR Malvinas-Africa R f/1/2 Stage SZ 22/11/2010
289  0.0   0.0    0.0    0.0  802 !  FP-EANT Falkland Plateau-Antarctica R f/1/2 Stage SZ 23/11/2010
289 83.5   0.0    0.0    0.0  802 !  FP-EANT Falkland Plateau-Antarctica R f/1/2 Stage SZ 23/11/2010
289 93.0  53.6   52.9    1.61  802 !  FP-EANT Falkland Plateau-Antarctica R f/1/2 Stage SZ 23/11/2010
289 118.0  65.01  108.24    7.83  802 !  FP-EANT Falkland Plateau-Antarctica R f/1/2 Stage SZ 23/11/2010
289 122.3  64.47  109.22    8.68  802 !  FP-EANT Falkland Plateau-Antarctica R f/1/2 Stage SZ 23/11/2010
289 125.4  62.85  107.13    8.86  802 !  FP-EANT Falkland Plateau-Antarctica R f/1/2 Stage SZ 23/11/2010
289 130.0  60.64  105.01    9.29  802 !  FP-EANT Falkland Plateau-Antarctica R f/1/2 Stage SZ 23/11/2010
289 132.5  59.66  104.0    9.53  802 !  FP-EANT Falkland Plateau-Antarctica R f/1/2 Stage SZ 23/11/2010
289 134.8  57.94  101.85    9.51  802 !  FP-EANT Falkland Plateau-Antarctica R f/1/2 Stage SZ 23/11/2010
289 138.3  58.43  103.15   10.88  802 !  FP-EANT Falkland Plateau-Antarctica R f/1/2 Stage SZ 23/11/2010
289 142.3  55.68  100.47   10.84  802 !  FP-EANT Falkland Plateau-Antarctica R f/1/2 Stage SZ 23/11/2010
289 147.0  52.31   97.72   10.83  802 !  FP-EANT Falkland Plateau-Antarctica R f/1/2 Stage SZ 23/11/2010
289 160.0  54.39   95.44   12.55  802 !  FP-EANT Falkland Plateau-Antarctica R f/1/2 Stage SZ 23/11/2010
289 180.0  54.39   95.44   12.55  802 !  FP-EANT Falkland Plateau-Antarctica R f/1/2 Stage SZ 23/11/2010
365  0.0   0.0    0.0    0.0  701 !  SSA-CSS Southern South America-Colorado Subplate R f/1/2 Stage SZ 24/11/2010
365 83.5  61.9  -34.3   16.76  701 !  SSA-CSS Southern South America-Colorado Subplate R f/1/2 Stage SZ 24/11/2010
365 120.4  52.42  -27.94   26.47  701 !  SSA-CSS Southern South America-Colorado Subplate R f/1/2 Stage SZ 24/11/2010
365 126.7  51.17  -25.41   27.37  701 !  SSA-CSS Southern South America-Colorado Subplate R f/1/2 Stage SZ 24/11/2010
365 131.7  50.34  -23.85   27.85  701 !  SSA-CSS Southern South America-Colorado Subplate R f/1/2 Stage SZ 24/11/2010
365 149.5  49.49  -23.36   27.95  701 !  SSA-CSS Southern South America-Colorado Subplate R f/1/2 Stage SZ 24/11/2010
366  0.0   0.0    0.0    0.0  294 !  FP-EANT Falkland Plateau-Antarctica R f/1/2 Stage SZ 25/11/2010
366  2.7 -84.1 -144.5    0.34  294 !  FP-EANT Falkland Plateau-Antarctica R f/1/2 Stage SZ 25/11/2010
366 10.9  82.22    5.7   -1.51  294 !  FP-EANT Falkland Plateau-Antarctica R f/1/2 Stage SZ 25/11/2010
366 20.1  76.38  -11.5   -3.02  294 !  FP-EANT Falkland Plateau-Antarctica R f/1/2 Stage SZ 25/11/2010
366 33.1  72.85    0.95   -5.17  294 !  FP-EANT Falkland Plateau-Antarctica R f/1/2 Stage SZ 25/11/2010
366 40.1  76.79   10.7   -6.18  294 !  FP-EANT Falkland Plateau-Antarctica R f/1/2 Stage SZ 25/11/2010
366 47.9  76.71   22.39   -7.6  294 !  FP-EANT Falkland Plateau-Antarctica R f/1/2 Stage SZ 25/11/2010
366 55.9  76.29   39.12   -8.95  294 !  FP-EANT Falkland Plateau-Antarctica R f/1/2 Stage SZ 25/11/2010
366 67.7  75.77   51.29  -10.93  294 !  FP-EANT Falkland Plateau-Antarctica R f/1/2 Stage SZ 25/11/2010
366 83.5  75.85   61.72  -14.83  294 !  FP-EANT Falkland Plateau-Antarctica R f/1/2 Stage SZ 25/11/2010
997  0.0   0.0    0.0    0.0  701 ! ANT-FAR MOR
997 450.0   0.0    0.0    0.0  701 ! ANT-FAR MOR
998  0.0   0.0    0.0    0.0  701 ! 
998 450.0   0.0    0.0    0.0  701 ! 
562  0.0   0.0    0.0    0.0  691 !  Zambales
562 200.0   0.0    0.0    0.0  691 ! 
563  0.0   0.0    0.0    0.0  562 !  Mindoro after Hall 2002
563 200.0   0.0    0.0    0.0  562 !    
564  0.0   0.0    0.0    0.0  674 !  Mindanao-Negros 
564 200.0   0.0    0.0    0.0  674 !    
565  0.0   0.0    0.0    0.0  667 !  Southeast Sulawesi 
565 200.0   0.0    0.0    0.0  667 !   
566  0.0   0.0    0.0    0.0  668 !  Southwest Sulawesi
566 20.0  10.99  151.72    6.35  668 !  Southwest Sulawesi
566 20.0  29.7   31.6    7.92  615 !  Southwest Sulawesi
566 200.0  29.7   31.6    7.92  615 !  
567  0.0   0.0    0.0    0.0  679 !  Sula-Banggai
567 200.0   0.0    0.0    0.0  679 !  Sula-Banggai
2000  0.0   0.0    0.0    0.0  101 ! Fore arc sliver Central America - NAM
2000 15.0 -15.04   84.51    8.76  101 ! Phipps Morgan et al. 2008
2000 15.0  -4.15  -92.44   -6.56  2035
2000 200.0  -4.15  -92.44   -6.56  2035
2001  0.0   0.0    0.0    0.0  2024 ! Eastern Cayman Trough - Southern Cuba III 
2001  6.3 -68.84  -50.09    0.82  2024 ! Leroy et al. 2000
2001 11.0 -69.75  -55.09    1.53  2024
2001 19.7 -69.2  -51.93    2.99  2024
2001 26.2 -52.11  -62.14    4.12  2024
2001 33.7 -36.02  -68.74    6.45  2024
2001 42.8 -39.71  -67.37    8.05  2024
2001 49.4 -42.54  -66.71    8.81  2024
2001 200.0 -42.54  -66.71    8.81  2024
2004  0.0   0.0    0.0    0.0  101 ! Yucatan - NAM 
2004 130.0   0.0    0.0    0.0  101 ! based on Pindell and Kennan (2009)
2004 148.0  21.82  -83.42  -13.65  101
2004 158.0  23.06  -84.62  -35.53  101
2004 190.0  26.58  -84.36  -51.99  101
2004 200.0  26.58  -84.36  -51.99  101
2005  0.0   0.0    0.0    0.0  2047 ! Jamaica - North Nicaraguan Rise
2005 200.0   0.0    0.0    0.0  2047
2006  0.0   0.0    0.0    0.0  2007 ! Southern Hispaniola (CLIP)- Caribbean plate interior
2006 200.0   0.0    0.0    0.0  2007
2007  0.0   0.0    0.0    0.0  2001 ! Caribbean plate interior - Eastern Cayman Trough
2007 49.4   0.0    0.0    0.0  2001
2007 70.0  30.11  -62.04  -16.52  2001
2007 70.0 -39.6   62.69    8.27  2047 ! Caribbean plate interior - North Nicaraguan Rise
2007 135.0 -39.6   62.69    8.27  2047
2008  0.0   0.0    0.0    0.0  2007 ! Aves ridge - Caribbean plate interior
2008 200.0   0.0    0.0    0.0  2007
2009  0.0   0.0    0.0    0.0  2008 ! Grenada basin - Aves ridge
2009 200.0   0.0    0.0    0.0  2008
2010  0.0   0.0    0.0    0.0  2009 ! Lesser Antilles Arc - Aves ridge
2010 200.0   0.0    0.0    0.0  2009
2011  0.0   0.0    0.0    0.0  2010 ! Barbados accretionary prism - Tobago
2011 40.0   0.0    0.0    0.0  2010
2011 65.0  60.86   49.77   -2.05  2010
2011 200.0  60.86   49.77   -2.05  2010
2013  0.0   0.0    0.0    0.0  2007 ! Western Panama - Caribbean plate interior
2013 71.0   0.0    0.0    0.0  2007
2013 200.0   0.0    0.0    0.0  2007
2014  0.0   0.0    0.0    0.0  2013 ! Central Panama - Western Panama 
2014 11.0   8.27  -81.87  -40.63  2013 ! Montes et al. (2012)
2014 33.7  -7.29   97.84   40.63  2013
2014 38.0  -7.85   98.06   49.26  2013
2014 135.0  -7.85   98.06   49.26  2013
2015  0.0   0.0    0.0    0.0  2014 ! Eastern Panama - Central Panama 
2015 28.0   9.53  -79.57   38.07  2014 ! Montes et al. (2012)
2015 38.0   9.43  -78.4   38.04  2014
2015 200.0   9.43  -78.4   38.04  2014
2016  0.0   0.0    0.0    0.0  2010 ! Tobago basin - Lesser Antilles Arc
2016 200.0   0.0    0.0    0.0  2010
2017  0.0   0.0    0.0    0.0  2022 ! Northern Hispaniola - Southern Cuba III 
2017  8.0 -29.26  -69.98    1.3  2022 ! Rojas Agramonte et al. (2005), Rojas Agramonte et al. (2008), Calais and Mercier de Lepinay (1993)
2017 25.0 -44.08  -67.02    3.88  2022
2017 50.0 -55.9  -71.06    5.26  2022
2017 70.0 -55.9  -71.06    5.26  2022
2017 70.0  43.66  -65.38   14.72  2007
2017 200.0  43.66  -65.38   14.72  2007
2018  0.0   0.0    0.0    0.0  2017 ! Central Hispaniola - Northern Hispaniola
2018 200.0   0.0    0.0    0.0  2017
2019  0.0   0.0    0.0    0.0  2007 ! 
2019 50.0  75.86   78.05    4.87  2007 ! ABC islands - Caribbean plate interior
2019 65.0  14.01  -65.45   90.29  2007
2019 200.0  14.01  -65.45   90.29  2007
2022  0.0   0.0    0.0    0.0  101 ! Southern Cuba I - NAM 
2022 45.0   0.0    0.0    0.0  101 ! Pindell and Kennan (2009), Garcia-Casco et al. (2008)
2022 49.4 -24.66   76.46    5.07  101
2022 70.0  -1.79  -36.31   10.58  101
2022 75.0   8.93  -59.55   23.9  101
2022 80.0  -7.98  -21.7   12.65  101
2022 84.0  -9.79  -17.16   13.68  101
2022 100.0  25.34 -151.67  -19.34  101
2022 120.0  32.01 -140.31  -25.31  101
2022 135.0 -40.62   38.24   26.7  101
2022 200.0 -40.62   38.24   26.7  101
2023  0.0   0.0    0.0    0.0  2022 ! Southern Cuba II- Southern Cuba I
2023 40.0   0.0    0.0    0.0  2022 ! Leroy et al. (2000)
2023 44.0 -53.24  -19.52    0.19  2022
2023 200.0 -53.24  -19.52    0.19  2022
2024  0.0   0.0    0.0    0.0  2023 ! Southern Cuba III - Southern Cuba II 
2024 38.0   0.0    0.0    0.0  2023 ! Leroy et al. (2000)
2024 40.0 -65.79  -39.99    0.15  2023
2024 200.0 -65.79  -39.99    0.15  2023 ! 
2025  0.0   0.0    0.0    0.0  101 ! Northern Cuba - NAM
2025 200.0   0.0    0.0    0.0  101
2030  0.0   0.0    0.0    0.0  201 ! North Andes block (Greater Maracaibo) - SAM 
2030 11.0  -1.52  -62.24    9.5  201 ! Ross and Scotese (1988), updated to Gradstein (2004)
2030 200.0  -1.52  -62.24    9.5  201
2031  0.0   0.0    0.0    0.0  2015 ! Greater Panama - Eastern Panama
2031 28.0   7.78  -76.85   33.59  2015 ! Montes et al. (2012)
2031 38.0   7.52  -76.83   30.21  2015
2031 200.0   9.84  -77.19   40.48  2015
2033  0.0   0.0    0.0    0.0  201 ! Great Arc of NW Andes - SAM
2033 65.0   0.0    0.0    0.0  201
2033 65.0  63.79  -87.09   16.9  2007
2033 70.0  64.39  -85.49   17.11  2007
2033 75.0  64.3  -85.39   17.07  2007
2033 84.0  62.95  -85.49   16.44  2007
2033 135.0  57.26  -89.95   14.68  2007
2033 200.0  62.95  -85.49   16.44  2007
2034  0.0   0.0    0.0    0.0  2033 ! SAM CLIP material - Great Arc of NW Andes
2034 200.0   0.0    0.0    0.0  2033
2035  0.0   0.0    0.0    0.0  2007 ! Chortis - Caribbean plate interior 
2035  6.1  15.18  -85.45   -0.89  2007
2035 11.0  15.46  -84.22   -1.12  2007
2035 19.7  16.07  -87.34   -4.36  2007
2035 26.2  16.66  -85.52  -10.35  2007
2035 33.7  17.06  -84.29  -17.17  2007
2035 38.0  18.35  -85.32  -25.6  2007
2035 38.0 -31.99   85.79   22.68  101 ! Chortis - NAM
2035 49.4 -30.32   85.97   32.45  101
2035 120.0 -30.32   85.97   32.45  101
2035 120.0  15.17  -87.73  -42.6  201 ! Chortis - SAM
2035 156.0  13.27  -87.49  -54.79  201
2035 156.0 -35.02   85.24   45.82  215 ! Chortis - Guerrero
2035 200.0 -35.02   85.24   45.82  215
2037  0.0   0.0    0.0    0.0  2035 ! Eastern Chortis terrane - Chortis
2037 200.0   0.0    0.0    0.0  2035
2038  0.0   0.0    0.0    0.0  2035
2038 11.0  13.04  -83.62    1.27  2035 ! offshore Eastern Chortis - Chortis
2038 19.7  12.86  -89.48    2.29  2035
2038 26.2  14.94  -84.48    3.2  2035
2038 33.7  14.81  -86.09    4.96  2035
2038 42.8  16.77  -88.88    6.14  2035
2038 49.4  16.99  -88.26    7.59  2035
2038 70.0  16.99  -88.26    7.59  2035
2038 200.0  16.99  -88.26    7.59  2035
2039  0.0   0.0    0.0    0.0  2038 ! Siuna east - offshore Eastern Chortis 
2039 85.0   0.0    0.0    0.0  2038
2039 85.0  29.0  -61.42  -28.8  2022 ! Siuna east - Southern Cuba I
2039 200.0  29.0  -61.42  -28.8  2022
2040  0.0   0.0    0.0    0.0  2035 ! Siuna west - Chortis
2040 85.0   0.0    0.0    0.0  2035
2040 85.0  28.28  -67.86  -35.71  2022 ! Siuna west - Southern Cuba I
2040 200.0  28.28  -67.86  -35.71  2022
2041  0.0   0.0    0.0    0.0  2030 ! Northern CLIP material NW-Andes - Greater Maracaibo
2041 20.0   0.0    0.0    0.0  2030
2041 20.0  -1.52  -62.24    9.5  2034 ! Northern CLIP material NW-Andes - Southern CLIP material NW Andes
2041 200.0  -1.52  -62.24    9.5  2034
2045  0.0   0.0    0.0    0.0  2017 ! Puerto Rico - Northern Hispaniola 
2045 11.0  16.6  -66.37   24.61  2017
2045 40.0  12.48  -66.98   24.1  2017
2045 200.0  12.48  -66.98   24.1  2017 ! 
2046  0.0   0.0    0.0    0.0  2010 ! Tobago - Lesser Antilles Arc
2046 40.0   0.0    0.0    0.0  2010
2046 50.0  61.58   50.45   -0.85  2010
2046 65.0 -10.38  117.84  -75.18  2010
2046 200.0 -10.38  117.84  -75.18  2010
2047  0.0   0.0    0.0    0.0  2035 ! North Nicaraguan rise - Chortis
2047  6.1  15.89  -80.88    1.68  2035
2047 11.0  15.25  -80.7    1.92  2035
2047 19.7  15.57  -84.24    6.08  2035
2047 26.2  16.98  -82.59   13.97  2035
2047 33.7  16.63  -83.03   18.04  2035
2047 42.8  14.51  -83.42   27.55  2035
2047 49.4  14.29  -83.36   32.23  2035
2047 49.4 -64.07  -51.12   10.43  101 ! North Nicaraguan Rise - NAM
2047 70.0 -64.07  -51.12   10.43  101
2047 80.0 -60.24  -15.36   12.26  101
2047 80.0  54.02  -18.15  -11.0  2022 ! North Nicaraguan Rise - Southern Cuba I
2047 200.0  54.02  -18.15  -11.0  2022
2048  0.0   0.0    0.0    0.0  2007 ! South Nicaraguan rise - Caribbean plate interior
2048 30.0   0.0    0.0    0.0  2007
2048 49.4 -62.8   52.03    1.77  2007
2048 135.0 -62.8   52.03    1.77  2007
2048 135.0 -50.7   60.39   41.39  101 ! South Nicaraguan rise - NAM
2048 200.0 -50.7   60.39   41.39  101
2049  0.0   0.0    0.0    0.0  2004 ! Caribeana - Yucatan
2049 115.0   0.0    0.0    0.0  2004 ! 
2049 158.0  17.16  -87.6   54.57  2004
2049 180.0  17.12  -87.97   71.63  2004
2049 200.0  16.82  -87.99   78.73  2004
2050  0.0   0.0    0.0    0.0  2022 ! Yucatan basin - Southern Cuba I
2050 70.0   0.0    0.0    0.0  2022
2051  0.0   0.0    0.0    0.0  2010 ! Isla Margarita - Lesser Antilles Arc
2051 50.0 -71.08   -7.66   -1.32  2010
2051 65.0  11.81  -63.7   90.38  2010
2051 200.0  11.81  -63.7   90.38  2010
2052  0.0   0.0    0.0    0.0  2024 ! Mayari-Baracoa ophiolite complex
2052 70.0   0.0    0.0    0.0  2024
2052 70.0 -55.12  -73.45   -4.95  2017
2052 77.0 -55.12  -73.45   -4.95  2017
2053  0.0   0.0    0.0    0.0  2048 ! East Jamaica CLIP - South Nicaraguan Rise 
2053 72.0   0.0    0.0    0.0  2048
2053 72.0  -1.33  -63.63   18.55  2039
2053 76.0  -1.33  -63.63   18.55  2039
2053 76.0 -19.09   41.88   -1.51  2048
2053 200.0 -19.09   41.88   -1.51  2048
2301  0.0   0.0    0.0    0.0  280 !	West Drake Passage fixed to SAM (WDP - SAM)
2301 600.0   0.0    0.0    0.0  280 !	WDP - SAM
2302  0.0   0.0    0.0    0.0  2301 !	East Drake Passage - West Drake Passage (EDP - WDP)
2302  6.0   0.0    0.0    0.0  2301 ! Spreading ceased at 6 Ma (Eagles 2010)
2302 12.01  29.44  -28.95   -0.87  2301 !	Calculated interactively by GPlates Eagles_2005 East Drake Passage - West Drake Passage 
2302 17.24  28.95  -28.15   -2.13  2301 !	Calculated interactively by GPlates Eagles_2005 EDP - WDP
2302 20.04  29.53  -29.19   -3.32  2301 !	Calculated interactively by GPlates Eagles_2005 EDP - WDP
2302 22.56  29.48  -29.47   -4.77  2301 !	Calculated interactively by GPlates Eagles_2005 EDP - WDP
2302 26.71  29.57  -29.6   -6.34  2301 !	Calculated interactively by GPlates Eagles_2005 EDP - WDP
2302 600.0  29.57  -29.6   -6.34  2301 !	EDP - WDP 
2311  0.0   0.0    0.0    0.0  2302 !	West East Scotia Sea fixed to East Drake Passage (WESS - EDP)
2311 600.0   0.0    0.0    0.0  2302 !	WESS - EDP
2312  0.0   0.0    0.0    0.0  2311 !	West East Scotia Sea moves wrt East East Scotia Sea (WESS - EESS)
2312  2.58  32.29  -28.88   -1.06  2311 !	Calculated interactively by GPlates Larter_2003 WESS - EESS
2312  4.19  26.54  -30.33   -1.85  2311 !	Calculated interactively by GPlates Larter_2003 WESS - EESS
2312  6.03 -76.57  -31.96    7.5  2311 !	Calculated interactively by GPlates Larter_2003	WESS - EESS
2312  7.14 -77.72  -32.72    7.93  2311 !	Calculated interactively by GPlates Larter_2003 WESS - EESS
2312  8.77 -81.6  -32.67    7.62  2311 !	Calculated interactively by GPlates Larter_2003	WESS - EESS
2312  9.78 -74.72  -30.11   11.01  2311 !	Calculated interactively by GPlates Larter_2003 WESS - EESS
2312 12.01 -78.28  -24.9   11.15  2311 !	Calculated interactively by GPlates Larter_2003	WESS - EESS
2312 600.0 -78.28  -24.9   11.15  2311 !	WESS - EESS (was -84.68  -37.88    7.71 (9 maart))
2313  0.0   0.0    0.0    0.0  2312 !	South Sandwich forearc fixed to East East Scotia (SSF - EESS)
2313 15.0   0.0    0.0    0.0  2312
2313 25.0 -52.13  -31.81  -39.93  2312 !Calculated interactively by GPlates
2313 40.0 -52.13  -31.81  -39.93  2312
2314  0.0   0.0    0.0    0.0  2313 !	Dredges fixed to Forearc
2314 31.0   0.0    0.0    0.0  2313
2313 600.0  82.25  -52.46   -6.26  2339 !	SSF - EESS
2321  0.0   0.0    0.0    0.0  2302 !	Central Scotia Plate fixed to East Drake Passage (CS - EDP)
2321 26.71   0.0    0.0    0.0  2302 !	CSS - EDP
2321 26.71  29.56  -29.58   -6.07  280 !	Cross-over CSS - SAM (uiteindelijk wil je CSS als ding niet gebruiken, tis nu alleen een handig referentie kader)
2321 600.0  29.56  -29.58   -6.07  280 !	CSS - SAM
2322  0.0   0.0    0.0    0.0  2324 !	Anomalies Central Scotia Sea fixed to South Central Scotia Plate (ACS - CS)
2322 600.0   0.0    0.0    0.0  2324 !	ACSS - SCSS
2323  0.0   0.0    0.0    0.0  2324 !	Dredge points fixed to South Central Scotia Sea
2323 600.0   0.0    0.0    0.0  2324 !	Dredge points fixed to South Central Scotia Sea
2324  0.0   0.0    0.0    0.0  2302 !	South CSS fixed to EDP
2324 26.71   0.0    0.0    0.0  2302 ! 
2324 26.71 -70.34  -38.08   -3.11  2331 !	Cross-over SCSS - TR
2324 40.0  31.65  -43.48   -1.84  2331 !	Calculated interactively by GPlates
2324 600.0  31.65  -43.48   -1.84  2331
2326  0.0   0.0    0.0    0.0  285 !	North CSS fixed to South Georgia
2326 600.0   0.0    0.0    0.0  285
2331  0.0   0.0    0.0    0.0  2337 !	Terror Rise fixed to SOM
2331 55.0 -82.73  -89.32  -10.16  2337
2331 600.0 -82.73  -89.32  -10.16  2337
2332  0.0   0.0    0.0    0.0  2331 !	West Protector - Terror Rise
2332 600.0   0.0    0.0    0.0  2331 !	West Protector - Terror Rise
2333  0.0   0.0    0.0    0.0  2332 !	East Protector - West Protector
2333 16.0  30.43  -47.44   -0.47  2332 !	Calculated interactively by GPlates
2333 18.0 -47.07  -48.68   -6.33  2332 !	Calculated interactively by GPlates
2333 20.0 -43.49  -48.76   -6.27  2332 !	Calculated interactively by GPlates
2333 600.0 -43.49  -48.76   -6.27  2332 ! 
2334  0.0   0.0    0.0    0.0  2333 !	Pirie Bank - East Protector Basin anomalies
2334 20.0  30.7  -42.45   -0.61  2333 !	Calculated interactively by GPlates
2334 22.0  30.72  -44.23   -0.85  2333 !Calculated interactively by GPlates
2334 600.0  30.7  -42.45   -0.61  2333
2335  0.0   0.0    0.0    0.0  2336 !	West Powell - East Powell
2335 24.04 -68.61  -41.83   -2.16  2336 !	Calculated interactively by GPlates
2335 24.92 -72.62  -21.92   -2.2  2336 !	Calculated interactively by GPlates
2335 26.71 -75.53   -4.71   -2.24  2336 !	Calculated interactively by GPlates
2335 28.19   5.91  -70.15    1.15  2336 !	Calculated interactively by GPlates
2335 29.45   9.73  -72.02    1.41  2336 !	Calculated interactively by GPlates
2335 30.63  13.74  -69.63    1.79  2336 !	Calculated interactively by GPlates
2335 600.0  13.74  -69.63    1.79  2336 !	West Powell - East Powell
2336  0.0   0.0    0.0    0.0  2337 !	East Powell - SOM
2336 600.0   0.0    0.0    0.0  2337 ! 
2337  0.0   0.0    0.0    0.0  2302 !	SOM - East Drake Passage
2337 34.53  79.19  124.3  -10.3  2302 !	SOM - EDP
2337 34.53  72.99   -9.55  -13.79  280 !	SOM - SAM Calculated interactively by GPlates
2337 55.0  62.39  -19.89  -16.65  280 !	SOM - SAM Calculated interactively by GPlates
2337 600.0  62.39  -19.89  -16.65  280 !	SOM - SAM
2338  0.0   0.0    0.0    0.0  2337 !	Bruce Bank - SOM
2338 15.0   0.0    0.0    0.0  2337 ! Local Roll Back stops at 15.0 when it concentrates in East Scotia Sea (mod 9 maart)
2338 25.0   1.98  -26.5   -1.85  2337 !Calculated interactively by GPlates
2338 25.0 -66.43  -58.92    9.49  2334 ! Cross-over BB - Pirie Bank
2338 600.0  24.03   -0.02   -1.63  2334 !	Bruce Bank - Pirie Bank
2339  0.0   0.0    0.0    0.0  2338 !	Discovery Bank - Bruce Bank
2339 15.0   0.0    0.0    0.0  2338
2339 25.0  23.26    2.16   -0.64  2338
2339 600.0   0.0    0.0    0.0  2338 !	DB - BB
2341  0.0   0.0    0.0    0.0  802 !	South Weddell Sea fixed to Antarctica (SWS - ANT)
2341 600.0   0.0    0.0    0.0  802 !	SWS - ANT
2342  0.0   0.0    0.0    0.0  280 !	NWS - SAM
2342 600.0   0.0    0.0    0.0  280 !	NWS - SAM
2351  0.0   0.0    0.0    0.0  804 !	Antarctica (Eagles_Scott_2014) fixed to Antarctica (Seton_Isochrons_2012)
2351 600.0   0.0    0.0    0.0  804 ! 
2352  0.0  48.82    0.07   -0.53  2351 !	Phoenix Plate moves wrt Antarctic plate (Eagles_Scott_2014)
2352  0.24  48.82    0.07   -0.53  2351 !	Calculated interactively by GPlates
2352  5.24 -44.32  -46.67   -1.45  2351 !	Calculated interactively by GPlates
2352 11.04  68.35   88.72  -12.75  2351 !	Calculated interactively by GPlates
2352 14.58  75.21   53.16   -9.82  2351 !	Calculated interactively by GPlates
2352 19.72  78.33   44.44  -13.54  2351 !	Calculated interactively by GPlates
2352 20.1  68.79  109.65  -12.6  2351 !	Calculated interactively by GPlates
2352 600.0   0.0    0.0    0.0  2351
2355  0.0  -8.69  -42.7   15.6  804
2355 13.0  -8.69  -42.7   15.6  804 !	Calculated interactively by GPlates
2355 18.0 -16.98  -45.52   16.97  804 !	Calculated interactively by GPlates
2355 20.1 -21.4  -48.17   16.88  804 !	Calculated interactively by GPlates
2355 33.1 -34.63  -55.21   16.64  804 !	Calculated interactively by GPlates
2355 40.1 -34.12  -56.18   12.44  804 !	Calculated interactively by GPlates
2355 47.9 -42.77  -62.27   11.56  804 !	Calculated interactively by GPlates
2355 600.0   0.0    0.0    0.0  804
2356  0.0  18.21  -34.79   14.08  804 !	Calculated interactively by GPlates HUH? waarom werkt 0 0 0 niet?
2356  5.0  15.25  -36.13   14.35  804 !	Calculated interactively by GPlates
2356  5.24  18.52  -34.62   14.12  804 !	Calculated interactively by GPlates
2356 10.1  11.27  -37.95   14.64  804 !	Calculated interactively by GPlates
2356 20.1   2.73  -40.89   13.42  804 !	Calculated interactively by GPlates
2356 33.1 -13.35  -47.4   11.41  804 !	Calculated interactively by GPlates
2356 40.1 -19.51  -51.0    9.98  804 !	Calculated interactively by GPlates
2356 47.9 -33.72  -58.58    9.49  804 !	Calculated interactively by GPlates
2356 48.8  -6.57  -49.6    5.87  804 !	Calculated interactively by GPlates
2356 54.5  19.3  -41.58    4.57  804 !	Calculated interactively by GPlates
2356 55.8  19.27  -42.65    2.96  804 !	Calculated interactively by GPlates
2356 83.5  40.21   85.08    0.03  804 !	Calculated interactively by GPlates
2356 600.0   0.0    0.0    0.0  804
